# Supplementary material for: A mixed relaxed clock model
Source: Philos Trans R Soc Lond B Biol Sci. 2016 Jul 19;371(1699):20150132. doi: 10.1098/rstb.2015.0132 (PMC4920333; doi:10.1098/rstb.2015.0132)
Supplement: Data [file rstb20150132supp1.gz]

Archive with 7 entries (6 files):
- Lartillot2015Data
- Lartillot2015Data/eutheria138nuc.ali
- Lartillot2015Data/chronoeutheria105ln.tree
- Lartillot2015Data/eutheria105nuc.ali
- Lartillot2015Data/calib
- Lartillot2015Data/chronoeutheria138c.tree
- Lartillot2015Data/calib2
