# Supplementary material for: A mixed relaxed clock model
Source: Philos Trans R Soc Lond B Biol Sci. 2016 Jul 19;371(1699):20150132. doi: 10.1098/rstb.2015.0132 (PMC4920333; doi:10.1098/rstb.2015.0132)
Supplement: Data [file rstb20150132supp1.gz › Lartillot2015Data/eutheria138nuc.ali]

138	35603
Genetta_genetta	????????????CTCACATTAGAAAACAGCAGTGGAACAAAGTCTGCCTTTGTTACTGTGAGAGTCCTGGATACACCGAGTCCACCTGTTAACCTGAAAGTCACAGAAATCACTAAAGACTCAGTATCTATTACATGGGAACCTCCTCTTTTGGATGGGGGATCCAAAATTAAAAATTACATTGTTGAGAAACGTGAAGCCACAAGAAAATCATATGCTGCAGTTGTAACAAATTGCCATAAGAATTCCTGGAAGATAGATCAACTCCAAGAAGGATGCAGTTACTACTTTAGAGTCACAGCTGAGAACGAGTATGGTATTGGCCTTCCTGCCCACACCACCGATCCAGTTAAGGTTGCAGAAGTCCCACAGCCTCCAGGAAAAATAACTGTGGATGAT…
Metacheiromys_marshi	???????????????????????????????????????????????????????????????????????????????????????????????????????????????????????????????????????????????????????????????????????????????????????????????????????????????????????????????????????????????????????????????????????????????????????????????????????????????????????????????????????????????????????????????????????????????????????????????????????????????…
Eomaia_scansoria	???????????????????????????????????????????????????????????????????????????????????????????????????????????????????????????????????????????????????????????????????????????????????????????????????????????????????????????????????????????????????????????????????????????????????????????????????????????????????????????????????????????????????????????????????????????????????????????????????????????????…
Pteronotus_parnellii	??????TATACTCTCACCTTAGAAAATAGCAGTGGA?CAAAGTCTGCCTTTGTTACTGTGAGAGTCCTGGACACACCAAGTCCACCTGTTAACTTGAAGGTCACAGAAATCACTAAAGACTCAGTATCAATTACATGGGAACCTCCTTTGTTGGACGGTGGATCCAAAATCAAAAATTACATTGTTGAGAAACGTGAAGCCACAAGAAAATCGTATGCTGCGGTTGTAACAAATTGTCATAAGAATTCTTGGAAAATCGATCAACTCCAAGAAGGTTGCAGCTATTACTTTAGAGTCACAGCTGAGAATGAGTACGGTATTGGCCTTCCCGCCCGCACTGCTGATCCTATTAAGGTTGCAGAAGTCCCACAACCTCCAGGGAAAATAACTGTGGATGAT…
Ukhaatherium_nessovi	???????????????????????????????????????????????????????????????????????????????????????????????????????????????????????????????????????????????????????????????????????????????????????????????????????????????????????????????????????????????????????????????????????????????????????????????????????????????????????????????????????????????????????????????????????????????????????????????????????????????…
Platanista_gangetica	GGAAAATATACTCTCACGTTAGAAAACAGCAGTGGGACAAAGACTGCCTTTGTTACTGTGAGAGTCCTGGACACACCAAGTCCACCTGTTAATCTGAAAGTCACAGAAATCACCAAAGACTCAGTATCAATTACATGGGAACCTCCTTTGTTGGATGGGGGATCCAAAATTAAAAATTACATTGTTGAGAAACGTGAAGCCACAAGGAAATCATACGCTGCAGTTGTAACAAATTGCCATAAGAATTCTTGGAAAATCGATCAACTCCAAGAAGGTTGCAGTTACTACTTTAGAGTCACAGCTGAGAACGAGTATGGTATTGGCCTTCCCGCCCACACTGATGATCCAATTAAGGTTGCAGAAGTCCCACAACCTCCAGGAAAAATAACCGTGGATGAT…
Ctenomys_boliviensis	GGAAAGTATACTCTCACATTAGAGAACAGCAGTGGAACAAAATCTGCCTTTGTTACTGTGAGAGTATTGGATACACCCAGTCCACCTGTTAACCTGAAAGTCACAGAAATCACCAAGGACTCAGTATCAATCACATGGGAACCTCCTTTGTTAGATGGGGGATCCAAAATAAAAAATTACATTGTTGAGAAACGTGAAGCCACAAGAAAGTCATATGCTGCCGTTGTAACAAACTGCCATAAGAATTCTTGGAAAATTGATCAGCTCCAAGAAGGTTGCAGTTATTACTTTAGAGTCACAGCTGAGAATGAATATGGTATCGGCCTTCCTGCCCGCACTGCTGATCCAATTAAGGTTGCAGAAGTACCACAACCTCCAGGAAAAATAACTGTGGATGAT…
Castor_canadensis	GGAAAATATACCCTCACCTTAGAAAACAGCAGTGGAACAAAGTCTGCCTTTGTTACAGTGAGAGTCTTGGACACACCAAGTCCACCTGTTAACCTGAAAGTCACAGAAATCACCAAAGATTCAGTATCAATTACATGGGAACCTCCTTTGTTGGATGGAGGATCCAAAATAAAAAATTACATTGTTGAGAAACGTGAAGCCACAAGGAAATCATATGCTGCTGTTGTAACAAATTGCCATAAGAATTCTTGGAAAATCGATCAACTCCAAGAAGGTTGCAATTATTACTTTAGAGTTACAGCTGAGAACGAGTATGGTATTGGCCTTCCCGCCCACACTGCAGATCCAATTAAGGTTGCAGAAGTCCCACAACCTCCAGGAAAGATAACTGTGGATGAT…
Pecari_tajacu	GGAAAATACACTCTCACATTAGAAAACAGCAGTGGAACAAAGTCTGCCTTTGTTACTGTGAGAGTCCTGGACACACCAAGTCCACCTGTTAATCTGAAAGTCACAGAAATCACTAAAGACTCAGTATCAATTACATGGGAACCTCCTTTGCTGGATGGAGGATCCAAAATAAAGAATTACATTGTTGAGAAACGTGAAGCCACAAGAAAATCATATGCGGCAGTTGTAACAAATTGCCATAAGAATTCTTGGAAAATTGATCAACTCCAAGAAGGTTGCAGTTACTACTTTAGAGTCACAGCTGAGAACGAGTATGGTATTGGCCTTCCCGCCCACACTGATGATCCAATTAAGGTTGCAGAAGTCCCACAACCTCCAGGAAAAATAACTGTGGATGAT…
Rhinolophus_creaghi	TGGGAATACACTCTCACGTTAGAAAACAGCAGTGGAACAAAGTCTGCCTTTGTTACTGTGAGAGTCCTGGACACACCAAGTCCACCTGTTAACCTGAAAGTCACAGAAATCACTAAAGATTCAGTATCAATTACATGGGAACCTCCTTTGTTGGATGGGGGGTCCAAAATCAAAAACTACATTGTTGAGAAACGTGAAGCCACAAGAAAAGCATATGCTGCGGTTGTAACAAATTGCCATAAGAATTCTTGGAAAATTGATCAACTCCAAGAAGGTTGCAGTTATTACTTTAGAGTCACAGCTGAGAATGAATATGGTATTGGCCTTCCTGCCCGCACTGCTGATCCAATTAAAGTTGCAGAAGTCCCACAACCTCCAGGAAAAATAACTGTGGATGAT…
Mesonyx_obtusidens	???????????????????????????????????????????????????????????????????????????????????????????????????????????????????????????????????????????????????????????????????????????????????????????????????????????????????????????????????????????????????????????????????????????????????????????????????????????????????????????????????????????????????????????????????????????????????????????????????????????????…
Phoca_vitulina	GGAAAATATACTCTCACATTAGAAAACAGCAGTGGAACGAAGTCTGCCTTTGTTACCGTGAGAGTCCTGGACACACCAAGTCCTCCTGTTAACCTGAAAGTCACTGAAATCACTAAAGACTCAGTATCAATTACATGGGAACCTCCTCTGTTGGATGGGGGATCCAAAATAAAAAATTACATTGTTGAGAAACGTGAAGCCACAAGAAAATCATATGCTGCAGTGGTAACAAACTGCCATAAGAATTCTTGGAAGATTGATCAACTCCAAGAAGGCTGCAGTTATTACTTTAGAGTCACAGCTGAGAACGAGTATGGTATTGGCCTTCCAGCCCACACTGCTGATCCTATTAAGGTTGCAGAAGTCCCACAACCTCCAGGAAAAATAACTGTGGATGAT…
Leptictis_dakotensis	???????????????????????????????????????????????????????????????????????????????????????????????????????????????????????????????????????????????????????????????????????????????????????????????????????????????????????????????????????????????????????????????????????????????????????????????????????????????????????????????????????????????????????????????????????????????????????????????????????????????…
Dasyprocta_punctata	????AATATACCCTCACATTAGAGAACAGCAGTGGAACAAAGTCTGCCTTTGTTACTGTGAGAGTCTTGGATACACCAAGTCCACCTGTTAACCTGAAAGTCACAGAAATCACCAAAGACTCAGTATCAATTACATGGGAACCTCCTTTGTTAGATGGCGGATCCAAAATCAAAAACTACATTGTTGAAAAACGTGAAGCCACAAGAAAATCATATGCTGCTGTTGTAACAAATTGCCATAAGCATTCTTGGAAAATCGATCAACTCCAAGAAGGTTGCAGCTATTACTTTAGAGTCACTGCTGAGAATGAATACGGTATCGGCCTTCCTGCCCGCACTGCTGATCCAATTAAGGTTGCAGAAGTCCCACAACCTCCAGGAAAAATAACTGTGGATGAT…
Manis_pentadactyla	??????TATACTCTCACGTTAGAAAACAGCAGTGGAACAAAGTCTGCCTTTGTTAGTGTGAGAGTCCTGGACACACCAAGTCCACCTGTTAACCTGAAAGTCACAGAAATCACTAAAGATTCAGTATCAATTACATGGGAACCACCTTTGTTGGATGGGGGATCCAAAATCAAAAATTATATTGTTGAGAAACGTGAAGCCACAAGAAAATCATATGCCGCAGTTGTAACAAATTGCCATAAGAATTCTTGGAAAATTGATCAACTCCAAGAAGGTTGCAGTTATTACTTTAGAGTCACAGCTGAAAATGAGTATGGCATTGGCCTTCCTGCCCACACTGCTGATCCAATTAAGGTTGCAGAAGTCCCACAACCTCCAGGAAAAATAACTGTGGATGAC…
Tribosphenomys_minutus	???????????????????????????????????????????????????????????????????????????????????????????????????????????????????????????????????????????????????????????????????????????????????????????????????????????????????????????????????????????????????????????????????????????????????????????????????????????????????????????????????????????????????????????????????????????????????????????????????????????????…
Dinomys_branickii	GGAAAGTATACTCTCACATTAGAGAACAGCAGTGGCACAAAGTCTGCCTTTGTTACTGTGAGAGTCTTGGATACACCAAGTCCACCTGTGAACCTGAAAGTCACAGAAATCACCAAAGACTCAGTGTCA?TTACGTGGGAACCTCCTTTGTTAGATGGGGGATCCAAAATAAAAAATTACATTGTTGAAAAACGTGAAGCCACAAGAAAATCATATGCTGCTGTTGTAACTAATTGCCATAAGAACTCTTGGAAAATTGATCAGCTCCAAGAAGGTTGCAGTTACTACTTCAGAGTCACAGCTGAGAATGAATATGGTATCGGCCTTCCTGCCCGCACTGCTGATCCAATTAAGGTTGCAGAAGTCCCACAGCCTCCAGGAAAAATAACTGTGGATGAT…
Mesoplodon_bidens	GGAAAATATACTCTCACGTTAGATAACAGCAGTGGGACAAAGACTGCCTTTGTTACTGTGAGAGTCCTGGACACACCAAGTCCACCTGTTAATCTGAAAGTCACAGAAATCACCAAAGACTCAGTATCAATTACATGGGAACCTCCTTTGTTGGATGGAGGATCCAAAATTAAAAATTACATTGTTGAGAAACGTGAAGCCACAAGGAAATCATACGCTGCAGTTGTAACAAATTGCCATAAGAGTTCTTGGAAAATCGATCAACTCCAAGAAGGTTGCAGTTACTACTTTAGAGTCACAGCTGAGAACGAGTATGGTATTGGCCTTTCTGCCCACACTGATGATCCAATTAAGGTTGCAGAAGTCCCACAACCTCCAGGAAAAATAACCGTGGATGAT…
Talpa_europaea	GGAAAATATACTCTCACATTAGAAAACAGCAGTGGAACAAAGTCTGCCTTTGTTACCGTGAGAGTCCTGGACACACCAAGTCCACCTGTTAACCTGAAAGTCACAGAAATCACTAAAGATTCAGTGTCAATTACATGGGAACCTCCTTTGTTGGATGGTGGATCCAAAATTAAAAATTACATTGTTGAAAAACGTGAAGCCACAAGAAAATCATATGCTGCCGTTGTAACAAATTGCCATAAGAATTCTTGGAAAATTGAACAACTCCAAGAAGGTTGCAGCTATTACTTTAGAGTCACGGCTGAGAACGAGTATGGTATCGGCCTTCCTGCCCGCACAGCTGATCCAATTAAAGTTGCAGAAGTCCCACAACCTCCAGGAAAAATTACTGTGGATGAT…
Chinchilla_lanigera	GGAAAATATACTCTCACATTAGAGAACAGCAGTGGAACAAAGTCTGCCTTTGTTACTGTGAGAGTATTAGATACACCAAGTCCGCCTATTAACCTGAAAGTCACAGAAATCACCAAAGACTCCGTATCAATTACATGGGAACCTCCTTTGTTAGATGGGGGATCCAAAATCAAAAATTACATTGTTGAGAAACGTGAAGCCACAAGAAAATCATATGCTGCAGTTGTAACAAACTGCCACAAGAGTTCTTGGAAAATTGATCAGCTCCAAGAAGGTTGCAGTTACTACTTCAGAGTTACAGCTGAGAATGAATATGGTATTGGCCTTCCTGCCCGCACTGCTGATCCAATTAAGGTTGCAGAAGTCCCACAACCTCCAGGAAAAATAACTGTGGATGAT…
Sus_scrofa	GGAAAATATACTCTCACGTTAGAAAACAGCAGTGGAACAAAGTCAGCCTTTGTTACTGTGAGAGTCCTGGACACACCAAGTCCACCTGTTAATCTGAAAGTCACAGAAATCACTAAAGACTCGGTATCAATTACATGGGAACCTCCTTTGCTGGATGGAGGATCCAAAATAAAAAATTACATTGTTGAGAAACGTGAAGCCACAAGAAAATCATATGCAGCAGTTGTAACAAATTGCCATAAGAATTCTTGGAAAATTGATCAACTCCAAGAAGGTTGCAGTTACTACTTTAGAGTCACAGCTGAGAATGAGTATGGTATTGGCCTTCCCGCCCACACAGATGATCCAGTTAAGGTTGCAGAAGTCCCACAACCTCCAGGAAAAATAACTGTGGATGAT…
Ailurus_fulgens	??????????????????????????????????????????????????????????????AGTCCTGGATA?ACCAAGTCCACCTGTTAACCTGAAAGTCACAGAAATCACTAAAGACTCAGTATCAATTACATGGGAACCTCCTCTGTTGGATGGGGGATCCAAAATAAAAAATTACATTGTTGAGAAACGTGAAGCCACAAGAAAATCATATGCTGCAGTGGTAACAAATTGCCATAAGAATTCTTGGAAGATTGATCAACTCCAAGAAGGCTGCAGTTATTACTTTAGAGTCACAGCTGAGAACGAGTATGGTATTGGCCTTCCTGCCCACACTGCTGATCCTATTAAGGTTGCAGAAGTCCCACAACCTCCAGGAAAAATAACTGTGGACGAT…
Vulpavus_ovatus	???????????????????????????????????????????????????????????????????????????????????????????????????????????????????????????????????????????????????????????????????????????????????????????????????????????????????????????????????????????????????????????????????????????????????????????????????????????????????????????????????????????????????????????????????????????????????????????????????????????????…
Meles_meles	GGAAAATACACTCTCACATTAGTAAACAGCAGTCGAACAAAGTCTGCCTTTGTTACCGTGAGAGTCCTGGACACACCAAGTCCACCTGTTAACCTGAAAGTCACAGAAATCACTAAAGACTCGGTATCAATTACATGGGAACCTCCTCTGTTGGATGGGGGATCCAAAATAAAAAATTACATTGTTGAGAAACGTGAGGCCACAAGAAAATCATATGCTGCAGTGGTAACAAACTGCCATAAGAATTCTTGGAAGATTGATCAACTCCAAGAAGGCAGCAGTTATTACTTCAGAGTCACAGCTGAGAACGAGTACGGTATCGGCCTTCCTGCCCACACTGCTGATCCTATTAAGGTTGCAGAAGTCCCACAACCTCCGGGAAAAATAACTGTGGATGAT…
Gliridae	???AAATATACTCTCACATTAGAAAACAGCAGTGGAACAAAGTCTGCTTTTGTGACTGTGAGAGTCCTGGACACACCAAGTCCACCTGTTAACCTGAAAGTCACAGAAATCACCAAAGACTCAGTGTCAATTACATGGGAACCTCCGTTGTTGGATGGAGGATCCAAAATAAAAAATTATATTGTTGAGAAACGTGAAGCCACAAGAAAATCATATGCTGCTGTCGTGACAAACTGCCATAAGAATTCTTGGAAAATTGATCAACTCCAAGAAGGTTGCAGTTACTACTTCAGAGTCACGGCCGAGAATGAGTATGGTATTGGCCTTCCTGCCCGCACTGCTGATCCAATTAAAGTTGCAGAAGTCCCGCAACCTCCAGGAAAAATAACTGTGGATGAT…
Elephantulus_rufescens	GGAAAATACACTCTCACACTGGAGAACAGCAGTGGAACAAAGTCTGCCTTCGTCACAGTGAGGGTCCTGGATACACCAAGCCCACCTGTTAACCTCAAAGTCACAGATATCACCAAAGACTCCGTTTCCATTACATGGGAACCTCCTTTGTTGGATGGAGGCTCCAAAATTAAAAATTACATCGTTGAAAAACGTGAGGCCAC?AGAAAATCATACGCTGCTGTGGTAACCAATTGCCATAAGACCTCTTGGAAAATAGATCAGCTCCAGGAAGGCTGTAGCTACTACTTCAGAGTCACAGCCGAGAATGAGTACGGCATTGGACTTCCAGCCCGCACTGCCGATCCCATTAAGGTGGCTGAGGTCCCACAACCTCCAGGGAAGATAACTGTCGATGAC…
Ctenodactylus_gundi	GCAAAATACACTCTCACAGCACTAAACAGCAGTGGAACAAAGTCTGCCTTTGTTACTGTGAGAGTCCTGGACACACCAAGCCCACCTGTTAACCTGAAAGTCACAGAAATCACCAAAGACTCAGTATCAATTACCTGGGAACCTCCTTTGTTGGATGGGGGATCCAAAATTAAAAATTACATTGTTGAGAAACGTGAAGCCACAAGAAAATCTTATGCTGCTGTGGTCACAAACTGCCATAAGAATTCTTGGAAAATTGATCAACTCCAAGAAGGTTGTAGTTACTACTTTAGAGTCACAGCTGAGAATGAGTATGGTATCGGCCTTCCTGCCCGCACTGCTGATCCAATTAAGGTTGCGGAGGTCCCACAGCCTCCAGGAAAAATAACCGTGGA?GAT…
Loxodonta_africana	GGAAAATATACTCTCACATTAGAAAACAGCAGTGGAACAAAGTCTGCCTTTGTTACTGTGAGAGTCCTGGATACACCAAGTCCACCTGTTAACCTGAAAGTCACAGATATCACCAAAGACTCAGTATCAATTACATGGGAACCTCCTTTGTTGGATGGAGGATCCAAAATCAAAAATTACATCGTTGAAAAACGTGAAGCCACAAGAAAATCATATGCTGCTGTTGTAACAAATTGCCATAAGAATTCTTGGAAAATAGAGGAACTCCAAGAAGGTTGCAGTTATTACTTTAGAGTCATAGCTGAGAACGAGTATGGTATGGGTCTGCCTGCTCACACTGCTGATCCAATCAAGGTGGCCGAAGTCCCACAACCTCCAGGGAAAATAACCGTGGATGAC…
Moeritherium_lyonsi	???????????????????????????????????????????????????????????????????????????????????????????????????????????????????????????????????????????????????????????????????????????????????????????????????????????????????????????????????????????????????????????????????????????????????????????????????????????????????????????????????????????????????????????????????????????????????????????????????????????????…
Carodnia_vieirai	???????????????????????????????????????????????????????????????????????????????????????????????????????????????????????????????????????????????????????????????????????????????????????????????????????????????????????????????????????????????????????????????????????????????????????????????????????????????????????????????????????????????????????????????????????????????????????????????????????????????…
Thomashuxleya_externa	???????????????????????????????????????????????????????????????????????????????????????????????????????????????????????????????????????????????????????????????????????????????????????????????????????????????????????????????????????????????????????????????????????????????????????????????????????????????????????????????????????????????????????????????????????????????????????????????????????????????…
Rhombomylus_turpanensis	???????????????????????????????????????????????????????????????????????????????????????????????????????????????????????????????????????????????????????????????????????????????????????????????????????????????????????????????????????????????????????????????????????????????????????????????????????????????????????????????????????????????????????????????????????????????????????????????????????????????…
Geomyidae	GGAAAATATACCCTCACATTAGAAAACAGCAGTGGACAGAAGTCTGCCTTTGTAACTGTGAGGGTCTTGGACACACCAAGTCCCCCTGTTAACCTGAAAGTCACTGATATCACCAAAGACTCAGTATCAATCACATGGGAACCTCCATTGTTGGATGGAGGATCCAAAATCAAAAACTACATCATTGAGAAACGTGAAGCCACAAGAAAGTCATATGCTGCTGTTGTTACAAACTGTCATAAAAATTCTTGGAGAATTGATCAACTCCAAGAAGGCTGCAGTTATTACTTTAGAGTCACAGCTGAGAACGAATATGGCATTGGCCTTCCTGCCCGCACTGCAGATCCAATTAAAGTTGCAGAAGTCCCACAGCCTCCAGGAAAAATAATTGTGGATGAT…
Basilosaurus_cetoides	???????????????????????????????????????????????????????????????????????????????????????????????????????????????????????????????????????????????????????????????????????????????????????????????????????????????????????????????????????????????????????????????????????????????????????????????????????????????????????????????????????????????????????????????????????????????????????????????????????????????…
Mesohippus_bairdi	???????????????????????????????????????????????????????????????????????????????????????????????????????????????????????????????????????????????????????????????????????????????????????????????????????????????????????????????????????????????????????????????????????????????????????????????????????????????????????????????????????????????????????????????????????????????????????????????????????????????…
Solenodon_paradoxus	?????ATATACTCTCACATTAGAAAATAGCAGTGGAACAAAGTCTGCTTTCGTAACAGTAAGAGTCCTAGACACACCAAGTCCACCTGTTAACTTGAAAGTCACAGAAATCACTAAAGACTCAGTGTCAATTACGTGGGAACCACCTCTGTTGGATGGGGGGTCCAAAATTAAAAATTACATTGTTGAGAAACGTGAGGCCACAAGAAAATCATATGCTGCAGTTGTCACAAATTGTCATAAGAATTCTTGGAAAATTGATCAACTCCAAGAAGGTTGCAGTTATTACTTTAGAGTCACAGCTGAGAATGAATATGGTATTGGCCTTCCTGCTCGCACTGCTGATCCAATTAAGGTTGCGGAAGTCCCACAACCTCCAGGAAAAATAACTGTAGATGAT…
Apheliscus_insidiosus	???????????????????????????????????????????????????????????????????????????????????????????????????????????????????????????????????????????????????????????????????????????????????????????????????????????????????????????????????????????????????????????????????????????????????????????????????????????????????????????????????????????????????????????????????????????????????????????????????????????????…
Sorex_araneus	??????TATACTCTCACACTAGAAAACAGCAGTGGAACAAAATCTGCCTTTGTTACTGTGCGAGTCTTGGACACACCAAGTCCACCTGTTAATCTGAAAGTCACCGAAATCACTAAAGATTCTGTCTCAATTACATGGGAACCTCCTTTATTAGATGGGGGATCCAAAATCAAAAATTACATTGTTGAGAAACGTGAAGCCACAAGAAAATCATATGCCGCAGTTGTAACAAATTGCCATAAGAATTCTTGGAAAATCGATCAACTCCAAGAAGGTTGCAGTTACTACTTCAGAGTCACAGCTGAGAATGAGTACGGTATTGGCCTTCCTGCCCGCACTGCTGATCCAATTAAGGTTGCAGAAGTTCCACAACCTCCAGGAAAAATAACAGTAGATGAT…
Heterocephalus_glaber	??GAAATATACTCTAACATTAGAGAACAGCAGTGGAATGAAGTCTGCCTTTGTTACTGTGAGAGTCCTGGATACGCCAAGTCCACCTATTAACCTGAAAGTCACAGAAATCACCAAAGACTCAGTGTCGATTACATGGGAACCTCCTTTGTTAGATGGGGGATCTAAAATCAAAAATTACATTGTGGAGAAGCGTGAAGCCACAAGAAAATCATATGCTGCTGTTGTAACAAATTGCCATAAGAATTCTTGGAAAATCGATCAACTCCAAGAAGGCTGCAGTTATTACTTTAGAGTCACAGCCGAGAATGAGTATGGTATCGGCCTTCCTGCTCACACTGCTGATCCAATTAAGGTTGCAGAAGTCCCACAGCCTCCAGGAAAAATAACTGTGGATGAT…
Tadarida_brasiliensis	???????????????ACCTTAGAAAACAGCAGTGGAACAAAGTCTGCTTTTGTTACTGTGAGAGTCCTGGACACACCAAGTCCACCTGTTAACCTGAAAGTCACAGAAATCACTAAAGACTCGGTATCAATTACCTGGGAGCCTCCTTTATTGGATGGTGGATCCAAAATAAAAAATTACATTGTTGAGAAACGTGAAGCCACAAGAAAATCATACGCTGCCGTTGTAACAAATTGCCATAAGAATTCCTGGAAAATCGATCAACTCCAAGAAGGTTGCAGTTATTACTTTAGAGTCACAGCTGAAAATGAGTATGGTATTGGCCTTCCTGCCCGCACTGCTGATCCAATTAAGGTTGCAGAAGTCCCACAACCTCCTGGAAAAATAACTGTGGTTGAT…
Bradypus_tridactylus	????????????CTGACATTAGAAAACAGCAGTGGAACAAAGTCTGCCTTTGTTACTGTGAGAGTCCTGGACACACCAAGTCCACCTGTTAACTTGAAAATCACAGAAATCACCAAAGACTCAGTATCACTTACATGGGAACCTCCTTTGTTGGATGGGGGATCTAAAATTAAAAATTACATTGTTGAGAAACGTGAAGCCACAAGAAAATCTTATGCTGCTGTTGTAACAAATTGCCATAAGAATTCTTGGAAAATAGAGCAACTCCAAGAAGGTTGCTGTTATTACTTTAGAGTCACAGCTGAGAATGAGTATGGTATTGGCCTTCCTGCACACACAGCTGATCCAATTAAGGTTGCTGAAGTACCACAACCTCCAGGAAAAATAACTGTGGATGAT…
Protungulatum_donnae	???????????????????????????????????????????????????????????????????????????????????????????????????????????????????????????????????????????????????????????????????????????????????????????????????????????????????????????????????????????????????????????????????????????????????????????????????????????????????????????????????????????????????????????????????????????????????????????????????????????????…
Onychonycteris_finneyi	???????????????????????????????????????????????????????????????????????????????????????????????????????????????????????????????????????????????????????????????????????????????????????????????????????????????????????????????????????????????????????????????????????????????????????????????????????????????????????????????????????????????????????????????????????????????????????????????????????????????…
Jaculus_jaculus	GGTAAATATACTCTCACATTAGAAAACAGCAGTGGGACAAAGTCTGCTTTTGTCACTGTGAGAGTCCTGGACACACCAAGTCCACCTGTTAACCTGAAAGTCACAGAAATCACCAAAGACTCGGTATCAATTACGTGGGAACCTCCTTTATTAGATGGAGGGTCCAAAATCAAAAACTACATCGTTGAGAAACGTGAAGCCACAAGAAAATCATATGCTGC?GTTGTCACAAATTGTCACAAGAATTCTTGGAA?ATTGATCAACTCCAAGAAGGCTGCAGTTACTACTTCAGAGTCACAGCTGAGAACGAGTATGGCATAGGCCTTCCAGCCCGCACTGCTGATCCAATTAAGGTGGCAGAGGTCCCACAACCTCCAGGAAAAATAACTGTGGATGAT…
Spalax_sp.	????AATATACTCTCACGTTAGAAAACAGCAGTGGAACCAAGTCTGCCTTTGTGACCGTGAGAGTCCTGGACACACCAAGCCCACCTGTTAATCTGAAAGTCACAGAGATCACCAAAGACTCGGTATCAATCACTTGGGAACCTCCTTTATTGGATGGAGGATCTAAAATCAAAAACTACATTGTGGAGAAACGTGAAGCCACAAGAAAATCATATGCTGCTGTTGTAACAAACTGCCATAAGAATTCTTGGAAAATCGATCAACTCCAAGAAGGTTGCAGTTACTATTTCAGAGTCACTGCTGAGAATGAATATGGTATTGGCCTTCCTGCTCGCACTGCAGATCCGATTAAGGTCGCAGAAGTCCCACAACCTCCAGGAAAAATAACTGTGGATGAT…
Anomalurus_beecrofti	???AAATACACTCTCACATTAGAAAACAGCAGTGGGACAAAGTCTGCCTTTGTTACTGTCAGAGTCCTGGACACACCAAGTCCACCCATTAACCTGAAAGTCACAGAAATCACCAAAGACTCAGTATCAATTACCTGGGAACCTCCTTTGTTGGATGGAGGATCTAAAATAAAAAATTACATTGTTGAGAAACGTGAAGCCACAAGAAAATCATATGCTGCTGTTGTAACGAACTGCCATAAGAATTCTTGGAAAATTGATCAACTCCAAGAAGGTTGCAGTTATTACTTTAGAGTCACAGCTGAGAACGAGTATGGTATTGGCCTTCCTGCCGACACTGCGGATCCAATTAAGGTTGCAGAAGTCCCACAACCTCCAGGAAAAATAACTGTGGATGAT…
Cocomys_lingchaensis	???????????????????????????????????????????????????????????????????????????????????????????????????????????????????????????????????????????????????????????????????????????????????????????????????????????????????????????????????????????????????????????????????????????????????????????????????????????????????????????????????????????????????????????????????????????????????????????????????????????????…
Procyon_lotor	GGAAAATATACTCTCACGTTAGTAAACAGCAGTGGAACGAAGTCTGCCTTTGTGACCGTGAGAGTCCTGGACACACCAAGTCCACCTGTCAACCTGAAAGTCACAGAAATCACTAAAGACTCAGTATCAATTACATGGGAACCTCCTCTGTTGGACGGGGGATCCAAAATAAAAAATTACATTGTTGAGAAACGTGAGGCCACAAGAAAATCATACGCTGCCGTGGTAACAAACTGCCATAAGAATTCTTGGAAGATTGATCAACTCCAAGAGGGCTGCAGTTATTACTTTAGAGTGACAGCTGAGAACGAGTACGGTATCGGCCTTCCTGCCCACACCACTGATCCTATTAAGGTTGCAGAAGTCCCACAACCTCCAGGAAAAATAACCGTGGATGAT…
Hipposideros_commersoni	???????????????????TAGAAAACAGCAGTGGAACAAAGTCCGCCTTTGTTACTGTGAGAGTCCTGGACACACCAAGTCCACCTGTTAACCTGAAAGTCACAGAAATCACTAAAGACTCAGTATCAATTACATGGGAACCTCCTTTGTTGGATGGGGGGTCTAAAATAAAAAACTATATTGTTGAGAAACGTGAAGCCACAAGAAAAGCATATGCTGCAGTTGTAACAAATTGCCATAAGAATTCTTGGAAAATTGATCAACTCCAAGAAGGTTGCAGTTATTACTTTAGAGTCACAGCTGAGAATGAGTATGGTATTGGCCTTCCTGCCCGCACTGCTGATCCAATTAAAGTTGCAGAGGTCCCACAACCTCCAGGAAAAATAACTGTGGATGAT…
Homo_sapiens	GGAAAATATACGCTTACATTAGAAAACAGCAGTGGAACAAAGTCTGCCTTTTTTACTGTGAGAGTTCTGGACACCCCAAGT?CACCTGTTAACCTGAAAGTGACAGAAATCACCAAAGACTCAGTATCAATTAC?TGGGAACCTCCTTTGTTGGATGGGGGATCCAAAATAAAAAATTACATTGTTGAGAAACGTGAAGCCACAAGAAAATCATATGCTGCTGTTGTAACTAACTGCCATAAGAATTCTTGGAAAATCGATCAGCTCCAAGAAGGTTGCAGTTATTACTTTAGAGTCACAGCTGAGAATGAGTATGGTATTGGCCTTCCTGCCCAGACTGCTGATCCAATTAAGGTTGCAGAAGTGCCACAACCTCCTGGAAAAATAACTGTGGATGAT…
Choloepus_sp.	GGAAAGTACACTCTGACATTAGAAAATAGCAGTGGAACAAAGTCTGCCTTTGTTACCGTGAGAGTCCTGGACACACCAAGTCCACCTGTTAACTTGAAAATCACAGAAATCACCAAAGACTCAGTATCACTTACATGGGAACCTCCTTTGTTGGATGGGGGATCTAAAATTAAAAATTACATTGTTGAGAAACGTGAAGCCACAAGAAAATCTTATGCTGCTGTTGTAACAAATTGCCATAAGAATTCTTGGAAAATAGAGCAACTCCAAGAAGGCTGCTGTTATTACTTTAGAGTCACAGCTGAGAATGAGTATGGTATTGGCCTTCCTGCACACACTGCAGATCCAATTAAGGTTGCTGAAGTACCACAACCTCCAGGAAAAATAATTGTGGATGAT…
Thyroptera_tricolor	????????????????????????AACAGCAGCGGAACAAAGTCTGCCTTTGTTACTGTGAGAGTCCTGGACACACCGAGTCCACCCGTTAACCTGAAGGTCACAGAAGTCACTAAAGACTCAGTATCGATCACATGGGAACCTCCTTTGTTGGATGGTGGATCCAAAATCAAAAATTACATTGTTGAGAAACGTGAAGCCACAAGAAAATCATATGCTGCAGTTGTAACAAATTGCCATAAGAATTCTTGGAAAATCGATCAACTCCAAGAAGGTTGCAGTTACTACTTTAGAGTCACAGCTGAGAATGAGTATGGGATCGGCCTTCCTGCCAGAACCGCTGATCCAATTAAGGTCGCGGAAGTCCCACAACCTCC?GGAAAAATAACCGTGGATGAC…
Megaderma_lyra	??????TATACTCTCACATTAGAAAACAGCAGTGGAACAAAGTCTGCCTTTGTTACTGTAAGAGTCCTGGACACGCCAAGTCCACCTGTTAACCTGAAAGTCACAGAAATCACAAAAGACTCGGTATCAATTACATGGGAACCTCCTTTGCTGGATGGGGGATCCAAAATAAAAAATTATATCGTTGAGAAACGTGAAGCCACCAGAAAATCATATGCTGCAGTTGTAACAAATTGCCATAAAAATTCTTGGAAAATCGATCAACTCCAAGAAGGTTGCAGTTATTACTTCAGAGTCACAGCTGAGAATGAGTATGGCATTGGCCTTCCTGCCCGCACTGCTGATCCAATTAAGGTTGCAGAAGTCCCACAACCTCCAGGAAAAATAACTGTGGATGAT…
Hystrix_sp.	GGAAAATATACTCTTACATTAGAGAACAGCAGTGGAACAAAGTCTGCCTTTGTGACTGTGAGAGTTCTGGACACACCAAGTCCACCTATTAACCTGAAAGTGACAGAAATCACCAAAGACTCAGTATCAATTACATGGGAACCTCCTTTGTTAGATGGGGGATCCAAAATTAAAAATTACATTGTTGAGAAACGTGAAGCCACAAGAAAATCGTATGCTGCTGTTGTAACAAATTGCCATAAGAATTCTTGGAAAATAGATCAACTCCAAGAAGGGTGCAGTTATTACTTTAGAGTCACGGCTGAGAATGAGTATGGTATTGGCCTTCCCGCCCGCACTGCTGATCCAATTAAGGTTGCAGAAGTCCCGCAACCTCCAGGAAAAATAACTGTGGATGAT…
Pedetes_sp.	GGAAAATATACTCTCACATTAGAAAACAGCAGTGGAACAAAGTCTGCTTTTGTTACTGTGAGAGTCCTGGACACACCAAGTCCACCTGTTAACCTGAAAGTCACAGAAATCACCAAAGATTCAGTATCAATTACCTGGGAACCTCCTTTATTGGATGGAGGATCTAAAATCAAAAATTACATTGTTGAGAAACGTGAAGCCACAAGAAAATCATATGCTGCTGTTGTAACGAATTGCCATAAGAATTCTTGGAAAATCGATCAACTCCAAGAAGGCTGCAGTTATTACTTTAGAGTCACAGCTGAGAATGAGTATGGTATTGGCCTTCCTGCCCACACTGCAGATCCAATTAAAGTTGCAGAAGTCCCACAACCTCCAGGAAAAATAACTGTAGATGAT…
Ochotona_sp.	GGAAAATACACTCTCACATTAGAAAACAGCAGTGGAACCAAGTCTGCCTTTGTTACTGTCAGAGTCCTGGACACACCGAGTCCACCTGTTAACCTGAAAGTCACTGAAATCACCAAAGACTCAGTATCTATTACCTGGGAGCCTCCTCTGTTGGATGGCGGGTCCAAAATTAAAAATTACATTGTTGAAAAACGTGAAGCCACAAGAAAATCATATGCTGCTGTCGTAACAAATTGCCATAAGAATTCTTGGAAAATCGACCAACTGCAAGAGGGTTGCAGTTACTACTTCAGAGTCACAGCTGAGAACGAGTACGGAATTGGCCTTCCTGCCCGTACTGCTGATCCAATCAAAGTTGCAGAAGTCCCACAGCCTCCAGGAAAAATAACTGTAGATGAT…
Mephitis_mephitis	GGAAAATACACTCTCACATTAGTAAACAGCAGTGGAACGAAGTCTGCCTTTGTTACTGAGAGAGTCCTGGACACACCAAGTCCACCTGTTAACCTGAAAGTCACAGAAATCACTAAAGACTCAGTATCAATTACATGGGAACCTCCTCTGTTGGATGGGGGATCCAAAATAAAAAATTACATTGTTGAGAAACGTGAAGCCACAAGAAAATCGTATGCTGCAGTGGTAACAAACTGCCATAAGAATTCTTGGAAGATTGATCAACTCCAAGAAGGCTGCAGTTATTACTTTAGAGTCACAGCTGAGAATGAGTTCGGTATCGGCGTTCCTGCCCACACTGCTGATCCTATTAAGGTTGCAGAAGTCCCACAACCTCCAGGAAAAATAACTGTGGATGAT…
Dipodomys_heermanni	GGAAAATATACTCTCACATTAGAAAACAGCAGTGGACAAAAGTCTGCCTTTGTTACTGTGAGAGTCTTGGACACACCAAGTCCACCTGTGAACCTGAAAGTCACTGAAATCACCAAAGACTCAGTGTCAATCACATGGGAACCTCCTTTGTTGGATGGAGGATCCAAAATCAAAAACTACATCGTTGAGAAACGTGAAGCCACAAGAAAATCGTATGCTGCCGTTGTTACAAATTGCCATAAAAATTCTTGGAAAATTGATCAGCTCCAAGAAGGCTGCAGTTATTACTTTAGAGTCACAGCCGAGAATGAGTATGGTATTGGCCTTCCTGCCCGCACTGCAGATCCAATTAAGGTTGCAGAAGTCCCACAGCCTCCAGGAAAAATAACTGTGGATGAT…
Prionodon_linsang	GGAAAATACACTCTCACATTAGAAACAGCAGTGCGAACAAAGTCTGCCTTTGTTACTGTGAGAGTCCTGGATACACCAAGTCCGCCTGTTAACCTGAAAGTCACAGAAATCACTAAAGACTCAGTATCTATTACATGGGAACCTCCTCTTTTGGATGGGGGATCCAAAATTAAAAATTACATTGTGGAGAAGCGTGAAGCCACAAGAAAATCATATGCTGCAGTTGTAACAAATTGCCATAAGAACTCTTGGAAGATCGATCAACTCCAAGAAGGATGCAGTTACTACTTTAGAGTCACAGCTGAGAATGAGTATGGTATTGGCCTTCCTGCCCACACTACTGATCCAATTAAGGTTGCAGAAGTCCCACAACCTCCAGGAAAAATAACTGTGGATGAT…
Phenacodus_intermedius	???????????????????????????????????????????????????????????????????????????????????????????????????????????????????????????????????????????????????????????????????????????????????????????????????????????????????????????????????????????????????????????????????????????????????????????????????????????????????????????????????????????????????????????????????????????????????????????????????????????????…
Noctilio_sp.	???????????????????????????????????????????????????????????????????????????????????????????????????????????????????????????????????????????????????????????????????????????????????????????????????????????????????????????????????????????????????????????????????????????????????????????????????????????????????????????????????????????????????????????????????????????????????????????????????????????????…
Orycteropus_afer	GGGAAATACACTCTCACATTAGAAAACAGCAGTGGAACAAAGTCTGCCTTTGTGACTGTGAGAGTCCTGGATACACCAGGTCCACCTGTTAACCTGAAAGTCACAGATATCACCAAAGACTCAGTATCAATTACATGGGAACCTCCTTTGTTAGATGGGGGATCCAAAATCAAAAATTACATTGTTGAAAAACGTGAAGCCACAAGAAAATCATATGCTGCTGTTGTAACAAATTGCCATAAGAATTCTTGGAAAATAGATCAACTCCAAGAAGGTTGCAGTTATCACTTTAGAGTCACAGCTGAGAATGAGTATGGTATTGGTCTGCCTGCCCATACTGCTGATCCAGTTAAGGTTGCTGAAGTCCCACAACCTCCAGGGAAAATAACTGTGGATGAT…
Pteropus_giganteus	GGAAAATATACTCTCACATTAGAAAACAGCAGTGGAACAAAGTCTGCCTTTGTTACTGTGAGAGTCCTGGATACACCAAGTCCGCCTGTTAACCTGAAAGTCACAGAAATCACTAAAGATTCAGTATCAATCACATGGGAACCTCCTTTGTTGGATGGGGGATCCAAAATCAAAAATTACATTGTCGAGAAACGGGAAGCCACAAGAAAATCATATGCTGCAGTTGTGACAAATTGCCATAAGAATTCTTGGAAAATTGATCAACTCCAAGAAGGTTGCAGTTATTACTTTAGAGTCACAGCTGAGAATGAGTATGGTATTGGCCTTCCTGCCTGCACTGCTGATCCAATTAAGGTTGCAGAAGTCCCACAACCTCCAGGAAAAATAACTGTGGATGAT…
Dugong_dugon	GGGAAATATACTCTCACATTAGAAAACAGCAGTGGAACAAAGTCTGCCTTTGTTACTGTGAGAGTCCTGGATACACCAAGTCCACCTGTTAACCTGAGAGTTACAGATATCACCAAAGACTCAGTATCAATTACATGGGAACCTCCTTTGTTGGATGGAGGATCCAAAATAAAAAATTACATTGTTGAAAAACGTGAAGCCACAAGAAAATCATATGCTGCTGTTGTAACAAATTGCCATAAGAATTCTTGGAAAATAGAGGAACTCCAAGAAGGTTGCACTTATTACTTTAGAGTCATAGCTGAGAACGAGTATGGTATCGGTCTGCCTGCCCACACTGCTGAGCCAATTAAGGTTGCTGAAGTCCCACAACCTCCAGGGAAAATAACTGTGGATGAC…
Gomphos_elkema	???????????????????????????????????????????????????????????????????????????????????????????????????????????????????????????????????????????????????????????????????????????????????????????????????????????????????????????????????????????????????????????????????????????????????????????????????????????????????????????????????????????????????????????????????????????????????????????????????????????????…
Myzopoda_aurita	??????TACACTCTCACTTTAGAAAACAGCAGTGGAACAAAGTCTGCCTTTGTTACTGTGAGAGTCCTAGACACACCAAGTCCACCTGTTAACCTGAAAGTCACAGAAATCACTAAAGACTCAGTATCAATTACATGGGAACCTCCCCTGTTGGATGGTGGATCCAAAATCAAAAATTACATTGTTGAGAAACGTGAAGCCACAAGAAAATCATATTCTGCAGTTGTGACAAATTGCCATAAGAATTCTTGGAAAATCGATCAACTCCAAGAAGGCTGCAGTTATTACTTTAGAGTCACAGCTGAGAACGAATATGGTATTGGCCTTCCCGCCCGCACTGCTGATCCAATTAAGGTTGCAGAAGTCCCACAACCTCCAGGAAAAATAACTGTGGATGAT…
Miniopterus_sp.	?????????????????????????????????????????GTCTGCCTTTGTTACTGTGAGAGTCCTGGACACACCAAGTCCACCTGTTAACCTGAAAGTCACAGAAATCACTAAAGACTCAGTATCAATTACATGGGAACCTCCTTTGTTGGATGGTGGATCCAAAATCAAAAATTACATTGTTGAGAAACGTGAAGCCACAAGAAAATCATATGCTGCAGTTGTAACAAATTGCCATAAGAATTCTTGGAAAATCGATCAACTCCAAGAAGGTTGCAGTTATTACTTTAGAGTCACAGCTGAAAATGAGTATGGTATTGGCCTTCCTGCCCGCACTGCTGATCCAATTAAGGTTGCAGAAGTCCCACAACCTCCAGGAAAAATAACTGTGAATGAT…
Vulpavus_profectus	???????????????????????????????????????????????????????????????????????????????????????????????????????????????????????????????????????????????????????????????????????????????????????????????????????????????????????????????????????????????????????????????????????????????????????????????????????????????????????????????????????????????????????????????????????????????????????????????????????????????…
Furipterus_horrens	??????????????????TTAGAAAACAGCAGTGGAACAAAGTCTGCCTTTGTTACTGTGAGAGTCCTGGACACACCAAGCCCACCTGTTAACCTGAAGGTCACAGAAATCACTAAAGACTCAGTATCAATTACATGGGAACCTCCTTTGTTGGATGGTGGATCCAAAATCAAAAATTACATTGTTGAGAAACGTGAAGCCACAAGAAAATCATATGCCGCAGTTGTAACAAATTGCCATAAAAATTCCTGGAAAATTGATCAACTCCAAGAAGGTTGCAGTTATTACTTTAGAGTCACAGCTGAGAATGAGTATGGTATTGGCCTTCCAGCCCGCACTGCTGATCCAATTAAGGTTGCAGAAGTCCCACAGCCTCCAGGAAAAATAACTGTGGATGAT…
Notharctus_tenebrosus	???????????????????????????????????????????????????????????????????????????????????????????????????????????????????????????????????????????????????????????????????????????????????????????????????????????????????????????????????????????????????????????????????????????????????????????????????????????????????????????????????????????????????????????????????????????????????????????????????????????????…
Artibeus_jamaicensis	??????TACACTCTCACCTTAGAAAACAGCAGTGGAACCAAGTCTGCCTTTGTTACTGTGAGAGTCCTGGACACACCGAGTCCACCTGTTAACCTGAAGGTCACAGAAATCACTAAAGACTCAGTATCAATTACATGGGAACCTCCTTTGTTGGATGGTGGATCCAAAATCAAAAATTACATCGTTGAGAAACGCGAAGCCACAAGAAAATCATATGCTGCAGTTGTAACAAATTGCCATAAGAATTCTTGGAAAATAGATCAACTCCAAGAAGGTTGCAGTTACTACTTCAGAGTCACAGCTGAGAATGAGTACGGTATTGGCCTTCCTGCCCGCACTGCTGATCCAATTAAGGTTGCAGAGGTCCCACAACCTCCAGGAAAAATAACTGTGGATGAT…
Ailuropoda_melanoleuca	GGAAAATATACGCTCACATT???AAACAGCAGTGGAACGAAGTCTGCCTTTGTTACCGAGAGAGTCCTGGACACACCAAGTCCGCCTGTTAACCTGAAAGTCACAGAAATCACAAAAGACTCAGTATCAATTACGTGGGAACCTCCTCTGTTGGATGGGGGATCCAAAATAAAAAATTACATTGTTGAGAAACGTGAAGCCACAAGAAAATCATATGCTGCAGTGGTAACAAACTGCCATAAGAATTCTTGGAAGATTGAGCAACTCCAGGAAGGCTGCAGTTATTACTTTAGAGTCACAGCTGAGAACGAGTACGGTCTTGGCCTTCCCGCCCACACTGCTGATCCTATTAAGGTTGCAGAAGTCCCACAACCCCCAGGAAAAATAACTGTGGATGAT…
Manis_tricuspis	???AAATACACTCTCACATTAGAAAACAGCAGTGGAACAAAGTCTGCCTTTGTCAGTGTGAGAGTCCTGGACACACCAAGTCCACCTGTTAACCTGAAAGTCACAGAAATCACTAAGGATTCAGTATCAATTAC?TGGGAACCACCTTTGTTGGATGGGGGATCCAAAATAAAAAATTATATTGTTGAGAAACGTGAAGCCACAAGAAAATCATATGC?GCAGTTGTAACAAATTGCCATAAGAATTCTTGGAAAATTGATCAACTCCAAGAAGGTTGCAGTTATTACTTTAGAGTCACAGCTGAGAATGAGTATGGTATCGGCCTTCCTGCCCACACTGCGGACCCAATTAAGGTTGCAGAAGTCCCACAACCTCCAGGAAAAATAACTGTGGATGAC…
Erethizon_dorsatum	GGAAAATACACTCTCACATTAGAGAACAGCAGTGGAACAAAGTCTGCCTTTGTTACTGTGAGAGTCTTGGATACGCCAAGTCCACCCGTTAACCTGAAAGTCACAGAAATCACCAAAGACTCAGTGTCTATTACATGGGAACCTCCTTTGTTAGATGGGGGATCCAAAATCAAAAATTACATTGTTGAGAAACGTGAAGCCACAAGAAAATCGTATGCTGCCGTTGTAACAAATTGCCATAAGAATTCTTGGAAAATCGATCAGCTCCAAGAAGGGTGCAGTTATTACTTTAGAGTCACAGCTGAGAATGAATATGGTATCGGCCTTCCTGCCCACACCGCTGATCCAATTAAGGTTGCAGAAGTCCCACAACCTCCAGGAAAAATAACTGTGGATGAT…
Dawsonolagus_antiquus	???????????????????????????????????????????????????????????????????????????????????????????????????????????????????????????????????????????????????????????????????????????????????????????????????????????????????????????????????????????????????????????????????????????????????????????????????????????????????????????????????????????????????????????????????????????????????????????????????????????????…
Tursiops_truncatus	GGAAAATATACTCTCACGTTAGATAACAGCAGTGGGACAAAGACTGCCTTTGTTACTGTGAGAGTCCTGGACACACCAAGTCCACCTGTTAATCTGAAAGTCACAGAAATCACCAAAGACTCAGTATCAATTACATGGGAACCTCCTTTGTTGGATGGGGGATCCAAAATTAAAAATTACATTGTTGAGAAACGTGAAGCCACAAGGAAATCATACGCTGCAGTTGTCACAAATTGCCACAAGAGTTCTTGGAAAATCGATCAACTCCAAGAAGGTTGCAGTTACTACTTTAGAGTCACAGCTGAGAACGAGTATGGTATTGGCCTTCCCGCCCATACTGATGATCCAATTAAGGTTGCAGAAGTCCCACAACCTCCAGGAAAAATAACCGTGGATGAT…
Nycteris_thebaica	???????ATACTCTCATCTTAGAAAACAGCAGTGGAACAAAGTCTGCCTTTGTTACTGTGAGAGTCCTGGACACACCAAGTCCACCTGTTAACCTAAAAGTCACAGAAATCACTAAAGACTCAGTATCAATTACATGGGAACCTCCTTTGTTGGATGGTGGATCTAAAATAAAAAATTACATTGTTGAGAAACGTGAAGCCACAAGAAAATCATATGCTGCAGTTGTGACAAATTGCCATAAGAATTCTTGGAAAATCGATCAACTCCAAGAAGGTTGCAGTTATTATTTTAGAGTTACAGCTGAGAATGAATATGGTATTGGCCTACCAGCCCGCACTGCTGATCCAGTTAAGGTTGCAGAAGTTCCACAGCCTCCAGGAAAAATAACTGTGGATGAT…
Physeter_macrocephalus	GGAAAATATACTCTCACGTTAGAAAACAGCAGTGGGACAAAGACTGCCTTTGTTACTGTGAGAGTCCTGGACACACCAAGTCCACCTGTTAATCTGAAAGTCACAGAAATCACCAAAGACTCAGTATCAATTACATGGGAACCTCCTTTGTTGGATGGGGGATCCAAAATTAAAAACTACATTGTTGAGAAACGTGAAGCCACAAGGAAATCATACGCTGCAGTTGTAACAAATTGCCATAAGAATTCTTGGAAAATCGATCAACTCCAAGAAGGTTGCAGTTACTACTTTAGAGTCACAGCTGAGAACGAGTATGGTATTGGCCTTCCCGCTCACACTGATGATCCAATTAAGGTTGCAGAAGTCCCACAGCCTCCAGGAAAAATAACCGTGGATGAT…
Cyclopes_didactylus	????????TACTCTGACATTAGAAAACAGCAGTGGAACAAAGTCTGCCTTTGTTACTGTGAGAGTCCTAGACTCACCAAGCCCACCTGTTAACTTGAAAGTCACAGAAATCACCAAAGATTCAGTATCACTTACATGGGAACCTCCTTTGTTGGATGGGGGATCTAAAATAAAAAATTACATTGTTGAAAAACGTGAAGCCACAAGAAAATCTTATGCTGCTGTTGTAACAAACTGCCATAAGAATTCCTGGAAAATAGAGCAACTCCAAGAAGGTTGCTGTTATTACTTTAGAGTCACAGCTGAAAATGAATATGGTATTGGCCTTCCTGCACACACTGCTGATCCAATTAAGGTTGCTGAAGTGCCCCAACCTCCAGGAAAAATAACTGTGGATGAC…
Trichechus_manatus	GGAAAATATACTCTCACATTAGAAAACAGCAGTGGAACAAAGTCTGCCTTTGTTACTGTGAGAGTCCTGGATACACCAAGTCCACCTGTTAACCTGAGAGTTACAGATATCACCAAAGACTCAGTATCAATTACATGGGAACCTCCTTTGTTGGATGGAGGATGCAAAATAAAAAATTACATTGTTGAAAAACGTGAAGCCACAAGAAAATCATATGCTGCTGTTGTAACAAATTGCCATAAGAATTCTTGGAAAATAGAGGAACTCCAAGAAGGTTGCACTTATTACTTTAGAGTCACAGCTGAGAACGAGTATGGTATCGGTCTGCCTGCCCACACTGCTGATCCAATTAAGGTTGCTGAAGTCCCACAACCTCCAGGGAAAATAACTGTGGATGAC…
Rhinopoma_hardwickii	?????????ACTCTCACATTAGAAAACAGCAGTGGAACGAAGTCTGCCTTTGTTACTGTGAGAGTCCTGGACACACCAAGTCCACCTGTTAACCTGAAAGTCACAGAAATCACTAAAGACTCAGTATCAATTACATGGGAACCTCCTTTGTTGGATGGAGGATCCAAAATCAAAAATTACATTGTTGAGAAACGTGAAGCCACAAGAAAATCATATGCTGCAGTTGTAACAAATTGCCATAAGAATTCTTGGAAAATCGATCAACTCCAAGAAGGTTGCAGTTATTACTTTAGAGTCACAGCTGAGAATGAGTATGGCATTGGCCTTCCTGCCCGTACTGCTGATCCAATTAAGGTTGCAGAAGTCCCACAACCTCCAGGAAAAATAACTGTGAATGAT…
Rhynchocyon_cirnei	??????????????????????????????AGTGGAACAAAGTCTGCCTTTGTTTCC?TGAGAGTCCTGGATACACCAAGTCCACCTGTTAACCTGAAAGTCACAGAGATCACCAAAGACTCGGTCTCGATCACCTGGGAACCTCCTTTGTTGGATGGGGGATCCAAAATTAAAAATTACATTGTTGAAAAACGTGAAGCCACAAGGAAATCATATGCTGCTGTTGTAACAAATTGCCATAAGACTTCCTGGAAAATAGACCAACTCCAAGAAGGCTGCAGCTATTACTTCAGAGTCACAGCTGAAAATGAGTACGGTATCGGTCTGCCGGCCCGCACTGCTGATCCAATTAAGGTGGCCGAGGTCCCACAGCCTCCAGGAAAAATAACTGTGGATGAC…
Nandinia_binotata	GGAAAATATACTCTCACATTAGAAAACAGCAGTGGAACAAAGTCTGCCTTTGTTACTGTGAGAGTCTTGGATACACCAAGTCCACCTGTTAACCTGAAAGTCACAGAAATCACTAAAGACTCAGTATCTATTACATGGGAACCTCCTCTGTTGGATGGGGGATCCAAAATTAAAAATTACATTGTTGAGAAACGTGAAGCCACAAGAAAATCATATGCTGCAGTTGTAACAAATTGCCATAAGAATTCTTGGAAGATTGATCAACTCCAAGAAGGATGCAGTTACTACTTTAGAGTCACAGCTGAGAACGAGTATGGTATTGGCCTTCCTGCCCACACTACTGATCCAGTTAAGGTTGCAGAAGTCCCACAACCTCCAGGAAAAATAACTGTGGATGAT…
Podogymnura_truei	?????????ACTCTGACATTAGAAAACAGCAGTGGAACGAAATCTGCCTTTGTCACTGTGAGAGTACTGGACACACCAAGTCCACCTGTTAACCTGAAAGTCACAGAAATCACGAAGGACTCAGTATCAATTACATGGGAACCGCCTTTGTTGGATGGTGGATCAAAAATCAAAAATTACATCGTTGAGAAGCGTGAAGCCACAAGAAAGTCATATGCTGCTGTTGTAACAAATTGCCATAAGAATTCTTGGAAAATAGATCAACTCCAAGAAGGCTGCAGTTATTACTTTAGAGTCACAGCTGAAAATGAGTATGGTATTGGCCTTCCTGCATGCACTGCTGATCCAATTAAAGTTGCAGAAGTCCCACAACCTCCAGGAAAAATAACTGTGGATGAT…
Amblysomus_hottentotus	GGAAAATACACTCTGACATTAGAAAACAGCAGTGGAACAAAGTCTGCCTTTGTTTCAGTGAGAGTCCTGGATACACCAAGTCCACCTGTGAACCTGAAAGTCACAGATATCACCAAAGATTCAGTATCAATTTCATGGGAACCACCTTTGTTGGATGGGGGATCCAAAATTAAAAATTACATTGTTGAAAAACGTGAAGCCACAAGAAAATCGTATGCTGCTGTTGTAACTAATTGCCA?AAGAATTCTTGGAAAATAGATCAACTCCAAGAAGGTTGCAGTTATTACTTTAGAGTCACAGCTGAGAACGAGTATGGTATTGGTCTGCCTGCCCGCACTGCTGATCCAGTTAAAGTGGCTGAAGTCCCACAGCCTCCAGGGAAAATAACTGTGGATGAT…
Archaeotherium_mortoni	???????????????????????????????????????????????????????????????????????????????????????????????????????????????????????????????????????????????????????????????????????????????????????????????????????????????????????????????????????????????????????????????????????????????????????????????????????????????????????????????????????????????????????????????????????????????????????????????????????????????…
Procavia_capensis	GGAAAATACACTCTCACATTAGAAAACAGCAGTGGAACAAAGTCTGCCTTTGTTACTGTGAGAGTCCTCGACACACCCAGCCCACCTGTTAACCTGAAAGTCACAGATATCACCAAAGACTCAGTATCAATTACATGGGAACCTCCTTTGTTGGACGGAGGATCCAAAATAAAAAATTACATCGTTGAAAAACGTGAAGCCACAAGGAAATCATATGCTGCTGTTGTAACAAATTGCCATAAGAATTCCTGGAAAATAGAGGAACTCCAAGAAGGCTGCAGTTATTACTTTAGAGTCATAGCTGAGAATGAGTATGGTCTCGGTCAGCCTGCCTACACGACCGATCCAGTCAAGGTTGCTGAAGTCCCACAGCCTCCAGGGAAAATCACTGTGGATGAT…
Ictidomys_tridecemlineatus	GGAAAATATACTCTTACATTAGAAAACAGCAGTGGAACAAAGTCCGCCTTTGTTACTGTGAGGGTCCTGGACACACCAAGCCCACCTGTTAACCTGAAAGTCACAGAAATCACCAAAGACTCAGTATCAATTACATGGGAACCTCCTTTGTTGGATGGGGGATCCAAAATTAAAAATTACATTGTTGAGAAACGTGAAGCCACAAGAAAATCATATGCTGCTGTTGTCACGAATTGCCACAAAACTTCTTGGAAAATTGATCAACTCCAAGAAGGTTGCAGTTATTACTTTAGAGTCACAGCTGAGAATGAGTATGGCATCGGCCTACCTGCCCGCACTGCTGACCCAATTAAGGTTGCAGAAGTTCCACAACCTCCAGGAAAAATAACTGTGGATGAT…
Bos_taurus	???AAATACACTCTCACCTTAGAAAACAGCAGTGGGACAAAGTCTGCCTTTGTGACTGTGAGAGTTCTGGACACACCAAGTCCACCTGTTAATCTGAAAGTCACAGAAATCACTAAAGACTCAGTGTCAATTACATGGGAGCCTCCTCTGTTGGATGGGGGATCCAAAATTAAAAACTACATTGTTGAGAAACGTGAAGCCACAAGGAAATCATATGCTGCAGTTGTGACAAACTGCCATAAGAATTCTTGGAAAATTGATCAGCTTCAAGAAGGCTGTAGTTACTACTTCAGAGTCACAGCTGAGAACGAGTATGGTATTGGCCTTCCCGCCCACACTGATGATCCAGTTAAGGTCGCAGAAGTCCCACAACCTCCAGGAAAAATCACTGTGGATGAT…
Echinops_telfairi	GGGAAATACACTCTCACCCTAGAAAACAGCAGTGGGACAAAGTCTGCCTTTGTCACTGTGAGAGTCCTGGACACCCCAAGTCCGCCTGTCAACCTGAAGGTCACAGATATCACCAAAGATTCGGTATCCATTACCTGGGAACCTCCTCTGTTGGATGGGGGATCCAAAATAAAAAATTACATCGTTGAAAAACGCGAGGCCACAAGGAAATCCTATGCCGCTGTGGTAACAAACTGCCACAAGAATTCCTGGAGAATCGATCAACTCCAAGAAGGTTGTAGTTACTACTTCCGAGTCACCGCGGAGAATGAGTATGGCATTGGCCTGCCGGCCCACACTGCTGATCCAATTAAGGTTGCTGAAGTCCCACAACCTCCGGGAAAAATAACCGTGGATGAC…
Microcebus_murinus	GTGGAATATACTCTCACACTAGAAAACAGCAGTGGAACCAAGTCTGCCTTTGTTACTGTGAGAGTCCTGGACACACCAAGTCCACCTGTTAACCTAAAAGTCACAGATATCACCAAAGACTCAGTATCAATTACATGGGAACCTCCTTTGTTGGATGGGGGGTCCAAAATCAAAAATTACATTGTTGAGAAACGTGAAGCCACAAGAAAATCATATGCTGCCGTTGTAACTAATTGCCATAAGACCTCTTGGAAAATCGAGCAACTCCAAGAAGGTTGCAGTTACTACTTTAGAGTCACAGCTGAGAACGAGTATGGTATCGGCCTTCCCGCCCACACTACTGATCCAATTAAGGTTGCAGAAGTCCCACAACCTCCAGGAAAAATAACTGTGGATGAC…
Protolipterna_ellipsodontoides	???????????????????????????????????????????????????????????????????????????????????????????????????????????????????????????????????????????????????????????????????????????????????????????????????????????????????????????????????????????????????????????????????????????????????????????????????????????????????????????????????????????????????????????????????????????????????????????????????????????????…
Lemur_catta_catta	GGAAAATATACTCTCACATTAGAAAACAGCAGTGGAACAAAGTCTGCCTTTGTTACTGTGAGAGTCCTGGACACACCAAGTCCACCTGTTAACCTAAAAGTCACAGAAATCACCAAAGACTCAGTATCAATTACGTGGGAACCTCCTTTGTTGGATGGGGGGTCCAAAATCAAAAATTACATTGTTGAGAAACGTGAAGCCACAAGAAAATCATATGCTGCTGTCGTAACTAATTGCCATAAGAACTCTTGGAAAATTGAGCAACTCCAAGAAGGTTGCAGTTACTACTTTAGAGTCACAGCTGAGAACGAGTATGGTATCGGCCTTCCTGCTCACACTACTGATCCAATTAAGGTTGCAGAAGTCCCACAACCTCCAGGAAAAATAACTGTGGATGAT…
Equus_caballus	GGAAAGTACACTCTCACATTAGAAAACAGCAGTGGAACAAAGTCTGCCTTTGTTACCGTGAGGGTCCTGGACACACCAAGTCCACCTGTTAACCTGAAAGTCACAGAAATCACTAAAGACTCGGTTTCAATTACGTGGGAACCACCTTTGTTGGATGGGGGATCCAAAATCAAAAATTACATTGTTGAGAAACGTGAAGCCACAAGAAAATCGTATGCTGCAGTTGTAACAAATTGCCATAAGAATTCTTGGAAAATCGACCAACTCCAAGAAGGTTGCAGTTATTACTTTAGAGTCACAGCTGAGAACGAGTTTGGTATTGGCCTTCCCGCCCACACTGCTGATCCAGTTAAGGTTGCAGAAGTCCCACAACCTCCAGGAAAAATAACTGTGGATGAT…
Ptilocercus_lowii	????????TACTCTCACTTTAGAAAACAGCAGTGGAACAAAATCTGCCTTTGTTACTGTGAGAGTTTTGGACACACCAAGTCCACCTGTTAACCTGAAAGTCACAGAAATCACCAAAGACTCAGTATCAATTACATGGGAACCTCCTTTGTTGGATGGGGGATCCAAAATCAAAAATTACATTGTTGAGAAACGTGAAGCCACAAGAAAATCATATGCTGCTGTTGTAACAAATTGCCATAAGAATTCTTGGAAGGTTGATCAACTCCAAGAAGGTTGCAGTTATTACTTTAGAGTCACAGCTGAGAATGAGTATGGTATTGGCCTTCCTGCCCGCACTGTTGATCCTATCAAGGTCGCAGAAGTTCCACAACCTCCAGGAAAAATAATTGTGGATGAT…
Cavia_porcellus	GGAAAATATACTCTCACATTAGAGAACAGCAGTGGAACAAAGTCTGCCTTTGTTTCCGTGAGAGTCTTGGATACACCGAGTCCACCTATTAACCTGAAAGTCACAGAAATCACCAAAGACTCAGTATCAATTACATGGGAACCTCCTTTGTTAGATGGGGGATCCAAGATCAAAAATTACATTGTTGAGAAACGTGAAGCCACAAGAAAATCGTATGCTGCTGTTGTAACAAATTGCCATAAGAATTCTTGGAAAATTGATCAACTCCAAGAAGGTTGCAGTTATTACTTTAGAGTAACAGCTGAGAATGAATATGGTATCGGCCTTCCTGCCCGCACTGCTGATCCAATTAAGGTTGCAGAAGTCCCACAACCTCCAGGCAAAATTACTGTGGATGAT…
Petromyscus_sp.	GGGAAATACACTCTCACATTAGAAAAAAGCAGTGGAACAAAATCTGCCTTTGTGACTGTGAGAGTCCTGGACACACCAAGCCCACCTGTCAACCTGAAAGTCACAGAAATCACCAAAGACTCAGTATCAATTACATGGGAACCTCCTTTGTTGGATGGAGGATCAAAAATTAAAAATTACATTGTTGAGAAACGTGAAGCCACAAGAAAATCATATGCTGCCGTTGTAACAAACTGCCATAAGAATTCTTGGAAAATTGAACAACTCCAAGAAGGTTGCAGTTACTAC?TCAGAGTCACCGCTGAGAATGAATATGGCATTGGCCTTCCTGCCCGCACTGCCGATCCAATCAAGGTCGCAGAAGTCCCACAACCTCCAGGGAAAATAACTGTGGATGAT…
Cuniculus_taczanowskii	GGAAAATATACTCTCACATTAGAGAACAGCAGTGGAACAAAGTCTGCCTTTGTTACTGTGAGAGTCTTGGATACACCAAGTCCGCCTATTAACCTGAAAGTCACAGAAATCACCAAAGACTCAGTATCAATTACGTGGGAACCTCCTTTGTTAGATGGGGGATCCAAAATAAAAAATTACATTGTTGAGAAACGTGAAGCCACAAGAAAATCATATGCTGCCGTTGTTACAAATTGCCACAAGAATTCTTGGAAAATTGATCAACTCCAAGAAGGTTGCAGTTATTACTTTAGAGTCACAGCTGAGAATGAATATGGTATCGGCCTTCCTGCCCGCACTGCTGATCCAATTAAGGTTGCAGAAGTCCCACAACCTCCAGGAAAAATAACTGTGGATGAT…
Sinopa_rapax	???????????????????????????????????????????????????????????????????????????????????????????????????????????????????????????????????????????????????????????????????????????????????????????????????????????????????????????????????????????????????????????????????????????????????????????????????????????????????????????????????????????????????????????????????????????????????????????????????????????????…
Dasypus_novemcinctus	GGAAAATATACTCTCACATTAGAAAACAGCAGTGGAACAAAGTCTGCCTTTGTTACTGTGAGAGTCCTGGACACACCAAGTCCACCTGTTAACTTGAAAGTCACAGAAATCACCAAAGACTCAGTATCAATTACATGGGAACCTCCTTTGTTGGATGGAGGATCCAAAATTAAAAATTACATTGTTGAGAAACGTGAAGCCACAAGAAAATCTTATGCTGCTGTTGTTACAAACTGCCATAAGAGTTCCTGGAAAATAGATCAACTCCAAGAAGGTTGCAGTTATTACTTTAGAGTCACAGCTGAGAATGAGTATGGGATTGGCCTTCCTGCACATACTGCTGATCCAATTAAGGTTGCTGAAGTACCACAACCTCCAGGAAAAATAATTGTGGATGAT…
Maelestes_gobiensis	???????????????????????????????????????????????????????????????????????????????????????????????????????????????????????????????????????????????????????????????????????????????????????????????????????????????????????????????????????????????????????????????????????????????????????????????????????????????????????????????????????????????????????????????????????????????????????????????????????????????…
Hyopsodus_paulus	???????????????????????????????????????????????????????????????????????????????????????????????????????????????????????????????????????????????????????????????????????????????????????????????????????????????????????????????????????????????????????????????????????????????????????????????????????????????????????????????????????????????????????????????????????????????????????????????????????????????…
Tamandua_tetradactyla	GGAAAATATACTTTGACATTAGAAAACAGCAGTGGAACAAAGTCTGCTTTTGTTACCGTGAGAGTCCTGGACACACCAAGCCCACCTGTTAACTTAAAGATCACAGAAATCACCAAAGATTCAGTATCACTTACATGGGAACCTCCTTTGTTGGATGGGGGATCTAAAATAAAAAATTACATTGTTGAAAAACGTGAAGCCACAAGAAAATCTTATGCTGCTGTTGTAACAAACTGCCATAAGAATTCTTGGAAAATAGAGCAACTCCAAGAAGGTTGCTGTTATTACTTTAGAGTCACAGCTGAGAATGAGTATGGTATTGGCCTTCCTGCACACACTGATGATCCAATTAAGGTTGCTGAAGTACCTCAACCTCCGGGAAAAATAACTGTGGATGAT…
Tupaia_glis	GGAAAATACACTCTCACATTGGAAAACAGCAGTGGATCAAAATCAGCCTTTGTTACTGTCAGAGTCCTGGACACACCAAGTCCACCTGTTAACCTGAAAGTCACAGAAATTACCAAAGACTCAGTATCAATTACATGGGAACCTCCTTTATTGGATGGGGGATCCAAAATCAAAAATTACATTGTTGAGAAACGTGAAGCCACAAGAAAATCATATGCAGCTGTTGTAACAAACTGCCATAAGAATTCTTGGAAAATTGATCAACTCCAAGAAGGTTGCAGTTATTACTTTAGAGTAACAGCTGAGAATGAGTATGGTATTGGCCTTCCTGCCCGCACTGCTGATCCTATTAAGGTTGCAGAAGTCCCACAACCGCCAGGAAAAATAACTGTGGATGAT…
Oryctolagus_cuniculus	GGAAAATACACGCTCACATTAGAAAACAGCAGTGGAACAAAGTCTGCCTTTGTTACTGTGAGAGTCCTGGACACACCAAGTCCACCTGTTAACCTGAAAGTCACGGAAATCACCAAAGACTCCGTATCGATTACCTGGGAACCTCCTCTGTTGGATGGGGGATCCAAAATTAAAAATTACATTGTTGAGAAACGCGAAGCCACAAGAAAATCTTATGCAGCTGTTGTCACAAACTGCCATAAGAGTTCTTGGAAAATCGATCAGCTCCAAGAGGGTTGCAGTTATTACTTCAGAGTCACAGCTGAGAACGAGTATGGTATCGGCCTTCCTGCCCGCACTGCTGATCCAATTAAGGTTGCAGAAGTCCCACAGCCTCCAGGAAAAATCACTGTAGATGAT…
Daubentonia_madagascariensis	GGAAAATATACTCTCACATTAGGAAACAGCAGTGGAACTAAGTCTGCCTTTGTTACTGTCAGAGTTCTGGACACACCAAGTCCACCTGTTAACCTAAAAGTCACAGAAATCACCAAAGACTCAGTATCAATTACGTGGGAACCTCCTTTGTTGGATGGTGGGTCCAAAATCAAAAATTACATTGTTGAGAAACGTGAAGCCACAAGAAAATCATATGCTGCTGTTGTTACTAATTGCCATAAGAATTCTTGGAAAATCGAGCAACTCCAAGAAGGTTGCAGTTACTACTTTAGAGTCACAGCTGAGAACGAGTATGGTATCGGCCTTCCTGCCCACACTGCTGATCCAATTAAAGTTGCAGAAGTCCCACAACCTCCAGGAAAAATAACTGTGGATGAT…
Erinaceus_europaeus	?????????????????????????????????????????????????????????????????????????????????????????????????????????????????????????????????????????????????????????????????????????????????????????????????????AGCCACAAGAAAGTCATATGCTGCTGTCGTAACAAATCGCCATAAGAATTCATGGAAAATAGATCAACTCCAAGAAGGCTGCAGTTATTACTTTAGAGTCACAGCTGAGAATGAGTATGGTATTGGCCTTCCTGCATGCACTGCAGATCCAATTAAGGTTGCAGAAGTTCCACAGCCTCCAGGAAAAATAACTGTCGATGAT…
Otolemur_garnettii	GGAAAATACACTCTCACTTTAGAAAACAGCAGTGGAACAAAGTCTGCCTTTGTTACTGTGAGAGTCCTGGACACACCAAGTCCACCTGTTAACTTAAAAGTCACAGATATCACCAAAGACTCAGTATCAATTACATGGGAACCTCCTTTGTTGGATGGGGGGTCCAAAATAAAAAATTACATTGTTGAGAAACGTGAAGCCACAAGAAAATCATATGCTGCTGTTGTAACTAATTGTCATAAGAATTCTTGGAAAATTGAACAACTCCAAGAAGGCTGCAGTTACTACTTTAGAGTCACAGCAGAGAATGAGTATGGTATTGGCCTTCCTGCCCACACTGCTGATCCAATTAAGGTTGCAGAAGTCCCACAACCTCCAGGAAAAATAACTGTGGATGAT…
Icaronycteris_index	???????????????????????????????????????????????????????????????????????????????????????????????????????????????????????????????????????????????????????????????????????????????????????????????????????????????????????????????????????????????????????????????????????????????????????????????????????????????????????????????????????????????????????????????????????????????????????????????????????????????…
Saimiri_sciureus	GGAAAATATACGCTTACATTAGAAAACAGCAGTGGAACAAAGTCTGCCTTTGTTACTGTGAGAGTTCTGGACACACCAAGTCCACCTGTTAACCTGAAAATCACAGAAATCACCAAAGACTCCGTATCCATTACATGGGAACCTCCTTTGTTGGATGGGGGATCCAAAATAAAAAATTACATTGTTGAGAAACGTGAAGCCACAAGAAAATCATATGCTGCTGTTGTAACTAATTGCCATAAGAATTCTTGGAAAATCGATCAGCTCCAAGAAGGTTGCAGTTATTACTTTAGAGTCACAGCTGAGAATGAGTATGGTATTGGCCTTCCTGCTCAGACTGCTGATCCAATTAAGGTTGCAGAAGTACCACAACCTCCTGGAAAAATAACTGTGGATGAT…
Aplodontia_rufa	GGAAAATATACTCTCACATTAGAAAACAGCAGTGGAACAAAGTCTGCCTTTGTTACTGTGAGAGTTCTGGACACACCAAGTCCACCTGTTAACCTGAAAGTCACAGAAATCACCAAAGACTCAGTGTCAATTACATGGGAACCTCCTTTGTTGGATGGGGGATCCAAAATAAAAAATTACATTGTTGAGAAACGGGAAGCCACAAGAAAATCATATGCTGCTGTTGTAACGAATTGCCACAAAACTTCTTGGAAAATTGATCAACTCCAAGAAGGTTGCAGTTATTACTTTAGAGTCACAGCTGAGAATGAGTATGGTATTGGCCTTCCTGCCCGAACTGATGACCCAATTAAGGTTGCAGAAGTGCCACAACCTCCAGGAAAAATAACTGTGGATGA?…
Lama_glama	??????TATACTCTCACGTTGGAAAACAGCAGTGGAACAAAGTCTGCCTTTGTTACTGTGAGAGTCCTGGACACACCAAGTCCACCTGTTAATCTGAAAGTCACAGAAATCACGAAAGACTCAGTATCAATTACATGGGAACCTCCTCTGCTGGATGGGGGATCCAAAATTAAAAATTACATTGTTGAGAAACGTGAAGCCACAAGAAAATCATATGCTGCAGTTGTAACAAATTGCCATAAGAATTCGTGGAAGATTGATCAACTCCAGGAAGGATGCAGTTACTACTTTAGAGTCACAGCTGAGAATGAGTATGGTATTGGCCTTCCTGCCCACACTGATGAGCCAGTTAAGGTTGCAGAAGTCCCACAACCTCCAGGAAAAATAACTGTGGACGAT…
Felis_silvestris	GGAAAATATACTCTCACGTTAGAAAACAGCAGTGGAACAAAGTCTGCCTTTGTTACTGTGAGAGTCCTGGATACACCAAGTCCACCTGTTAATCTGAAAGTCACAGAAATCACTAAAGACTCAGTATCTATTACCTGGGAACCTCCTCTTTTGGATGGAGGATCCAAAATTAAAAATTACATTGTTGAGAAACGTGAAGCCACAAGAAAATCATATGCTGCAGTTGTAACAAATTGCCATAAGAATTCTTGGAAGATTGATCAACTCCAAGAAGGATGCAGTTACTACTTTAGAGTCACAGCTGAGAACGAGTATGGTATTGGCCTTCCTGCCCACACTACTGATCCAATTAAGGTTGCAGAAGTCCCACAACCTCCAGGAAAAATAACTGTGGATGAT…
Saccopteryx_bilineata	??????TATACTCTCACCTTAGAAAACAGCAGTGGAACAAAGTCTGCCTTTGTTACTGTGAGAGTCCTGGACACACCAAGTCCACCTGTTAACCTGAGAGTCACCGAAATCACTAAAGACTCGGTATCAATTACATGGGAACCTCCTTTGTTGGATGGTGGATCCAAGATAAAAAATTACATAGTTGAGAAACGCGAAGCCACAAGAAAAGCATATGCTGCAGTTGTAACAAATTGTCATAAGAATTCTTGGAAAATCGATCAACTCCAAGAAGGTTGCAGTTATTACTTTAGAGTCACAGCTGAGAA?GAGTATGGTATTGGCCTTCCTGCCCGCACTGCTGATCCGATTAAGGTTGCAGAAGTCCCACAACCTCCAGGGAAAATAACTGTAGATGAT…
Mystacina_tuberculata	??????TATACTCTCACCTTAGAAAACAGCAGTGGAACAAAGTCTGCCTTTGTTACTGTGAGAGTCCTGGACACACCAAGTCCACCTGTTAACCTGAAGGTCACAGAAATCACTAAAGACTCAGTATCAATTACATGGGAACCTCCTTTGTTGGACGGTGGATCCAAAATCAAAAATTACATTGTTGAGAAACGCGAAGCCACAAGAAAATCATATGCTGCAGGTGTAACAAACTGCCATAAGAATTCTTGGAAAATCGAACAACTCCAAGAAGGTTGCAGTTATTACTTTAGAGTCACAGCTGAGAATGAGTATGGTATTGGCGTTCCTGCCCGCACTGCTGATCCAATTAAGGTTGCAGAAGTCCCACAACCTCCAGGAAAAATAACTGTGGATGAT…
Propithecus_verreauxi	GGAAAATATACTCTCACATTAGAAAACAGCAGTGGAACAAAGTCTGCCTTTGTTACTGTGAGAGTCCTGGACACACCAAGTCCACCTGTTAATCTAAAAGTCACAGAAATCACCAAAGACTCAGTATCAATTACGTGGGAACCTCCTTTGTTGGATGGGGGGTCCAAAATCAAAAATTACATTGTTGAGAAACGTGAAGCCACAAGAAAATCATATGCTGCTGTCGTAACTAATTGCCACAAGAACTCTTGGAAAATCGAGCAACTCCAAGAAGGTTGCAGTTACTACTTTAGAGTCACAGCTGAGAATGAGTACGGTATTGGCCTTCCCGCCCACACTACTGATCCAATTAAGGTTGCAGAAGTCCCACAACCTCCAGGAAAAATAACTGTGGATGAT…
Petromus_typicus	GGGAAATACACTCTCACATTAGAGAACAGCAGTGGAACAAAGTCTGCCTTTGTTACTGTAAGAGTCTTGGATACACCAAGTCCACCTATTAATCTGAAAGTCACAGAAATCACAAAAGACTCGGTATCAATTACGTGGGAACCTCCTTTGTTGGATGGGGGATCTAAAATCAAAAATTACATTGTTGAGAAACGGGAAGCCACAAGAAAATCATATGCTGCCGTCGTGACAAACTGCCACAAGAATTCTTGGAAAATAGATCAACTCCAAGAAGGTTGTAGTTATTACTTCCGAGTCACAGCTGAAAATGAGTATGGTATCGGCCTTCCTGCCCGCACTGCGGATCCAGTGAAGGTTGCAGAAGTCCCACAACCTCCTGGAAAAATAACTGTGGATGAT…
Paramys_delicatus	???????????????????????????????????????????????????????????????????????????????????????????????????????????????????????????????????????????????????????????????????????????????????????????????????????????????????????????????????????????????????????????????????????????????????????????????????????????????????????????????????????????????????????????????????????????????????????????????????????????????…
Rodhocetus_balochistanensis	???????????????????????????????????????????????????????????????????????????????????????????????????????????????????????????????????????????????????????????????????????????????????????????????????????????????????????????????????????????????????????????????????????????????????????????????????????????????????????????????????????????????????????????????????????????????????????????????????????????????…
Tarsius_syrichta	GGAAAATACACTCTCACATTAGAAAACAGCAGTGGGACAAAGTCTGCCTTTGTTACTGTGAGAGTCTTGGACACACCAAGTCCACCTATTAACCTGAAAGTCACAGAAATCACCAAAGATTCGGTGTCAATTACATGGGAACCTCCTTTGTTGGATGGGGGATCCAAAATCAAAAATTACATTGTTGAGAAACGTGAAGCCACAAGAAAATCATATGCTGCTGTTGTAACTAATTGCCATAAGAATTCTTGGAAAATTGATCAGCTCCAAGAAGGTTGCAGTTATTACTTTAGAGTCACAGCTGAGAACGAGTATGGTATTGGCCTTCCTGCCCGCACTGCTGATCCAATTAAAGTTGCAGAAGTCCCACAACCACCAGGAAAAATAACCGTGGATGAC…
Tapirus_indicus	??????TATACTCTCACGTTAGAAAACAGCAGTGGAACAAAGTCTGCCTTTGTTACCGTGAGGGTCCTGGACACACCAAGTCCACCTGTTAACCTGAAAGTCACAGAAATCACTAAAGACTCAGTCTCAATTACGTGGGAACCACCTTTGTTGGATGGGGGATCCAAAATCAAAAATTACATTGTTGAGAAACGTGAAGCCACAAGAAAATCATATGCTGCAGTTGTAACAAATTGCCATAAGAGTTCTTGGAAGATCGACCAACTCCAAGAAGGTTGCAGTTATTACTTTAGAGTCACAGCTGAGAATGAGTTTGGTATTGGCCTTCCTGCCCACACTGCTGATCCAGTTAAGGTTGCAGAAGTCCCACAACCTCCAGGAAAAATAACTGTGGATGAT…
Laonastes_aenigmamus	??GGAATACACTCTCACACTAGAAAACAGCAGTGGAACAAAGTCTGCCTTTGTAACCGTGAGAGTCCTAGACACACCAGGTCCACCTATTAACCTGAAAGTCACAGAAATCACCAAAGACTCAGTATCAATTACATGGGAACCTCCTTTGTTAGATGGGGGATCCAAAATAAAAAATTACATTGTTGAGAAACGTGAAGCCACAAGAAAATCATATGCTGCTGTTGTAACAAATTGCCATAAGAATTCTTGGAAAATCGATCAACTCCAAGAAGGTTGTAGTTATTACTTTAGAGTCACAGCTGAGAATGAATATGGCATCGGCCTTCCTGCCCGCACTGCTGATCCAATTAAGGTTGCAGAGGTCCCACAACCTCCAGGAAAAATAACTGTGGATGAC…
Artiocetus_clavis	???????????????????????????????????????????????????????????????????????????????????????????????????????????????????????????????????????????????????????????????????????????????????????????????????????????????????????????????????????????????????????????????????????????????????????????????????????????????????????????????????????????????????????????????????????????????????????????????????????????????…
Nycticebus_coucang	GGAAAATACACTCTCACTTTAGAAAACAGCAGTGGAACAAAGTCTGCCTTTGTTACTGTGAGAGTCCTGGACACACCAAGTCCACCTGTTAACTTAAAAGTCACAGATATCACCAAAGACTCAGTATCAATTACATGGGAACCTCCTTTGTTGGATGGGGGGTCCAAAATCAAAAATTACATTGTTGAGAAACGTGAAGCCACGAGAAAATCATATGCTGCTGTTGTAACTAATTGCCATAAGAATTCTTGGAAAATTGAACAACTCCAAGAAGGCTGCAGTTACTACTTTAGAGTCACAGCAGAGAATGAGTATGGAATTGGCCTCCCTGCCCACACTGCTGATCCAATTAAGGTTGCAGAAGTCCCACAACCTCCAGGAAAAATAACTGTGGATGAT…
Tragulus_napu	GGGAAATACACTCTCACATTAGAAAACAGCAGTGGGACCAAGTCTGCCTTTGTGACTGTGAGAGTCCTGGACACACCAAGTCCACCTGTTAATCTGAAAGTCACAGAGATCACTAAAGACTCCGTGTCAATTACATGGGAACCTCCTCTGTTGGATGGGGGATCCAAAATTAAAAACTACATTGTTGAGAAACGTGAAGCCACAAGGAAATCCTATGCTGCAGTTGTAACAAACTGCCATAAGAATTCTTGGAAAATCGATCAACTCCAAGAAGGCTGCAGTTATTACTTTAGAGTCACAGCTGAGAACGAGTATGGTATTGGCCTTCCCGCCCACACTGAAGATCCAGTGAAAGTTGCAGAAGTCCCACAGCCTCCAGGAAAAATCACTGTGGATGAC…
Cynocephalus_volans	GGAAAATATACACTCACATTAGAAAACAGCAGTGGAACAAAGTCTGCCTTTGTTACTGTGAGAGTCCTGGACACACCAAGTCCACCCATTAACCTGAAAGTCACAGAAATCACCAAAGACTCAGTATCAATTACATGGGAACCTCCTTTGTTGGATGGTGGATCCAAAATAAAAAATTACATTGTTGAGAAACGTGAAGCCACCAGAAAATCATATGCTGCTGTTGTAACAAATTGCCATAAGAATTCTTGGAAAATTGACCAACTCCAAGAAGGTTGCAGTTATTACTTTAGAGTCACAGCTGAGAATGAGTATGGTATCGGCCTTCCTGCTTGCACTGCTGATCCAGTTAAAGTTGCAGAAGTCCCACAACCTCCAGGAAAAATAACTGTGGATGAT…
Suricata_suricatta	GGCAAATATACCCTCACATTAGTAAACAGCAGTGGAACAAAGTCTGCCTTTGTTACTGTGAGAGTCCTGGATACACCAAGTCCACCTGTTAACCTGAAAGTCACAGATATCACTAAAGACTCAGTATCTATTACATGGGAACCTCCTCTTTTGGATGGGGGATCCAAAATTAAAAATTACATTGTTGAGAAACGTGAAGCCACAAGAAAATCATATGCTGCAGTTGTAACAAATTGCCATAAGAATTCTTGGAAGATCGATCAACTCCAAGAAGGATGCAGTTACTACTTTAGAGTCACAGCTGAGAACGAGTATGGTATTGGCCTTCCTGCCCACACTACTGACCCTGTTAAGGTTGCAGAAGTCCCACAACCTCCAGGAAAAATAACTGTGGATGAT…
Caperea_marginata	GGAAAATATACTCTCACGTTAGAAAACAGCAGTGGGACAAAGACTGCCTTTGTTACTGTGAGAGTCCTGGACACACCAAGTCCACCTGTTAATCTGAAAGTCACAGAAATCACCAAAGACTCGGTATCAATTACATGGGAACCTCCTTTGTTGGATGGGGGATCCAAAATTAAAAATTACATTGTTGAGAAACGTGAAGCCACAAGGAAATCATACGCTGCAGTTGTAACAAATTGCCATAAGAATTCTTGGAAAATCGATCAACTCCAAGAAGGTTGCAGTTACTACTTTAGAGTCACAGCTGAGAACGAATATGGTATTGGCCTTCCCGCCCACACTGATGATCCAATTAAGGTTGCAGAAGTCCCACAACCTCCAGGAAAAATAACTGTGGATGAT…
Zalambdalestes_lechei	???????????????????????????????????????????????????????????????????????????????????????????????????????????????????????????????????????????????????????????????????????????????????????????????????????????????????????????????????????????????????????????????????????????????????????????????????????????????????????????????????????????????????????????????????????????????????????????????????????????????…
Ceratotherium_simum	??????TATACTCTCACATTAGAAAACAGCAGTGGAACAAAGTCTGCCTTTGTTTCCGTGAGGGTCCTGGACACACCAAGTCCACCTGTTAACCTGAAAGTCACAGAAATCACTAAAGACTCAGTCTCAATTACATGGGAACCACCTTTGTTGGATGGTGGATCCAAAATCAAAAATTACATTGTTGAGAAACGTGAAGCCACAAGAAAATCATATGCTGCGGTTGTAACAAATTGCCATAAGAATTCTTGGAAGATTGACCAACTCCAAGAAGGCTGCAGTTATTACTTTAGAGTCACAGCTGAGAATGAGTTTGGTATTGGCCTTCCTGCCCACACTGCTGATCCAGTTAAGGTTGCAGAAGTCCCACAACCCCCAGGAAAAATAACTGTGGATGAT…
Natalus_stramineus	??????????????????????AAAACAGCAGTGGAACAAAGTCTGCCTTTGTTACTGTGAGAGTCCTGGACACACCAAGTCCACCTGTTAACCTGAAAGTCACAGAAATCACTAAAGACTCAGTATCAATTACATGGGAACCTCCTTTGTTGGATGGTGGATCCAAAATCAAAAATTACATCGTTGAGAAACGTGAAGCTACAAGAAAATCATATGCTGCAGTTGTAACAAATTGCCATAAGAATTCTTGGAAAATCGATCAACTCCAAGAAGGCTGCAGTTATTTCTTTAGAGTCACAGCTGAAAATGAGTATGGTATTGGCCTTCCCGCCCGCACTGCTGATCCAGTTAAGGTTGCAGAAGTCCCACACCCTCCAGGAAAAATAACTGTGGATGAT…
Didolodus_multicuspis	???????????????????????????????????????????????????????????????????????????????????????????????????????????????????????????????????????????????????????????????????????????????????????????????????????????????????????????????????????????????????????????????????????????????????????????????????????????????????????????????????????????????????????????????????????????????????????????????????????????????…
Crocuta_crocuta	GGAAAATATACTCTCACATTAGCAAACAGCAGTGGAACAAAGTCTGCCTTTGTGACTGTGAGAGTCCTAGATACACCAAGTCCACCTGTTAACCTGAAAGTCACAGAAATCACTAAAGACTCTGTATCTATTACATGGGAACCTCCTCTTTTGGATGGGGGATCCAAAATTAAAAATTACATTGTTGAGAAACGTGAAGCCACAAGAAAATCATATGCTGCAGTTGTAACAAATTGCCATAAGAATTCTTGGAAGATCGATCAACTCCAAGAAGGATCCAGTTACTACTTTAGAGTCACAGCTGAGAACGAGTATGGTGTCGGTCTTCCTGCCCACACTACTGATCCAGTTAAAGTTGCAGAAGTCCCGCAACCTCCAGGAAAAATAACTGTGGATGAT…
Craseonycteris_thonglongyai	??????????????????????????????????????GAAGTCTGCCTTTGTTACTGTGAGAGTCCTGGACACACCAAGTCCACCTGTTAACCTGAAAGTCACAGAAATCACAAAAGACTCAGTATCAATCACCTGGGAACCTCCTTTGTTGGATGGGGGATCCAAAATCAAAAATTACATTGTTGAGAAACGTGAAGCCACCAGAAAGTCATATGCTGCAGTTGTAACAAATTGCCATAAGAATTCCTGGAAAATCGATCAACTCCAAGAAGGTTGCAGTTACTACTTTAGAGTCACAGCTGAGAATGAGTATGGTATTGGCCTTCCTGCCCGCACAGCTGATCCAATTAAGGTTGCAGAAGTCCCACAACCTCCAGGAAAAATAACTGTGGATGAT…
Canis_lupus_familiaris	GGAAAATACACTCTCACATTAGAAAACAGCAGTGGAACAAAGTCTGCCTTTGTTACTGTGAGAGTCCTGGACACACCAAGTCCACCTGTTAACCTGAAAGTCACAGAAATCACTAAAGACTCAGTATCAATTACATGGGAACCGCCTCTGCTGGATGGGGGATCCAAGATTAAAAATTACATTGTTGAGAAACGTGAGGCCACAAGAAAATCATATGCTGCAGTTGTAACAAACTGCCATAAGAATTCTTGGAAGATTGAACAACTCCAGGAAGGCTGCAGTTATTACTTCAGAGTCACAGCTGAGAACGAGTACGGTATTGGCCTTCCTGCCCACACTGCTGATCCTATTAAGGTTGCAGAAGTCCCACAACCTCCAGGAAAGATAACTGTGGATGAT…
Myotis_lucifugus	GGAAAATATACACTCACCTTAGAAAACAGCAGTGGAACAAAGTCTGCCTTTGTTACTGTGAGAGTCCTAGACACACCAAGTCCACCTGTTAACCTGAAAGTCACAGAAATCACCAAGGACTCAGTATCAATTACATGGGAACCTCCTTTGCTGGATGGTGGCTCCAAAATAAAAAATTACATTGTTGAGAAACGCGAAGCCACAAGAAAATCATATGCTGCAGTTGTAACAAATTGCCATAAGAATTCTTGGAAAATTGATCAACTCCAAGAAGGTTGCAGTTATTACTTTAGAGTCACAGCTGAAAATGAGTATGGTATTGGCCTTCCTGCCCGCACTGCTGATCCAATTAAGGTTGCAGAAGTCCCACAACCTCCAGGAAAAATAACTGTGGATGAT…
Hippopotamus_amphibius	???????????????????????????AGCAGTGGGACAAAGTCTGCCTTTGTTACCGTGAGAGTCCTGGACACACCGAGTCCACCTGTTAATCTGAAAATCACAGAAATCACTAAGGACTCAGTATCAATTACATGGGAACCTCCTTTGTTGGATGGGGGATCCAAAATTAAAAACTACATTGTTGAGAAACGTGAAGCCACAAGGAAATCATATGCTGCAGTTGTAACAAATTGCCATAAGAATTCTTGGAAAATCGATCAACTCCAAGAAGGTTGCAGTTACTACTTTAGAGTCACAGCTGAGAACGAGTATGGTATTGGCCTTCCCGCTCACACCGATGATCCAGTTAAGGTTGCAGAAGTCCCACAACCTCCAGGAAAAATAACTGTGGATGAT…
Rattus_norvegicus	GGAAAATACACTCTCACACTAGAAAACAGCAGTGGAACAAAATCTGCCTTTGTGACGGTAAGGGTCCTGGACACACCAAGCCCACCTGTCAACTTAAAAGTCACAGAAATCACCAAGGACTCGGTATCAATTACATGGGAACCTCCTTTGTTGGACGGAGGATCAAAAATTAAAAATTACATTGTTGAGAAACGAGAAGCCACAAGAAAATCCTATGCTGCAGTTGTAACAAACTGCCATAAGAATTCGTGGAAAATCGATCAGCTCCAAGAAGGTTGCAGTTACTACTTCAGGGTTACCGCTGAGAACGAATACGGTATTGGCTTGCCTGCCCGCACTGCAGATCCAATCAAGGTTGCAGAAGTCCCACAACCTCCAGGGAAAATAACTGTGGATGAT…
