# Supplementary material for: A mixed relaxed clock model
Source: Philos Trans R Soc Lond B Biol Sci. 2016 Jul 19;371(1699):20150132. doi: 10.1098/rstb.2015.0132 (PMC4920333; doi:10.1098/rstb.2015.0132)
Supplement: Data [file rstb20150132supp1.gz › Lartillot2015Data/chronoeutheria105ln.tree]

((((Solenodon_paradoxus:72.3167,((Erinaceus_europaeus:37.3082,Podogymnura_truei:37.3082)29.3414_44.3977:31.5543,(Talpa_europaea:62.4217,Sorex_araneus:62.4217)55.5659_67.4435:6.44075)63.1335_73.5656:3.45428)67.3223_77.015:7.17514,(((Manis_tricuspis:36.1148,Manis_pentadactyla:36.1148)26.4334_45.9803:37.8022,((Nandinia_binotata:48.0774,((Felis_silvestris:33.3994,Prionodon_linsang:33.3994)28.6004_39.2235:6.60428,(Genetta_genetta:37.0796,(Suricata_suricatta:30.3958,Crocuta_crocuta:30.3958)25.2485_36.0393:6.68382)32.0359_42.265:2.92404)34.9711_44.8968:8.07373)42.007_52.7641:11.0431,(((Mephitis_mephitis:35.2179,((Procyon_lotor:30.2985,Meles_meles:30.2985)27.7047_34.7519:3.12979,Ailurus_fulgens:33.4283)30.3799_37.8478:1.78959)31.8812_39.536:8.01571,(Ailuropoda_melanoleuca:41.223,Phoca_vitulina:41.223)37.1301_45.4469:2.01057)39.0291_47.3536:8.59025,Canis_lupus_familiaris:51.8238)46.9929_55.5504:7.29667)54.2349_63.1859:14.7965)70.0274_77.6633:3.25806,((((Myzopoda_aurita:51.1439,(Natalus_stramineus:48.9303,(Tadarida_brasiliensis:46.3631,(Myotis_lucifugus:40.3775,Miniopterus_sp.:40.3775)35.5613_43.5988:5.98565)44.8326_48.0222:2.56714)48.4143_50.3881:2.21364)50.224_52.67:0.928727,(((Thyroptera_tricolor:40.2836,((Noctilio_sp.:31.3509,Furipterus_horrens:31.3509)26.4421_33.8823:6.9354,(Pteronotus_parnellii:32.1468,Artibeus_jamaicensis:32.1468)28.5611_36.3387:6.13948)34.569_42.392:1.99729)36.7034_44.3659:4.78184,Mystacina_tuberculata:45.0654)42.1333_48.0186:6.49043,(Nycteris_thebaica:47.2555,Saccopteryx_bilineata:47.2555)44.0157_49.739:4.30036)50.4364_53.0768:0.516774)51.0605_53.4601:8.70722,(Pteropus_giganteus:56.4448,((Hipposideros_commersoni:39.4862,Rhinolophus_creaghi:39.4862)37.2031_43.4431:11.7383,((Megaderma_lyra:41.3218,Craseonycteris_thonglongyai:41.3218)35.9109_45.4029:6.47496,Rhinopoma_hardwickii:47.7967)44.6591_50.974:3.42775)48.2822_53.8366:5.22033)54.1545_58.2344:4.33504)59.903_61.0936:15.4928,(((Ceratotherium_simum:50.6733,Tapirus_indicus:50.6733)41.2631_54.9792:8.79351,Equus_caballus:59.4668)56.2149_61.0514:15.3323,(Lama_glama:62.8794,((Pecari_tajacu:35.1217,Sus_scrofa:35.1217)29.5676_37.2414:24.9088,((Bos_taurus:41.2105,Tragulus_napu:41.2105)35.9575_45.3527:14.5321,(Hippopotamus_amphibius:53.0178,(Caperea_marginata:35.7188,(Physeter_macrocephalus:32.8474,((Tursiops_truncatus:28.5985,Mesoplodon_bidens:28.5985)25.2842_31.7257:2.27706,Platanista_gangetica:30.8755)28.0778_33.7383:1.97185)30.6556_35.4555:2.87138)33.9598_38.0163:17.2991)52.512_54.1168:2.72479)54.8015_56.8772:4.28789)58.2896_61.4419:2.84888)60.8423_64.6524:11.9197)71.1998_78.344:1.47364)72.2992_80.1409:0.902356)72.9833_81.0844:2.31682)74.8541_83.7612:6.69493,(((Tupaia_glis:52.1066,Ptilocercus_lowii:52.1066)40.8636_58.6177:23.0625,((Ochotona_sp.:50.1843,Oryctolagus_cuniculus:50.1843)48.4744_52.6738:21.6554,(((Castor_canadensis:57.7239,(Dipodomys_heermanni:31.727,Geomyidae:31.727)31.4074_32.5267:25.9969)55.9974_59.5525:5.1858,((Pedetes_sp.:52.6512,Anomalurus_beecrofti:52.6512)47.513_55.8422:8.89752,(Jaculus_jaculus:52.7503,((Rattus_norvegicus:27.8568,Petromyscus_sp.:27.8568)21.3473_32.6029:15.8279,Spalax_sp.:43.6847)36.4334_48.4686:9.0656)47.8206_56.0458:8.79841)60.0727_63.0228:1.36094)61.5829_64.1125:3.09882,((Gliridae:60.4057,(Aplodontia_rufa:48.5012,Ictidomys_tridecemlineatus:48.5012)45.8156_51.4764:11.9045)58.693_61.08:4.68728,((Ctenodactylus_gundi:47.3892,Laonastes_aenigmamus:47.3892)43.3722_48.7576:12.2038,(Hystrix_sp.:47.5673,((Heterocephalus_glaber:39.7307,Petromus_typicus:39.7307)36.8918_42.5123:4.99086,(((Chinchilla_lanigera:27.5672,Dinomys_branickii:27.5672)24.8052_31.296:8.06198,Ctenomys_boliviensis:35.6292)33.5901_38.0459:3.23295,(((Dasyprocta_punctata:25.0027,Cavia_porcellus:25.0027)24.5127_26.3099:1.97991,Cuniculus_taczanowskii:26.9827)26.1307_28.4577:10.3287,Erethizon_dorsatum:37.3114)35.4234_39.5729:1.55081)36.8451_41.208:5.85941)42.1091_47.036:2.84574)44.7043_50.0505:12.0256)58.0691_60.8532:5.50003)63.6581_65.7776:0.915547)64.3991_67.0391:5.83118)69.0012_74.7237:3.32938)71.7055_78.8682:1.98369,(Cynocephalus_volans:74.1594,(((Saimiri_sciureus:31.1043,Homo_sapiens:31.1043)28.3768_37.0002:26.6238,Tarsius_syrichta:57.7281)55.787_58.8491:5.29543,((Otolemur_garnettii:37.5113,Nycticebus_coucang:37.5113)37.1117_38.5196:17.9927,(Daubentonia_madagascariensis:53.4138,(Lemur_catta_catta:34.551,(Microcebus_murinus:31.142,Propithecus_verreauxi:31.142)25.8375_35.2653:3.40898)30.3869_37.9633:18.8628)52.3067_54.1002:2.09021)54.3312_55.9848:7.51955)61.0256_64.5886:11.1358)70.7197_77.9258:2.9934)73.3274_81.1179:9.03403)80.4907_92.1292:1.83497,((Dasypus_novemcinctus:64.9789,((Bradypus_tridactylus:27.8811,Choloepus_sp.:27.8811)17.6119_39.1519:29.2332,(Tamandua_tetradactyla:40.0812,Cyclopes_didactylus:40.0812)27.9158_49.5697:17.0332)50.3317_63.6122:7.8646)59.0499_70.766:17.982,((Orycteropus_afer:63.8011,((Echinops_telfairi:52.838,Amblysomus_hottentotus:52.838)42.4102_61.3099:7.71607,(Rhynchocyon_cirnei:40.2259,Elephantulus_rufescens:40.2259)26.7732_50.8937:20.3282)55.3212_67.7514:3.247)59.8005_70.6521:2.52083,((Trichechus_manatus:34.0364,Dugong_dugon:34.0364)31.4865_39.3189:24.7808,(Loxodonta_africana:55.9755,Procavia_capensis:55.9755)52.7638_61.9412:2.84166)55.6847_65.342:7.50478)62.2693_72.782:16.6391)78.2951_89.4788:5.06078)83.1137_93.6507;
