# Supplementary material for: A mixed relaxed clock model
Source: Philos Trans R Soc Lond B Biol Sci. 2016 Jul 19;371(1699):20150132. doi: 10.1098/rstb.2015.0132 (PMC4920333; doi:10.1098/rstb.2015.0132)
Supplement: Data [file rstb20150132supp1.gz › Lartillot2015Data/eutheria105nuc.ali]

105 35603
Genetta_genetta	????????????CTCACATTAGAAAACAGCAGTGGAACAAAGTCTGCCTTTGTTACTGTGAGAGTCCTGGATACACCGAGTCCACCTGTTAACCTGAAAGTCACAGAAATCACTAAAGACTCAGTATCTATTACATGGGAACCTCCTCTTTTGGATGGGGGATCCAAAATTAAAAATTACATTGTTGAGAAACGTGAAGCCACAAGAAAATCATATGCTGCAGTTGTAACAAATTGCCATAAGAATTCCTGGAAGATAGATCAACTCCAAGAAGGATGCAGTTACTACTTTAGAGTCACAGCTGAGAACGAGTATGGTATTGGCCTTCCTGCCCACACCACCGATCCAGTTAAGGTTGCAGAAGTCCCACAGCCTCCAGGAAAAATAACTGTGGATGATGTCACCAGAAACAGTGTTTCCTTGAGTTGGACAAAGCCTGAACATGATGGTGGCAGCAAAATCATTCAGTATATTGTGGAAATGCAAGCTAAACACAGTGAGAAATGGTCAGAGTGTGCTCGTGTCAAGACCCTTGAAGCAGTAATTACTAATCTAACTCAGGGAGAAGAATATCTCTTTAGAGTGGTTGCTGTAAATGAAAAGGGAAGAAGTGATCCTAGGTCCCTTGCAGTTCCAATAGTTGCCAAAGATCTGGTCATTGAGCCAGATGTAAGACCTGCATTCAACAATTACAGTGTACAGGTTGGCCAAGACTTGAAAATAGAAGTGCCAATTTCTGGACGTCCTAAGCCAACCATTACCTGGACTAAAGATGATCTTCCACTGAAGCAGACTACAAGGGTCAATGTTACGGACTCACTTGACCTCACTACACTCAGTATTAAAGAAACTCATAAGGATGATGGCGGACATTATGGAATCACAGTTGCTAATGTCGTGGGTCAGAAAACAGCATCCATTGAAATTATAACTCTAGATAAACCAGATCCTCCAAAAGGACCTGTTAAATTTGACGAAGTCAGTGCTGAAAGTATCACACTATCTTGGAATCCCCCATTATATACAGGGGGCTGTCAGATCACCAACTACATCGTTCAGCAAAGAGATACAACCACCACAGTATGGGATACGGTTTCTGCTACTGTTGCCAGAACCACACTCAAAGTGACCAAACTGAAAACTGGTACAGAATACCAATTCAGAATTA??????????????????????????????????????????????????????CTCAATATCCCTACAAAGAACCAGGCCCCCCGGGCACGCCATTTGCCACAGCCATTTCCAAAGACTCCATGGTCATTCAGTGGCATGAACCAATCAATAATGGTGGAAGCCCAGTCATAGGTTACCACCTTGAGAGAAAGGAAAGAAATAGTATTTTATGGACAAAAGTCAACAAAACTATTATTCATGACACCCAGTTTAAAGCACTCAATCTTGAAGAGGGCATTGAATATGAATTCAGAGTTTATGCTGAAAATATTGTTGGGGTAGGTAAAGCAAGCAAGAATTCTGAATGCTATGTAGCCAGAGATCCCTGTGACCCACCAGGAACCCCAGAAGCAATAATAGTTAAAAGAAATGAAATCACATTACAATGGACCAAACCTGCATATGATGGTGGAAGTATGATTACAGGTTACATTGTAGAGAAACGTGATTTGCCTGATGGTCGCTGGATGAAAGCCAGCTTCACAAATGTCATTGAAACTCAATTTACTGTGTCAGGTCTTACTGAAGATCAAAGATATGAGTTCAGAGTCATTGCAAAGAATGCAGCTGGTGCAATAAGTAAACCTTCTGACAGTACTGGACCAATAACTGCCAAGGATGAGGTTGAACTCCCAAGAATTTCAATGGATCCAAAATTCAGAGACACAATTGTGGTAAATGCTGGAGAAACATTCAGGCTTGAGGCCGATGTCCATGGAAAGCCCCTACCTACCATTGAGTGGTTACGAGGAGATAAGGAAATTGAAGAATCTGCCAGATGTGAAATAAAGAACACAGATTTCAAGGCTTTACTTATTATAAAGGATGCCATTAGAATTGATGGTGGACAGTATATCTTAAGAGCTTCCAATGTTGCAGGTTCTAAGTCATTCCCAGTAAATGTAAAAGTATTAGATAGACCAGGACCTCCAGAAGGGCCAGTCCAGGTTACCGGAGTCACTTCTGAAAAATGCTCTTTAACATGGTCTCCACCACTTCAAGATGGTGGCAGTGACATTTCTCACTATGTTGTTGAAAAGAGAGAAACGAGTCGACTTGCCTGGACTGTTGTTGCCTCAGAAGTTGTGACCAATTCTCTGAAAATTACCAAACTCTTAGAAGGGAATGAATATGTTTTCCGTATAATGGCTGTGAACAAATATGGTGTTGGAGAGCCTTTGGAATCTGCACCAGTACTAATGAAAAATCCATTTGTGCTTCCTGGACCACCAAAAAGCTTGGAAGTCACAAACATTGCCAAGGATTCCATGACCGTCTGTTGGAACCGTCCAGATAGTGATGGTGGAAGTGAGATTATTGGTTACATTGTAGAGAAAAGAGACAGAAGTGGCATTAGGTGGATAAAATGTAATAAACGCCGCATTACAGATTTGCGTCTAAGAGTAACAGGATTAACAGAAGATCACGAGTATGAATTCAGAGTCTCTGCAGAAAATGCTGCTGGAGTTGGAGAACCAAGTCCAGCCACAGTTTATTACAAGGCTTGCGATCCTGTGTTCAAACCTGGCCCACCCACAAATGCA?????????????????????????????????????????????????????????????????????????????????????????????????????????????????????????????????????????????????????????????????????????????ACTCATTGAGCACCAAGAGTATAAAATACGAGTCTGTGCCCTCAATAAAGTCGGTTTAGGTGAGGCTACATCAGTTCCTGGTACTGTGAAACCAGAAGATAAACTTGAAGCACCTGAACTTGACCTTGACTCTGAATTAAGGAAAGGAATCGTTGTAAGAGCTGGTGGATCTGCCAGAATTCACATTCCATTCAAAGGTCGCCCAACACCTGACATCACTTGGTCTCGAGAGGAAGGTGAATTCACAGATAGGGTCCAAATTGAAAAGGGAGTAAACTATACCCAACTCTCAATAGATAACTGTGATAGAAATGATGCTGGAAAATACATTCTCAAGCTGGAAAACAGCAGCGGCTCTAAATCTGCTTTTGTAACTGTGAAAGTTCTTGACACCCCAGGACCACCACAGAATTTGACAGTCAAAGAAGTGAGAAAAGATTCTGTCCTTCTGGTATGGGAACCACCCATCATTGATGGGGGTTCACAAGTCAAGAACTATGTTATTGACAAACGTGAGTCAACCAGAAAAGCATATGCTAATGTGAGTAATAAATGGGGAGAAAC??????????????????????????????????????????????????????????????????????????????????????????????????????????????????????????????????????????????????????????????????????????????????????GGGAGAAACCTGAACACGATGGTGGTAGCAGAGTCTTGGGGTATGTTGTTGAAATGCAGCCTAAAGGAACAGAAAAATGGAGTGTTGTGGCTGAATCCAAAGTCTGTAATGCAGTTGTTACTAGTTTGAGTTCTGGACAAGAGTATCAGTTCCGTGTCAAGGCTTACAACGAGAAAGGAAAAAGTGATCCAAGAGTGCTTGGTGTTCCTGTGATAGCCAAGGACTTGACTATACAGCCTAGTTTTAAGTTACCATTTAACACATACAGTGTCCAAGCTGGGGAAGATCTTAAAATTGAAATTCCAGTTATTGGCCGACCAAGACCTAAAATTTCATGGGTCAAAGATGGTGAACCTCTTAAACAGACAACAAGAGTAAATGTTGAGGAAACAGCTACTTCAACTATTCTGCACATTAAGGAGAGTAACAAAGATGACTTTGGAAAATACACTATAACAGCAACAAATACTGCAGGTACAGCCACAGAAAATCTCAGCATTATTGTTTTGGAAAAGCCTGGACCTCCAGTTGGACCAGTTCGGTTTGATGAAGTTAGTGCAGACTTTGTGGTCATATCTTGGGAACCTCCAGCCTATACTGGTGGCTGCCAAATAAGCAACTACATTGTAGAGAAGCGAGATACAACTACCACCACTTGGCATATGGTATCAGCAACAGTTGCAAGAAC???????????????????????????????????????????????????????????????????????????????????????????TTCCA?GAAAAGATGACTGCAGGAGACAACCCCCAGTTAGTCCCG---GCAGACCAGGTG---AACATTACCGAATTTTACAAC---AAGTCCCTTTCGTCCTACAAGGAG---AATGAGGAGAACATCCAGTGTGGGGAGAACTTCATGGATATGGAGTGCTTCATGATTCTGAACCCCAGCCAGCAGCTGGCCATCGCCGTCTTGTCCCTCACACTGGGCACCTTCACGGTTCTGGAGAACCTGCTGGTGCTGTGTGTCATCCTCCACTCCCGCAGCCTCCGCTGCCGGCCCTCTTACCACTTCATTGGCAGCCTGGCAGTGGCCGATCTCCTGGGCAGCGTCATTTTTGTCTACAGCTTTGTTGACTTCCACGTGTTCCACCGCAAAGATAGCCCCAATGTGTTTCTTTTCAAACTGGGTGGGGTCACCGCCTCCTTCACGGCCTCAGTGGGCAGCCTCTTCCTCACGGCCATTGACAGGTACATATCTATTCACAGGCCCCTGGCTTATAAGAGGATTGTCACCAGGCCCAAGGCCGTGGTGGCATTTTGCCTGATGTGGACTATAGCGATTGTGATTGCTGTGCTGCCTCTCCTGGGCTGGAACTGCAAGAAGCTGCAGTCCGTTTGCTCAGACATTTTCCCGCTCATTGATGAAACCTACCTGATGTTTTGGATTGGGGTCACCAGCGTGCTGCTGCTGTTTATCGTGTACGCATACATGTATATTCTTTGGAAGGCTCACAGCCACGCGGTCCGCATGATTCAGCGCGGCACCCAGAAGAGCATCATCATCCACACATCAGAGGATGGCAAGGTGCAG---GTGACACGGCCCGACCAAGCCCGCATGGACATTAGGCTGGCCAAGACGCTCGTTCTGATCCTTGTGGTTCTAATCATCTGCTGGGGCCCTCTGCTTGCCATCATGGTGTACGATGTCTTTGGGAAGATGA?CAAGCTCAT?AAGACGGTGTTC?????????TTATATCTGAATGTGTGGATTCCAACGCCTAAACCAAAAAATGCCACTGTAATGATATGGATCTATGGTGGTGGCTTTCAAACCGGAACATCATCTTTACCTGTTTATGATGGCAAGTTTCTGGCTCGGGTTGAAAGAGTTATTGTCGTTTCAATGAACTATAGGGTGGGTGCCCTAGGATTCTTAGCTTTACCAGGAAATCCTGAGGTACCAGGGAACATGGGCTTATTTGATCAACAGTTGGCACTTCAGTGGGTCCAAAAAAATATAGCAGCCTTTGGTGGAAATCCTAAAAGCGTAACTCTCTTTGGAGAAAGCGCAGGCGCGGGTTCAGTTGGCCTTCATTTACTTTCTCCTAGAAGCCAGCCATTGTTTACCAGAGCCATTCTGCAAAGTGGATCCTCTAATGCCCCGTGGGCAGTAATGTCTCTGGATGAAGCCAAGAACAGAACACTGACCTTAGCTAAATTTATTGGTTGCTCTAAAGAAAATGACACAGAGATCATCAAATGCCTTCGAAATAAAGATCCCCAGGAAATTCTATTGAATGAAGTATTGGTCGTCCCC------TCTGATACTCTCTTAGTTGTAAACTTTGGTCCAGTCGTGGATGGTGATTTTCTCACGGATATGCCAGACACACTACTCCAACTTGGA---CAGTTCAAAAAAACCCAGATCTTGGTGGGTGTGAATAAAGATGAAGGGACAGCATTTTTAGTATATGGTGCTCCTGGTTTCAGCAAAGATAATGCCAGTATCATAACTAGAAAAGAATTTCAAGAAGGTTTAAAAATGTATTTTCCAGGAGTGAGTGAATTTGGAAGGGAATCGATCCTTTTTTATTATGTGGACTTGTTAGAAGATCTGAGAGCTGAAAACTACCGTGAGGCCTTGGATGATGTTCTCGGAGATTACAATATCATATGCCCTGCCTTGGAGTTCACCTCGAAGTTCTCAGAATTGGGAAATAATGCATTTTTCTACTATTTT?????ACTGAGCTCCGTGGTG?TCATTCTCATCTGCTGCTTTATCATCCTAGAGAACATCTTTGTCTTGCTGACCATTTGGAAAACCAAGAAGT?CCACCGACCCATGTACTATTTTATTGGCAACCTGGCGCTCTCAGACCTGTTGGCAGGAGTGGCCTACACAGCCAACCTGCTCTTGTCTGGCGCCACCACCTACAGGCTCACGCCCGCCCAGTGGTTTCTGCGCGAAGGGAGCATGTTTGTGGCCTTGTCGGCCTCGGTGTTCAGCCTCCTGGCCATCGCCATCGAGCGCTATATCACAATGCTGAAAATGAAACTCCACAACGGGAGCAACAGCTTCCGCTCCTTCCTGCTCATCAGCGCCTGCTGGGTCATCTCCCTCATCCTGGGGGGCCTGCCCATCATGGGCTGGAACTGCCTCCACGCGCTGTCCAGCTGCTCCACGGTGCTGCCGCTCTACCACAAGCACTATATCCTCTTCTGCACCACCGTCTTCACTCTGCTCCTGCTCGCCATCGTCATCCTCTACTGCAGGATCTACTCCCTGGTCAGGACTCGGAGCCGCCGGCTCACCTTCCGCAAG------AACATCTCGAAGGCCAGCCGCAGCTCTGAGAAGTCGCTGGCGCTGCTCAAGACCGTGATCATCGTGCTGAGCGTCTTCATCGCCTGCTGGGCGCCCCTCTTCATCCTGCTCCTCCTGGACGTGGGCTGCAAGGTGAAGACCTGCGACATCCTCTTCCGAGCGGAGTACTTCCTGGTGCTGGCCGTGCTCAACTCCGGCACCAACCCCATCATCTACACCCTGACCAACAAGGAGATGCGCCGGGCCTTCATCCGGATCCTGTCCTGCTGCAAGTGCCCCAGCGGAGACTCCGCCGGCAAATTCAAGCGACCCATCATTGCCGGCATGGAATTCAGCCGCAGTAAGTC?GGACACTCCTCCCA?????????????????????????CCAGACCTCATTGCTAAGGTTTTCCGGATTGATGTGAAAGCAGATGTTGACTCCATCCACCCCACCGAATTCTGCCACAGCTGCTGGAACATCATGTACAGGAAGTTTAGCAGTGCCCGGTGTGAA?TCAACTTCCCAAGGAAC?CAACCATGGAGTGGCACCCCCACACACCATCGTGTGACATCTGCCACACTGCCCGCCAGGGA------------CTCAAGAGGAAGAGTCATCAGCCAAACGTGCAGCTC---AGCAAAAAACTCAAAACCGTG---GTTGACCGAGCGAGAAGAGCC---CGTCGGCACAAGAAAAGA---GAAGTGATGAAGAAGATCTCCAAGTGCAGTGACATTCATCTTAGTACCAAGCTTCTTGCGGTGGACTTCCCGGTGCACTTTGTGAAATCTATCTCCTGCCAGATTTGTGAACACATCCTGGCTGACCCTGTGGAGACCAGCTGTAAGCACGTATTTTGCAGGATTTGCATTCTCAGATGCCTCAAAGTCATGGGCAGTTATTGTCCCTGTTGCCAATATCCTTGCTTCTCTACTGACCTGGAGAGTCCAGTGAAGTCCTTTGTGAGCATCTTGAATTCCCTGATGGTGAGATGTCCAGCCAAAGAGTGCAATGAGGAGGTCAGCTTGGAAAAATATAATCACCATGTCTCAAGGCACAAGGAGTCAAAAGAGACTTTCGTGCATATTAATAAAGGGGGTCGGCCCCGCCAGCATCTCCTGTCATTGACCCGAAGGGCTCAGAAGCATCGCCTGAGGGAGCTCAAGCTGCAAGTGAAGGCTTTTGCCGACAGAGAAGAAGGTGGAGATGTGAAGTCTGTGTGTCTGACCTTGTTCCTGCTTGCACTGAGGGCAAGGAATGAGCACAGACAAGCCGACGAGCTGGAGGCCATCATGCAGGGACGGGGCTCTGGCCTGCAGCCAGCTGTG?????????????????????????????????????????????????????????????????????????CTGTCGTGGTGAAGGAGTCTTGTGACGGCATGGGAGACGTAAGTGAGAAGCATGGGAGTGGTCCAGCAGTTCCAGAAAAGGCGGTTCGCTTTTCGTTCACGGTC------ATGAAAATTACCATAGCACACGGCTCGGAAAACGTGAAGGTTTTTGAGGAAGTCAAACCTAACTCTGAACTGTGTTGCAAGCCCTTGTGCCTCATGCTGGCAGACGAGTCTGACCACGAGACGCTGACGGCCATCTTGAGCCCTCTCATTGCCGAGAGGGAGGCCATGAAGGCCAGCCACTTAGTGCTGGAGATGGGAGGCATCCTTCGGACTTTCAAGTTCATCTTCAGGGGCACTGGATACGATGAGAAGCTTGTCCGGGAAGTCGAAGGCCTCGAGGCTTCTGGCTCACTCTACATTTGTACGCTTTGTGATGCGACCCGCCTGGAGGCCTCTCAAAATCTTGTCTTCCACTCCATAACCAGAAGCCACTCTGAGAACCTGGAGCGCTATGAGGTCTGGCGTTCCAACCCGTACCACGAGTCTGTGGAAGAACTGCGGGATCGGGTGAAAGGAGTCTCATCGAAACCTTTCATTGAGACGGTCCCTTCCATAGATGCACTCCACTGCGACATTGGCAATGCAGCGGAGTTCTACAAGATTTTCCAGCTAGAGATAGGAGAGGTGTACAAGAATCCCAATGCCTCCAAAGAGGAAAGGAAAAGGTGGCAAGCTA?????????????????????????????AAGATTTATGTCATGTCTGTTGTTGGCAAG---AACAACAAAAAAGTTACTTTTCGATGCACGGAGAAAGATTTGGTAGGAGATATTCCTGAAGCCAGGTATGGTCATTCCATTGATGTGGTGTATAGTCGAGGTAAAAGTATGGGTGTTCTCTTTGGAGGACGGTCATACATTCCTTCTGCCCAAAGAACCACAGAAAAATGGAATAGCGTAGCTGACTGTCTGCCCCATGTTTTCTTGGTGGACTTTGAATTTGGGTGCTCTACATCATATAGTCTTCCAGAACTTCAGGATGGGTTATCTTTTCATGTGTCCATTGCCAGAAATGATACCATTTATATTTTAGGAGGACATTCACTTGCTAATAACGTCCGCCCTGCAAACCTATACAGCATAAAGGTTGATCTTCCACTGGGTAGCCCAGCTGTGAATTGCACAGTCTTGCCA??TGTTTATCAACCTCATCTTATCACAGCAGAGGAAATAAAAAAGCAGATTGAAGCTGTGGGCTTTCCAGCATTCATCAAAAAACAGCCCAAGTACCTCAAATTGGGAGCTATTGATATAGAACGTCTGAAGAATACACCAGTCAAATCCTTAGAAGGATCACAGCAAAGGAGTCCATCATATAGCAGTGAT---TCAACGGTCACTTTCATTATAGATGGCATGCATTGTAAATCGTGTGTGTTAAATATTGAAAGTGCTTTATCTACACTCCAATATGTAAGCAGCATTGTAGTTTCTTTAGAGAATAGATCTGCCATAGTAAAGTACAATGCAAGCTCAGTCACTCCAGAAACCCTGAGAAAAGCCATAGAGGCCGTACCACCAGGGCAATATAGAGTTAGTATTAAAAGTGAAGTT---GAGAGTACCTCAAATTCTCCCTCCAGCTCATCTCTTCAAAAGATTCCTTTGAACACA---GTTAGCCAT---CCTCTGACTCAAGAAACTGTGATAAACATTGGTGGCATGACTTGTAATTCTTGTGTGCAGTCTATTGAGGGTGTCTTATCAAAAAAGGCAGGTGTAAAATCCATACGAGTATCTCTTGCAAATGGCAATGGGACTGTTGAGTATGATCCTCTACTCACTTCTCCAGAAACCTTGAAAGAAGCAATAGAA???GCCTGTCAGGACATCATTCTGTCCAAAGCACCACTCGGGCCTCAATACCCCTTCACGGGGATGGATGACCGGGAGGCCTGGCCCTCCGTCTTTTATAATAGAACCTGCCAGTGCTTTGGCAACTTCATGGGATTCAACTGTGGAAATTGCAAGTTTGGCTTTTGGGGACCAAACTGCACAGAGAAGCGACTTCTGGTGAGAAGAAACATCTTCGATTTGAGTGTTTCAGAGAAGAACAAATTTCTTGCCTACCTTACTTTAGCAAAGCATACTACCAGCCCAGACTATGTCATCCCAACAGGCACCTATGGCCAAATGAATAATGGATCAACACCCATGTTTAACGACATCAACGTTTATGACCTCTTTGTCTGGATGCATTACTATGTGTCAAGGGACACACTGCTTGGAGGGTCT---GAAATCTGGTGCCAGTTCCGTTCTGTCATGACGATGGACTACATGGTCTACTTCAGCTTCTTCACTTGGATTTTAATCCCCCTGGTTGTCATGTGCGCCATCTATCTTGACATATTCTATGTAATCCGGAACAAACTCAGTCAGAGCTTT---TCGAGCTCCAAAGAGACAGGCACATTCTACGGACGGGAGTTCAAGACGGCCAAGTCCCTGTTTCTGGTTCTCTTCCTGTTTGCTTTGTCCTGGCTGCCTTTATCCATCATCAACTGTATCACCTACTTC------CACGGCGAGGTG---CCACAATTTATGCTATACTTGGGCATCTTGCTCTCCCATTACTTCGGTTGCATGAAGGCTGCCCCCATGAAAGAAGCCAACGGCCGAGGACAAGGCAGCTTGGCC---TACCCAGGTGTGCGGACCCATGGGACTCTGGAGAGCGTGAACGGGCCCAAGGCAGGTTCCAGAGGCCTGACATCCTTGGCTGACACTTTTGAACACGTGATAGAAGAGCTGTTGGACGAGGACCAGAAAGTTCGACCCAATGAAGAAAACAATAAGGACGCGGACTTGTACACTTCCAGGGTGATGCTCAGTAGTCAAGTGCCTTTGGAGCCTCCTCTTCTCTTTCTGCTTGAGGAATACAAAAATTACCTGGATGCTGCAAACATGTCTATGAGGGTCCGACGCCACTCTGACCCTGCCCGCCGCGGGGAGCTGAGCGTGTGCGACAGCATTAGCGAGTGGGTGACAGCGGCAGA?AAAAAGACTGCAGTGGACATGTCGGGCGGGACGGTCACCGTCCTTGAAAAAGTCCCTGTATCGAAAGGCCAACTGAAGCAGTACTTCTACGAGACCAAGTGCAATCCCATGGGTTACACAAAGGAGGGCTGCA??????????????????????????????????????????????????????????????????????????????????????????????????????????????????????????????????????????????????????????????????????????????????????????????????????????????????????????????????????????????????????????????????????????????????????????????????????????????????????????????????????????????????????????????????????????????????????????????????????????????????????????????????????????????????????????????????????????????????????????????????????????????????????????????????????????????????????????????????????????????????????????????????????????????????????????????????????????????????????????????????????????????????????????????????????????????????????????????????????????????????????????????????????????????????????????????????????????????????????????????????????TTCAGCAGCCCTCTCTGGACTCCATGCACCAAGGTCATGGCCAGGGG?TCC---TGGCAGCTCAGCCCTGCTGACCCAGAGCACATGGCAGCTGCCCTTTACCAGCCAAGCGACTCCTCCGAGATA---CAACTGAAGCGAATG------------------CCTCGCATCAGGAGCCTAATC------CAAGCCCAGAAAGGGACAGAGCCTGGCATGGATGAGGCTGGAGAGATGGAG------CAGAAGCAGCTGCAAAAGAGGTTTGGGGGCTTCACCGGGGCCCGGAAGTCGGCCCGGAAGTTGGCCAACCAGAAG????????GGCGGTCATCACGTTCCTCATCCTTTTCACCATCTTTGGCAACGCGCTGGTCATCTTGGCTGTGTTGACCAGTCGCTCGCTGCGCGCCCCGCAGAACCTGTTCCTAGTGTCGCTGGCCGCCGCCGACATCCTGGTGGCCACGCTCATCATCCCTTTCTCGCTGGCCAACGAACTGCTGGGCTATTGGTACTTCCGGCGCACGTGGTGTGAGGTGTACTTGGCGCTCGACGTGCTCTTCTGCACCTCGTCCATCGTGCACCTGTGCGCCATCAGCCTGGACCGGTACTGGGCCGTGAGTCGTGCGCTGGAGTACAACTCCAAGCGCACCCCACGCCGTATCAAGTGCATCATCCTCAC?GTGTGGCTCATCGCAGCTGTCATCTCCCTGCCGCCGCTTATC------TACAAGGGCGACCAGGGGCCCCAGCCTCGT---------------------------------------GGGCGCCCGCAGTGCAAACTTAACCAGGAGGCCTGGTACATCCTGGCCTCTAGCATTGGATCCTTCTTCGCACCCTGCCTCATCATGATTCTTGTCTACCTGCGCATCTACGTTATCGCCAAACGCAGCAGTGGGCAGTGGTGGCGGCGGCGG------GCGCAGCTGACTCGGGAGAAGCGGTTCACCTTTGTGCTGGCCGTGGTTATTGGCGTTTTTGTGCTCTGCTGGTTCCCTTTCTTCTTCAGCTACAGTCTGGGTGCCATCTGCCCACAGCACTGCAAGGTGCCCCACGGCCTCTTCCAGTTCTTCTTCTGGATTGGCTACTGCAACAGCTC?????????????????????????????????????????????????????????????????AGCCATGTGGCACAAATACTCATGCCAGCTCA---TTACAGCATGAGAACAGCAGTTTATTACTCACTAAAGACAGAATGAATGTAGAAAAGGCTGAATTCTGTAATAAAAGCAAGCAGCCTGGCATAGCAAGGAGCCAACAGAGCAGATGGGCTGAAAGTAAGGAAACATGT---AATGATAGGCAGACTCCCAGCACAGAGAAAAAGGTAGTTCTGAATGCTGGTCCCCTGTGTGGGAGACAAGAACTGAGTAAGCAGAAACCTCCGTGCTCT---GACAGTCCTAGAGAT---TCCCAAGAT---GTTCCATGGATAACACTGAATAGTAGCATACAGAAAGTTAATGAGTGGTTTTCCAGAAGTGATGAAATTTTGACTTCTGAT---GACTCACACGATGGAGGATCTGAATCGAATACTGGAGTAGCTGGT---GCAGTAGAAGTT------CCAAAGGAAGAG---------------------------------------------------------GATGGATTTTCTGGTTTTTCTGAGAAAATAGACTTAATGGCCAGTGATCCTCATGATGCTTTGATATGCGAAAGTGAAAGAGTCCACACCAAACCAGTAGAGAGTAAT---ATTGAAGATAAAATATTCGGGAAAACCTATCGGAGGAAGGCAAGCCTCCCTAACTTGAGCCACACAACTGAA---GATCTC---ATTATAGGAGCATGT---GCTATA---GAACCTCAG---ACAATGCAAGCCCATCCCCTCACAAATAAAACAAAGCGTAAAAGGAGACCTACACCAGGCCTTTGTCCTGAGGATTTTATCAAGAAAGTAGATTTGGCCATCGTTCAAAAGACTCCAGAAAAGCCAAGTGAAGGAACTGCCCGAATA---------GGGCGA---AGTGGTCATGGGATGAATATAACAAAT---AGTCCTGAGAATGGAACAAAA---GGTGATCATGTTCAGAAAG???????????????????????????????????????????????????????????????????????????????????????????????????????????????????????????????????????????????????????????????????????????????????????????????????????????????????????????????????????????????????????????????????????????????????????????????????????????????????????????????????????????????????????????????????????????????????????????????????????????????????????????????????????????????????????????????????????????????????????????????????????????????????????????????????????????????????????????????????????????????????????????????????????????????????????????????????????????????????????????????????????????????????????????????????????????????????????????????????????????????????????????GCTGACACCCTA---GGGAAGGCAAAA---ACAGCACCAAATCAACGTGCGAGT---CTGTGTGCAGCAATTGAAAACCCCAAGGAACCTATCCGTGGTTGTTCT---AAAGATACTAGAAATGGCACAGAGGGTTTTACAGATCCGCTGAGACGTGAAGATAACCAC---ACTCAGGAGACAAGCATAGAAGTGGAAGAGAGTGAACTTGATACGCAGTATTTATACAATACATTCAAGGTTTCAAAACGTCAGTCATTTGCTCTGTTTTCAAATCCAGGAAATCCAGAAGAGGAATGTGCAACAGTCTGGGCCAAT------TCCAGGCCCTTAAGGAAACAAAGTCCA---AAAGTCACTCTTAAATGTGAACAAAAAGAA---GATCAGGGAAAGAAAGAGTCTGAAACCAAG---CACGTGCAGGCAGTTGGT------GCAACTGCAGGCTTTTCTGCAGTCAGTCAG---AAAGTGGAGAAGCCAGGTGATTATAGCAAATGTAGCATAAAAGGAGTCTCTGGACTTTGTCAGTCATCTCAGTCCAGA---GGCAACGAAACTGAACTCCTTATTGCAAAT---AACCATGGAATTTCCAAAAACCCTTATCATATACCA------CCCATTTCTCCCATCAGATCATCTGTT---AACACTCTATGCAAGAAAAAC---CTGTCGGAGGAAAAGTTTGAGCAG---CATTCAGTGTCACCTGAAAGAGCAGTGGGAAATGAGAGCGTCGTTCAAAGTACAGTGAGCACAATTAGCCAAAAGAACGTTAGAGAAAGCACTTTTAAAGAAGTTAGCTCAAGCAGTGGTGAAAACATTCTAACAGAA---CTGGGTAGAAACCGAGAATCTAAATTAAATGCTGTGCTCAGGTTAGGTCTTGTGCAACTTGAG---------AAAAGTCTTCCTATAAGTAAT---TGTAAACGT---CCAGAAATGAAACGGCAAGGAGAAAATGAAGGA---GTAGTTCAATCTGTTAATGCAGATTTCTCCCCATGTCTAATTTCTGATAATGTAAAACAA---CCTATGGGAAGTGGCCGTGCTTCTCAGGTTTGTTCCGAGACACCCGACAACCTATTAAAT---GGTGATGAAATAAAGGAAAAA------------------AGTGGTGTTAGGGAAAGATCTGCTGTTTTTAGCAAGAGTGTCCAGAAGGGAGAATTCA?AAGGAGCCCTAGCCCTTTAGAC---CATACACATCTGGCTCGGGGTCAC---CAAACAGGGTCCAGGAAGTTAGAGTCCTTAAAAGAGAACATGTCTAGT????????????????????????????????????????????????AATAATGAAAGCTGTTCTCCCAATAATAAAATAATATCTCAGGATCTTGATTATAAAGAAGCAAAAATTAAGAAGGAAAAACTGCAGTCATTAATAACCACAGAAAAGGGTTGTTTGTCATCCTTGCAGGAGAAACACTGTGAAGATGATCCAGAAAGTCAAAGAGTTTCAGATAGAAAACAAAAGATCCTGCCTGCAGTAAGTCACCCTTGTGTGCCACAT---TCAGAAGGGGAGGATAGTGGTATT---------CACTTTCAGTCTCTGGAAAGC---TTTTCATCCGAGCCA---GATAAT---ACCGGC------CAGTTACCT---CCT---CGC---------TCCAGGGATCCTCCATCAAAC---CCAGTT---GTGCTTTCTAGAGGAAGAGAATCATAT---GAA---GTGTCAGAGACACTAAAATGTAAG---AATCATGAAGGTGGTTTTGAATTAACCAAA---------------------------------------GAAAAGAATCAAGAAGTACATGTTTTAAATGAAAATTCTAAAAAAGCTAAGCTGTTGTCAACTGAAAAATACATAACAGAAGCATCACCTTCTATGAAGGTACCATTCAACCAAAATGCGCATCTCACAGGAATCCAGAAAGACCAA---------AAAGAAAGTACTTTAATTTCAAAA---ATGACTATCAATCCAAACTCTGAAGAA---CTTTTCCCAGATGAT---AATAATTTTGTCTTTCAAATAACTAAGGAAAGGAATGTTCCTGTTTTAGGAAGT---ATTAAGGAACTTCATGATGCAGACCTCAGTTGTGTAAAAGAGCCTGTTCTCGAGAACTCTACCATGGTGGTATATACAGATATGGATGACAGA---CAAGCAGCCCAAGTGTCAGTTACGAAAGATTTTGATTCATCA---AACATA---GATAATCTTACAGAAAACAACAGAAATAGCATAAAGCAGCAACTCAGA---------------ATGACTCTAGAT---CAAGATTCAAAATCAGACATCACCTTGAATTCA---GATATGAAATCCAATAGAAATAATGAT---TACATGGATAATTGG---GTGAGA---CAGTCAGGCCCAATTTTAAATCACAATTTTGGAAATGGCTTCAGAACAGCTTCTAATAAAGACATAAAACTCTCTGAACACAATATTAAGAAAAGCAAAATGCTCTTCAAATATATTGAAGAACATTAT---CCTGCT---AACTTAGCTTGTATTGAAATTGTAAAT------ACTTCA---------------------------------------TTAGAAAGCCAA---GAGAAACAG------AGCAAA---CCT------CATGCACTTGATCCACAGTCAATTAATACTGTACCTGGGCGTGTGCAGAGTAGTGCATATGTTTCTGATAGTGAAGGTGGTCACACAACTCCTCCAACTTTATCTTTA---AAGCGAGATTTT---GATTCAAATCATAATTTAACACCTAGCCAAAAGGCAGAAATTACAGAACTTTCTACCATTTTGGAAGAATCAGGAAGTCAGTTTGAATTTACACAGTTCAGAAAACCAAGACACATGATACAGTCTGAAATG---CCTGAAAAACAC---------CTGACTATCTCGAAT---------------ACCACTCCTGAGGACCGGAAAGATGCT------GATCTTCATCTCACAATTAATGCCCCATCTATCAGTCAGGTAGATAGCTGCAAGAAATTTGAAGGTATAATTGGAGGTAAACAGAAGTTTGCTTGCTTGTCAAAAACCAGC---TGTAACAAAAGTGCTTCTGGCCATTTAACAGGTAAAAAT------GAAGTGGAGTTTAGAGGCTTTTATTCTGCTCATGGCAAACTGAATGTTTGTAGTGAAGCACTGCAAAAAGCTAAGAAGCTAGAGCTGTTCAGTGACATTGAGAGTCTTAGCGAGGAAACTTCTATA---GAAGTAGATACAAGAGGTTTCTCTTCAAGTAAATGTAATGATTCT------GTTTCAACGTTTCCGATAGAAAATTATAAC------GAGAAAAAGTTAAATGAGAAAAATAATAAATGC---CACCTGATACTACAAAATAATATTGAAATGACTACTGGCATTTCTGTTACCGAAAATACTGAAGGTTACAAGAGAAACACA---GGAAATGAAGCTAACAAATAT---------ACTGATGCCAGTGGA---AGTACTTATAACTTCAGAGAATCTGATGGCAGTGATTCAAGTAAAATTCATAAAGAAGAAAATGACTTGCCATGTCACAACATAGATCTGAAATTATCCAGCCAGTTTATAAAGGAGGAAAACACTCAAATTAAAGAAGGCTTGTCAGATTTAACCTGTTTG---GAAGTTGTGAAAGCTGAAGAAACATTTCATGTTAAGACATCAAACAAAGAACATTTAACTGCT---AATACAATGGGGCAAAAT------ATAAAAGATTTTGACATTTTCGATGTATCCTTTCAGACTGCA------------AGTGGGAAAAATATAAGAGTCTCTAGAGCATCATTAAATAAAGTGACACATTTCCTTGATCAAAAATGTACAGAAGAAGAA------TCGAATAACTTCTTGGATTCCTTGAATTCTGAATTACTTTCTGGTGTAGATATCAACAAAATAGACATTTCATGTCATGAGGAAATGGAAAAAGACAAAATAATGAAAGAAAGTGACCTCATTGGTACTGAAAATAAATCACTGACCCTCCAGCAAAGACCGGAATATGAAATCAAAAAGATCAAAGAACCTACCATTTTGGGTTTTCATACAGCTAGCGGGAAAAAGATAGAAATTACAAAGGAATCTTTGGACAAAGTGAAAAATCTTTTTGATGAGAGAGAG---CAAGAT---AAAAGCGAGATCACTAATTTTAGCCATCGAGGGGCAAAGATGTCCAAGGACAGAGAGGAG---------TGTAAAGGTGGGCTGGAATTAGCATGTGAGACAATTGAAATACCAACTGCTTCAAAGGATGAAGAAATGCAGAACTCTCTAGAG---------------AAAAACCTTGTTTCTAACGAGATCGTGGTGGTACCCAGGCTCTTAAGTGAT------------------AATTTATACAAACAAACTGAAAATCTTAAAATATCAAATCGTGCC---TCTCTGAAAGTTAAAAAGCCTGCAACTTGT---ACAAATCAATCCACTTATTCAGCCACTGAAAATTCAGCTTTAGCATTTTACACAGGACATGGTAGAAAAATTTCTGTGAGTAAGGCTTCAATACTTGAAGGAAAAAAATGGCTTAGAGAAGGAGAATTGGATGACCAACCAGAAAAA---------------------------------------------------------------------------------------------------------------------------------------------------------------------------------------------------------------------------------------------------------------------------------------------ACAATGTTTAATAAATCAGAATATCTTTCAAAAAATAAAATTGATAATTCTGGTATTGAACCAGTAGCAAGGAATGTTAGAGAGAGGGAA---AACACCAGTGTTTCTGAAATAACGTCCACTCTAAGAGAAGCAGACACAGACCCACAAAGCATAAATGAAGATATTTGCGTTCAGAAACTTGTGACTAATTTCTCA---TGCAAAAATGAAAATACAGCCATTAAAGTGACCGTTTCTGATTCAAATAATTTTGATTCAATTCAGAAATTGAATTCTGATTCACATAATGCTGTG---------------------------------------TCTGCA---TACACTACAGCAGGTAGTGAAAGAGTCTTAGTTGCACATGAGACAATA------GTGACAGAGGGATTTACA---------------GAAAACTCCAGT---ATGTCA---ATTAAGCAA---AACACCAAGAGT------------------------------------AAACCAGACACTTACCAAGGGCAAATTGTGGCA---GGTTATCAT---AAGACACTTGATGATTCAGGGGAT---ATTATTTGTCCTAACTCTCTGGAT------GTAGTAGCA---TGTAGTTCGCCTTCACGTGCAGATTTTGCTGAG---------ACTCAAAGTGAACAAACTCTG------------------------------CAACTTAGCCAAAGTGTATCTAGATTCGAGAAAAGTTCTGAAATACCACCTTGTCAGATTAATTTGAGAACT------TATGATATATGTAAACTTAGT---ACAGAGAAGTGTCCG---------CAGTCTGTCTCTTGTACAAATGCTTGT------GGGATTTTTAGCACAGCAAGTGGAAAATCTGTACAAGTATCAGATGCTGCATTACAAAAGGCAAGACAGGTGTTTTCCAAGGTAGAAGATAGT---GCCAAGCAGCTC---------TTTTCCAAAGTATCATCTGAACATAATGAAGAACACTCAGACAAGTTCACAAGAGGAGAAAATACCATG---ATACATACCCCCCAAAATTTACGATCA------------------------------------------------TCTGCTTTCTCTGGATTCAGTACAGCAAGTGGGAAACAAGTTCCAGTTTCTGAAAGTGCTTTATACAAAGTTAAGGGAATGTTAGAAGAATTTGATATGATCAGAACTGAATGTAGTCTTCAGTGTTCA??????????AGGGCCTTGATGATCATCAATATATGTACAGACCAGCTGGTGGCCTCTCTAGGAATGGAGGAAAAGAAGGAGATGATAAAGATGAT------GATGAAGATGACAGTGGAGATGAC---ACTTTTGGTGACGATGACAATGGCCCAGGACCTGAAGAGAGACAA---------GGAGGAAACTCCAGATTCAAAAGTAATGAAGACTCAGATGACATCACACAATCCAGGGAAGACAGTGCCCCGCGAGGGGAAGACAGTGCCCAAGATACCACCAGTGAGAGCAGGGACCTTGACAATGAGAATGAGGTGAACAGCAAGCCTGAGGGAGGTGACTCTGCTCAAGATAAT---GAGAGTGAGGAACACTGGGTGGGA---GGTGGCAGTGAAGGAGATAGTAGCCATGGGGAT------------------------GGCTCTGAGTTTGATGATGAA------GAAATGCAGAATGATGATCCAGACACTATCAGG------------AGTGAGAGAGGCAACTCCAGAATGGACAGTGCTAGTATC------AAATCAAAAGAATCAAAAGAAAACAGTGATGAGCAAGCAAGCACTCAGGATTCAGTTGACAGCCAATCAATGGAATATCCAAGGAGGAAAATTTTTAGAAAGTTCCATATTTCTGAGGAG------GATGACATAGGTGACCTTGAGGACAGCAACACAATGGAA---GATGTCAAGAGTGACTCCACAGAAAACAGCAAGAGTGACTCTCTAGAAGACAGTGAG---GAGAATCAGTCTCAAGAA------GACAGTCAAAATGTACAAGACCCCAGCAGTCTTCCATCTCAAGAAAGCAGTAGTGAATCTCAGGAAGATGTAGTGAGT---GAGCCCAGGGGTGACAACCCAGAT---AATGCCACCAGTCAC------TCAGAA---GATCAGGAAGATAGTGACTCCAGTGAAGAGAACAGCTTGAATAAACCCTCTAGTTCAGAAAGTGAATCCACAGAGGAGCAAGCTGACAGTGAATCCAATGAAAGCCTCTCAGAGGAAAGCCCAGAGTCCACTGAGGAGGAG---AATAGTTCTAGCCAGGAG---GGCCTCCAGTCTCACAGTACCTCGGAA---GAGAGCCAGAGT---GAAGAAAGCCAGTCTGAGCAGGACAGC------CAGTCTGAAGAAGATGATGTCAGTGATTCT------------------AACTCTACT---GAGAGCAAA---------TCAAGCAGTGAGGAAGATGGTCAGTCAAAAAACACTGAGTTAGAAAGCAGAAAATTAACAGTTGATGCTTATCACAA??????????GCCATTCATGACAGC---TATAAACCTGAATTCTACAACGATGACTCTTGGGTGGAATTCATTGAGCTGGATATTGAA------GACCCCGATGAAAAGACTGAAGGCTCAGACACAGACAGACTTCTAAGCAACAACCATGAGAAATCACTTAACATCCTCGGGGCAAAAGATGACGACTCTGGACGTACCAGTTGTTATGAACCTGACATTCTGGAGACTGATTTCAATGCCAGTGACATGTGTGATGGTACCTCAGAGGTTGCT---CAGCCACAGAGGTTAAAAGGGGAAGTAGATCTCTTGTGCCTTGACCAGAAGAACCAAAATAACTCCCCTTCTACTGATGCT---ACCCCTACCACTCAGCAGCCCAGT---GTTATCCTAGCAAAGGAAAACAAACCAAGACCGCTT?TTATT---AGTGGAACTGAGTCAACTCATCAAGCTGCCCATACT------CAGCTAAGCAATCCAAGTTCACTGGCAAACATCGACTTTTATGCCCAGGTAAGCGACATTACTCCAGCAGGGAGTGTGGTCCTTTCCCCAGGCCAAAAGAATAAGGCAGGGATATTCCCATGTGAC---ATGCATCC?------GAAGCTGTCTCACTCTGC---CAAGCAAACTTCATCATGGACAACGCCTACTTCTGCGAGGCAGATGCCAAAAAGTGCATCGCTGTGACCCCTCACGTCGAGGCTGAATCA---CGTGTAGAGCCAAGCTTTAACCAGGAAGACATTTACATCACCACAGAAAGCCTTACCACTACCGCTGGCCAGTCTGGGACCGCA---GAGCGGGCTCCGAGTTCT---------GAGATGCCTGTCCCAGACTATACCTCCATTCACATAGTGCAGTCTCCGCAGGGCCTCGTGCTCAATGCGACCGCCGACAAAGAG---TTTCTCTCATCATGTGGCTACTTCTAT---TGCAGCAGGCTTCTGGACCTGGTTTTCCTGCTAGATGGCTCCTCCAAGCTGTCTGAGGCCGAGTTCGAAGTGCTGAAGGTCTTTGTGGTGGGCATGATGGAGCGTCTGCACATCTCCCAGAAGCGGATCCGCGTGGCCGTGGTGGAGTACCACGATGGCTCCCACGCC------TACATCCAGCTCAAGGACCGGAAGCGACCCTCGGAGCTGCGGCGCATTGCCAGCCAGGTGAAGTACGTGGGCAGCGAGGTGGCCTCCACCAGCGAGGTCTTGAAGTACACGCAGTTCCAGATCTTTGGCAAGATCGATCGCCCCGAAGCATCCCGCATTGCCCTGCTCCTGATGGCCAGCCAGGAGCCCCCGAGGCTGACCCGGAATTTGGTCCGCTATGTGCAGGGCCTGAAGAAGAAGAAA---GTCATCGTGATCCCGGTGGGCATCGGCCCCCATGCCAACCTCAAGCAGATCCATACCATTGAGAAGCAGGCCCCCGAGAACAAGGCCTTTGTGCTCAGTGGTGTGGACGAGCTGGAGCAGGGAAGGGACGAGATTATCAACTACCTCTGTGACCTTGCCCCCGAAGCACCTGCTATGGTACCAGTCACTGTGGGT---CCAGAGCTCTTGGGG---GTTTCATCACCGGGACCCAAAAGG---AACTCCATGGTTCTGGACGTGGTGTTTCTCCTGGAAGGGTCTGACAAAATTGGTGAGGCCAACTTTAACAAGAGCAGGGAGTTCATGGAGGAGGTGATTCGGCGCATGGATGTGGGCCAGGACGGCATCCATGTCACAGTGCTGCAGTACTCGTACATGGTCACTGTGGAGTACACCTTTAGGGAGGCCCAGTCCAAGCGCGAGGTCCTGCAGCAGGTGCGGGAGATCCGATACCGGGGTGGCAATAGGACCAACACTGGCCTGGCCCTGCAGTACCTGTCTGAACACAGCTTCTCAGCCAGCCAGGGGGACCGGGAGCAGGCACCTAACCTGGTCTACATGGTCACCGGAAACCCTGCCTCTGATGAGATC---AAGCGGATGCCTGGAGATATCCAGGTGGTACCCATTGGAGTGGGCCCTCACCCTGACGTGCGGGAGCTGGAGTTGCTCGGCTGGCCCAATGCCCCCATCCT?????????????????????????CGTCCTCCTTATTATTCAGAAGAGATGTTTGAA---CAAGATTTTGAAAAACCCAAAGAAAAA---GATCCTCCTAAAGCAGAGAGTCCAGCCACTGAACCCTCGGGTAATTCA------ACCGGTCCTGAGACTAATTCTACTCAACCAAATGCA------GCTGGAGGGAGTCAGGGCGGAAATGACACCAGCCCAACAGGAAACAATGGCCATGGCCCAAACACTATGAGTAATCCTACAGCT------------------------------------------------------------------------CAAAACGGGGTT------GTCTCA------CCCCCTACAGTTAATGTTTCAGGCCAGGGAGTACCAAGAACTCAAATT---TCATGGGGATCAAGTCAGCCAAATATTTATGAA---AACTATCCAAATCCTAACATCCGAAATTTTCCTGCAGGAAGACAATGGCGT------------------------------------CCCACTGGTACTATCATGGGACGTAGA------CAGAATGGACCTTTTTACAGAAATCAACAGGTTCAA---------------------------AGGAGTCCT---CGGTGGAACTCCTTTGCTTTGGAAGGCAAACAAGCAGTTCGTTCAGGAAATCCAATTTATCGCAAAGCTTATGCT---TCTACTGCAAGAGGCAATTCTCCCACTCATGCAGGAAATCCAGGAAATATCAGAAGAAAGCCTCAGGGACCAAATAAACACCCTATGGGA---CCCAATGTTGCT---------CCT---TTGGGTCCCAAACATGGTACTGTTGTCCGCAATGAAAAAATCCAAAATCCAGCAGAGAAACCAGTA---GGTCCAAAAGAAAGAATAGTCATTCCTACAAGGGAT------CCATCTGGCCCCTGGAGAAACTCTCAGGATTATGGA---GTTAAT---AAATCAAACTATAAACTGCCTCAT---CCT------GAGAGTAACATGCTAGTCCCAAATTTTAATTCTTTTGATCAACATGAAAACTCTTATTACCCAAGAGGGGAGTCC------AAAAGAGTCCCAAATTCTGATGGACAAACCCAAAGTCAG---------AATTTGCCCAAAGGGATTATTTTGGGGCCAAGAAGAATCCTTTATGAATCAGAAACAAAT------CGGCCAGAATTAAAGCATAGTACATATCAACGTTTATATCCTGAAGAAATCCCTTCCCCTGCAAGAGAACATTTTCCTGCTGGAAGAAATGTTTGGAATCATCAAGGAATC------TCTCCACCTATTAAGGAAGATACCGGGATGCAGGAAGAACACTTACCTCATCCTTCCCATGGCTCAAGGAGAGGTGTTTACTACCCAGAC---------TATAAC---TCTTATAATCCCAGGGAA------------AACTCACCATACCTTAGAAGCAATACA---TGGGATGAGAGAGATGAT---TCTCCCAAT------ACAATGGGGCAACCCAAAAATTCGCTGTACCCCATGAAT---------ACT---CCAGACCTGAAAGAAACAGTCCCTTATAATGAAGAGGACCCAATTGACCCAACT---GGAGATGAA---CCTTTTCCAGGACAAAGTAGATGGGGTATGGAGGAG---CCGAGCTTTAAAGAAGGCCCAACAGTTAGGCATTATGAA---GGCGACCAA---TATACCTCAAAT---------CAGCCAAAAGAATATCTTCCCTATTCCTTGGATAAT---CCACCAAAACCC------------------------------------------------------------------------------------------------------------------------------------------------------------------------------------------------------------------------------------------------------------------------------------------------------------------------------------------------------------------------------------------------------------------------------------------------------------------------------------------------------------------------------------------------------------AGGGAGGATTTCCCTTATGGTGAATTTTATCCCTGGAACCAAGATGAGAATTTTCCATCATATAACACAGCTCCCAGTGTACCACCA---CCTGTGGAGAGCAGGGGCTATTAT---GCTAATAATGCTATT---GGACAAGAAGAA---AGCACTCCGTTTCCTTCT---------TGGAACTCCTGGGACCATGGGATTCAAGCCCAAGGGCAGAAAGAAAGAAGGCCATATTTTAAC---AGAAACTTCTGGGATCAGCCAACAACTTTACACAAAGCTCCCCCTAGTCCACCACACCAGAAAGAGAACCAGCCCTATCCTAGCAGTTCCCCAGCTGGG---------CTTCAGAAAAATCCAACATGGCAGGAAAGTGAGAATTTGAACTATGGC---ATGCAAATTACTAGGTTAAATTCACCAGAGGGAGAACAGTTG---GCTTTCCCAGACGTAATTCCTCCAAGTTACCCAGCAGGTCAAAAAGAAGCACATGTATTTCATCTA---AGCCAGAGAGGCCCTTGCTGTGCTGGGGGCTCCACGGGACACAAGGATGAT---CCA------------------------------------------------------------------------------------------------------------------------------------------------------------------------------------CTTGCTTTACAGGACTACACTCCATCCTTTGGTCTTGCACCAGGGGAGAACCAAGACACCAGTCCTCTGTATACAGAAGATGGTCCTACTAAACATACAAGACATACCATCTCCCCTCCAAGCAACCTACCTGGCCAAAGAAACAGCTCAGAGAAAAGACTGCCTGGA------------GAAAGTCAAAACCCAAGTCCTTTTAGAGATGATGTGTCCACTCTGAGGAGGAGCACACCTTGTTCTATA------------------------AGCCAAAGGGGAATCATGCCCTTTCCTGAAGCCAGTTCCCTTCAATCAAAGAATATGCCTTGCCTCAAAAGTGATCTTGGAGGAGATGGGAACAAT---GTTTTGGAACAAATATTTGAAGACAACCAGCTCAATGAAAGAACT---GTTGACCTTACGCCTGAGGAGCTTGTTATGGGTACACCTGATGAAGGCCCCAATCCAGAAGGAATCCAAAGTGAAATACAAGGAAATGAGGGTGAAAGGCAGCAACAA---AGACCATCGAGCATCCTACAGTTACCTTGCTTTGGTTCCAAATTAGCAAAGTATCATTCCTCCAGTACTGGAACTCCATCTGGCATTGGAAGGCAAGGCCCATTTGATGAAGATTCA---ATTATGCCTACGGAAAGTCCTAACTCA---------TTAGCTACT---GGGGCACAGTTTCAGAGTATAAATGTAGACCCACTTAAGGCAGATGAACACCCTTCA---TTTGATTCCCTTCAAATACA??????????CATCAAAATTTCTCTGCTGGAAACAATGAGAACAGCATTGAGGCCCACGTAGGAATAAATGGAGAAGCCAATCTGGATTTCCTGAACATTCCTTTAACAATTCCTGAAATGACTCTACCTTACACAGTG---CTC---ACAACTCCTCAGGTGAAAGATTTCTCCTTATGGGAAACAACAGGCTTGAAGGAATTCTTGAAGACAACAAAGCAATCGTTTGATTTAAGTGTAAAGGCTCAGTATAAGAAAAACAAAGACAAGCATTACATCCCAATTCCT---------TTTTATGTGAAA---------------------------------------------------------------------------------------------------------------------------------------------------------------------------------------------------------------------------------------------------------------------------------------------------------------------------------------------------------------------------------------------GATTTCCGGGCATTGAGGACCCCAAACAGTATTTTAATTCCAGCCATGGGCAATATTACCTATGATTTTTCCTTTAAGTCAAGTGTCATCACACTGAATACCAATGCTGGACTTTATAACCAGTCAGATATTGTTGCTCATTTCATTACTTCCTCT---TCTTCTGTCACTGACGCACTGCAGTACAAATTAGAGGGCACCTCAAGTTTGACAAGGAAAAGAGGCTTGAAGCTAGCCACAGCTTTGTCTCTGAGT---AATAAATTCGTGGAAGGCAATCATGACAGTACTATTAGTTTGACCAAGAAAAACATGGAAGCATCGGTGACAACATCTGCAAAAGTCCAGATTCCCATTTTGAGAATGAATTTCAAACAAGAACTTAATGGAAATACCAAGTCAAAGCCTACCGTCTCTTCATCCATTGAATTAACATATGATTTCAAATACCCCCATCTGTCCACTTCTGCTACAGGGGCAGTTGACCACAAGCTCATCTTAGAAAGCCTTACC---------------TCTTACTTTTCCCTTGAGTCATCTACCAAAGGAGATATCAAGGTTTTAGTCCTTTCA---AAGGAATATTCAGGAACTATTTCCAGTGAGGCCAGCACTTATTTGAATTCTAAGAGTACTCGGTCTTCAGTGAAGCTGCAAGGGGCTTCCAAAGCCGAT------------GGTATCTGGAACCTTGAAGTAAAAGAAAATTTTGCTGGAGAAGCCACTATCCAGCGTATCTATGCCATCTGGGAACACAATACGAAAAACCATTTACAGCTAGAGGACTTC---TTTTCAACATCTGGAGAGCATACAAGCAAAGCCACCCTGGAA---CTCTCTCCATGGAAAATGTCAGCCCTTATTCAGGTCCATGCAAGTCAGCCAAATTCCCTCCTTGATATCAATTACCTTGGCCAGGATGTGTCCCTGAATGCTAACTCTGAGAATCAGAAGGTCAGCTGGAAAAGTGAGGTCCAGGTTCATTCTGGGTTTTTCCAGAACAACTTACACCTTTCCAATGATCAAGAAGAGGCACGCCTTGACATTGCAAGTTCCTTAAAAGCGTCCCTATGGTTCCTCAAAGACATTGCCCTACCAGTTTATGACAAGAGCTTATGGGACCTCCTAAAGCTAGATGTAACCACCAGCATTGATAGAAAACAGTATCTTCATACTTCGACTTCCCTCGTGTACACCAAAAACCCCAATGGCTATCATTTC---TCTGTCCCTGTGCAAGAATTGGTTGATAAATTCATT------ATT---CCCAGACTGAAACTAAGT------------------------------------------------------------------------------------GGCCTAAATTCAGGTCTTGTCATACCTACATTCCAAGTCCCATTTACCGATCTTCAGGTTCCATCTTACACACTTGATTTCAATGAAATAAAAATCTACAAGAAGCTAAGTACTTTGCCATTTGCCCTCAATATACCAATACTACCCAAAGTGAAATTCCCCAAAGTTGATGTGTTTACA---AAATATTCTGAACCAGCAGATGCCTCAGTTCCCTTTTTTGAAATAACTGTACCTGCATCTCAGTTAACTGTGTCCCAATTCACCCTTCCAAAAAGTATTTCAGTTGGCAGTGCTTTTGGGTATCTAAATGAGGTGGCCAGCAAGATTGCAGATTTTGAGTTGCCAGCCATTACCATGCCTGAGCGGACTATTGAGATTCCTTCCATTAAGTTCTCTGTACCTGCTGGAATTTCTATTCCTTCCTTTGGAGCACTGACTGCACATTTTGGAGTGGACTCTCCCCTGTATAATGCTACTTGGAGCACTGGTTTGAAAAACAAAGTAGAATACGTCGAAACATTCCTGAATTCCACA??AGAGAACCTGATGGGGATGCAGGAAGCCATCGAGCAGGCCATCAAGAGTCGTGAGATACTAGCCATTTCAGACCCTCAGACTCTGGCCCATGTGCTGACCACTGGGGTGCAGAGCTCCTTGAATGACCCTCGCCTGGTCATTTCGTATGAGCCCAGCACCCTCGAG---GCTCCCCGG---CAG---GCC---CCGGCACTCACCAACCTCACGCAAGAGGAAATGCTTGCCCGGCTGCAGGAGGGCATCCGTCACGAGGTGCTGGAGGGCAATGTGGGCTACCTGCGTGTGGACGACATCCCAGGCCAGGAGGTGGTGAGCAAGCTGGGGGGCTTCCTGGTGGCCAGTGTCTGGAGGAAGCTCATGGGCACCTCTGCCTTGGTGCTAGACCTCCGGCACTGCACTGGGGGCCACATTTCTGGCATCCCCTATGTCATCTCCTACCTGCATCCAGGGAACACGGTCCTGCATGTGGATACCATCTATGACCGCCCCTCC------AACACGACCACTGAGATCTGGACCCTGCCCCAGGTCCTGGGAGAA---AGGTACAGTGCCGACAAGGATGTGGTGGTCCTCACCAGCGGCCACACTGGGGGCGTGGCCGAGGACATCACTTACATCCTCAAGCAGATGCGCAGGGCCATCGTGGTGGGTGAGCGGACTGTAGGGGGTGCCCTGGACCTCCAGAAGCTGAGGATAGGCCAGTCTGACTTCTTCCTCACCGTGCCCGTGTCCAGGTCCCTAGGGCCCCTGGGAGGGGGCAGCCAGACGTGGGAGGGCAGTGGGGTGCTTCCCTGTGTGGGGACACCAGCCGAACAGGCCCTGGAGAAAGCCCTGGCAATCCTCACTCTGCGCCGGGCCCTGCCAGGAGTTGTCCGGCGCCTGCAGGAGGCACTGAGGGCCTACTACACCTTGGTGGACCGTGTGCCCACCCTGCTGCACCACCTGGCCAACATGGACTTCTCTGCGGTAGTCTCTGAGGAGGACTTGGTCACTAAACTCAATGCTGGCCTACAGACTGTGTCCGAGGACCCCAGGCTCCTGGTGCGGGCCGTGAGGCCCAAGGAAACCTCTCCTGGGCCCCCCGGGGCTGAGGCTGCCCGGCAGGCCCTGGTGGTCTCTATGTTCCAGGTGTCGGTGCTTCCGGGCAACGTGGGCTACCTCCGCTTTGACAGCTTTGCCGACGCCTCCGTGCTGGAGGTGCTGAGCCCCTACATTGTGCACCAGGTGTGGGAGCCCCTGAAAATCCAACTTACAAGTTCTTTGAGCAGATGCAGAACTAGACCGCCGCCA---CGGCAGCCTCTCAAGTTGGACAGCAAAACCATTGCTTCACGACCCATCGGTGTTCATTTATCGAA-TAATGGGGAAAAGGACCTTCTTTTTTCTTATTTACTCATT--ATCGCCTTTTGACAGCCGTGCTGTAACACAA-GT-AGATGCCTGAACTTGACTTAATACAAATCAGTAATGTCTTCTCTCTCCTTACA-TTTTGG-TCTC-----TACATTCTTAATG---GGTTTTGTGTACTGTAAAGAAC----GTAGCTGTATCAAAC-CTAGTGCATGAG-TAGAT-TCCCT--CCTGATTATTTATCACGTAGCCGCTTAGCCAGTTGT-----ATATTA--TTCTTGTGGTTT-GTGACCC-A-ATTAAG-TCCTACTT-GAAATATGCTTTAAGAATCGATGGGGGATGCTT-CATGTGA---ACGTGGGAC-TGTAGCTGCTT-CTCTT-GCCTA-AGTATTCTTTTCCTGATCACTATGCATTTT-AAA-GT-CCGGCATTTTTAAGTATTCCAAATGA-TTTC-AAGCA-TTTTTCCACGATTGCATT-----TT-ACTGTACAGATT--GCTGCTT---CTGCTCTATTTGTGA-TATAGGAATT-ACGAGGATACACA--TTTATTTCTTTGTACATTACATTCTCCTTGATTGTT-CTT-GTTATTATGCTGTTTTGTGAACCTGTAGA--AAACAAGTGCTTTTTATCTTGAAA-TTCAACAAATGGAAA-GAATATGCATAGAAT--AAT-GCATTCTATGTAGCCATGTCACTGTGAATAA-C---TTCTTGCATATTTA-GCCATTTTGATTCC--TGT-----TTGATTTTTACTTCTCTGTTGCTACAAAA--CCGATCAAA-GGA-AAGTAAACTTCAGTTTTACAATCTGTATGCCTAAAA-GCGGGTACT----ACCGTTTATTTTACTGA-CTTGTTTAAATGATTCGCTTTTGTAAG?????????????????????????????????????GACTTGGACCTTGTTT--ACTATG-AGCTCT--AATCAAGGCAGGAGATGCAGCAATTCTAATTGCCATGTGGA----CTTGT--GGAAGGG--ACACTT-GTGA-CCCTT----ACGAATCCAGTGTGGCTT--AGTGTTTGCATTGAATTGGG-AACGCTGTTCCAAGATTT-GGAATGC-AGCCATGATCACA-----TTTA----CCAAG-CTTA--CTT--CAGTCTGCTT-GTCCATAG-CATGCATGTTTTGTTT---GCCCTTTT-GCT-TCTACTTTTTTCAGGGAAGCTGCTAAAGAGTGTCGACGTCGCAAGAAAGAATACGTAAAA-TGTCTGGAGAGTCGAGTTGCGGTGCTGGAGGTTCAGAACAAGAAGCTCATAGAGGAACTTGAAACT??????????????????????????????????????????????????????????????????????????????????????????????????????????????????????????????????????????????????????????????????????????????????????????????????????????????????????????????????????????????????????????????????????????????????????????????????????????????????????????????????????????????????????????????????????????????????????????????????????????????????????????????????????????????????????????????????????????????????????????????????????????????????????????????????????????????????????????????????????????????????????????????????????????????????????????????????????????????????????????????????????????????????????????????????????????????????????????????????????????????????????????????????????????GGACCGCAGACCAGCAACAGTAGTGTGAAACTCCAGAATGCAAAC----TGAAGCCGCAAAACCACACAGC-ATC---AAGAT--CACTC--CCAACTTCCCAACACAGAG-TTCAC------GCAAG---AAG-GCTGTTGTCTTTT-GGG-TCCTTT-ATATGCAGCC-ACGATGTT--ACCTGAAAC-CACCGAGACT-TACGTA---TTTCTATTTAACATTTTGAGT-ATTGGA-TTTCCTTGGCCAACCA-AAAGT--------TAACTCCAAACC-AGTCCAGTAAGGCAGA--GTTTAACCCTTGA-TATTACAGCTTAAACATGTTT-GCTATAAAACACC?
Pteronotus_parnellii	??????TATACTCTCACCTTAGAAAATAGCAGTGGA?CAAAGTCTGCCTTTGTTACTGTGAGAGTCCTGGACACACCAAGTCCACCTGTTAACTTGAAGGTCACAGAAATCACTAAAGACTCAGTATCAATTACATGGGAACCTCCTTTGTTGGACGGTGGATCCAAAATCAAAAATTACATTGTTGAGAAACGTGAAGCCACAAGAAAATCGTATGCTGCGGTTGTAACAAATTGTCATAAGAATTCTTGGAAAATCGATCAACTCCAAGAAGGTTGCAGCTATTACTTTAGAGTCACAGCTGAGAATGAGTACGGTATTGGCCTTCCCGCCCGCACTGCTGATCCTATTAAGGTTGCAGAAGTCCCACAACCTCCAGGGAAAATAACTGTGGATGATGTCACTCGAAACAGTGTCTCCTTGAGTTGGACAAAGCCTGAACATGATGGTGGCAGTAAAATCATTCAGTACATTGTGGAGATGCAAGCCAAACAGAGTGAGAAGTGGTCAGAGTGTGCTCGAGTCAAGTCTCTTGAAGCAGTAATTACCAACCTAACTCAGGGAGAAGAATATCTTTTTAGAGTTGTTGCTGTCAATGAAAAGGGGAGAAGTGATCCTAGGTCTCTTGCAGTTCCAATAGTTGCCAAAGATCTGGTCATTGAGCCAGATGTAAGACCTGCATTCAACAGTTACAGTGTACAGGTTGGACAAGATCTGAAAATAGAAGTGCCAATTTCTGGACGTCCTAAGCCAACCATTACATGGACTAAAGATGGTGTTTCACTGAAGCAGACTACAAGAATCAATGTTACTGATTCACCTGACCTCACTGTACTCAGTATTAAAGAAACTCATAAGGATGATGGTGGCCATTATGGAATCACAGTTGCTAATGTTGTTGGTCAGAAAACAGCATCCATCGAAATTATAACTCTAGATAAACCAGATCCTCCCAAAGGTCCTGTTAAATTTGATGATGTCAGTGCTGAAAGTATTACATTATCTTGGAACCCTCCATTATATACTGGGGGCTGCCAGATCACCAACTACATTGGTCAGAAAAGAGATACAACCACCACCG????????????????????????????????????????????????????????????????????????????????????????????????????????????????????????????????????????TGTAGCTCAATATCCCTACAAAGAACCAGGCCCTCCAGGCACACCATTCGTCACAGCCATTTCCAAAGACTCCATGGTCGTACAGTGGCATGAGCCAGTCAATAACGGGGGAAGCCCGATCATAGGTTATCACCTTGAAAGAAAGGAAAGAAATAGTATTTTGTGGACAAAAGTCAACAAAACTATTATTCATGACACCCAGTTTAAAGCAATCAACCTTGAAGAAGGCATTGAATATGAATTCAGAGTTTATGCCGAAAATATTGTTGGTGTAGGCAAAGCAAGCAAGAATTCTGAGTGCTATGTAGCGAGAGATCCCTGTGACCCACCAGGAACCCCAGAAGCAATTATTGTTAAAAGAAATGAAATCACTTTACAATGGACCAAACCTGTATATGATGGTGGAAGTATGATTACGGGTTACATCGTAGAGAAACGTGATTTGCCTGAGGGTCGTTGGATGAAAGCCAGTTTCACAAATGTCATTGAAACTCAATTTACTGTGTCAGGTCTTACTGAAGATCAAAGATACGAATTCAGAGTCATTGCGAAGAATGCAGCTGGTACACTAAGTAAACCTTCTGACAGTACTGGACCAATAACAGCTAAGGATGAGGTTGAACTCCCAAGAATTTCAATGGATCCAAAATTCAGAGACACAATTGTGGTAAATGCTGGAGAAACATTCAGGCTTGAGGCTGATGTCCACGGAAAGCCCCTGCCGACCATTGAGTGGTTAAGAGGAGATAAAGAAATTGAAGAATCTGCTAGATGTGAAATTAAAAACACAGATTTCAAGGCTTTACTTATTGTAAAAGATGCCATTAGAATCGATGGTGGGCAGTATATTTTAAGAGCTTCCAATGTGGCAGGTTCTAAGTCATTCCCAGTAAATGTGAAAGTATTAGATAGACCAGGACCTCCAGAAGGGCCAGTCCAGGTAACCGGAGTCACTGCCGAAAAGTGCACTTTAACATGGTCTCCACCACTCCAAGACGGTGGCAGTGACATTTCTCA?TATGTCGTTGAAAGGAGAGAAACAAGTCGACTTGCCTGGACTGTTGTTGCTTCAGAAGTTGTGACCAATTCTCTGAAAGTAACCAAACTCTTAGAGGGAAATGAATATATTTTCCGGATAATGGCTGTCAACAAATATGGTGTGGGAGAGCCTTTGGAATCTGCACCAGTACTAATGAAAAACCCATTTGTGCTTCCTGGACCACCAAAAAGCTTGGAAGTCACCAACATTGCCAAGGACTCCATGACCGTCTGTTGGAACCGTCCAGACAGTGATGGTGGAAGTGAGATTATTGGCTACATAGTAGAGAAAAGAGACAGAAGTGGCATTAGGTGGATAAAATGTAATAAACGCCGCATTACAGATTTGCGTCTAAGAGTAACAGGATTAACAGAAGATCATGAGTACGAATTCCGAGTCTCTGCAGAAAATGCTGCTGGAGTCGGAGAACCAAGTCCAGCGACAGTTTATTATAAGGCCTGCGATCCTGTGTTTAAGCCTGGCCCACCCACCAATGCA??????????????????????????????????????????????????????????????????????????????????????????????????????????????????????????????????????????????????????????????????????????????????????????????????????????????????????????????????????????????????????????????????????????????????????????????????????????????????????????????????????????????????????????????????????????????????????????????????????????????????????????????????????????????????????????????????????????????????????????????????????????????????????????????????????????????????????????????????????????????????????????????????????????????????????????????????????????????????????????????????????????????????????????????????????????????????????????????????????????????????????????????????????????????????????????????????????????????????????????????????????????????????????????????????????????????????????????????????????????????????????????????TCCCAAACCAGTGCATCACTTATGTGGGAGAAACCTGAGTATGATGGTGGCAGCAGAATCCTGGGGTATGTTGTGGAAATGCAGTCAAAGGGAACTGAAAAATGGAGCATTGTGGCTGAATCCAAAGTCTGCAGTGCAGTTGTTACCGGCTTGAGTTCCGGACAAGAGTACCAGTTCCGTGTCAAGGCTTACAACGAGAAAGGAAAGAGTGATCCAAGAGTGCTTGGTGTTCCTGTCATAGCCAAGGACTTGACTATACAGCCTAGTCTGAAGTTACCATTTAACACATATAGTGTCCAAGCTGGAGAGGATCTTAAAATCGAAATTCCAGTTATTGGCCGACCAAGACCTACAATTTCATGGGTCAAAGATGGTGAGCCTCTTAAACAGACAACAAGAGTGAATATTGAGGAAACAGCTACTTCAACTGTTTTGCACATTAAAGAAAGTAGCAAAGATGACTTTGGAAAATACACCGTAACGGCAACAAATAGTGCAGGTGCGGCAACAGAAAATCTCAGCATTATCGTTTTGGAAAAGCCTGGACCTCCAGTTGGACCAGTTCGGTTCGATGAAGTTAGTGCAGACTTTGTGGTCATATCTTGGGAACCTCCAGCCTATACTGGTGGCTGCCAAATAAGCAACTACATTGTAGAGAAGCGAGATACAACCACCACCACTTGGCAGATGGTATCAGCAACAGTTGCAAGAACCACAATTAAAGTAACCAAACTGAAAACAGGCACAGAGTACCAATTTAGAATTTTTGCAGAAAACAGGTATGGAAAATTTAGGGGAAGTCCCTTCCAAGAAAAGATGACTGCGGGAGACAACCCGCAGCTGGTCCCA---GCAGACCAGGTG---AACATCACCGAATTTTACAAC---AAGTCTCTTTCGTCGTACAAGGAA---AAC---GAGAACATTCAGTGCGGGGAGAACTTCATGGACATGGAGTGCTTCATGATCCTGAACCCCAGCCAGCAGCTGGCCATCGCCGTGCTATCCCTCACACTGGGCACCTTCACGGTCCTGGAGAACCTGCTGGTGCTGTGTGTCATCCTCCACTCCCGCAGCCTCCGCTGCAGGCCCTCGTACCACTTCATCGGCAGCCTGGCCGTGGCAGACCTTCTGGGGAGTGTCATCTTTGTCTACAGCTTCGT?GATTTTCACGTGTTCCACCGCAAAGACAGCCCTAATGTGTTTCTCTTCAAACTGGGCGGCGTCACAGCGTCTTTCACTGCCTCTGTGGGCAGCCTGTTCCTCACAGCCATCGACAGATACATATCTATTCACAGGCCCCTGGCCTATAAGAGAATCGTCACCAGGCCCAAGGCTGTGGTAGCATTTTGCCTGATGTGGACCATAGCCATTGTGATCGCTGTGCTGCCTCTCCTGGGCTGGAACTGCAAGAAACTGCAATCCGTTTGCTCGGACATTTTCCCACTCATCGATGAAACCTACCTGATGTTCTGGATCGGGGTCACCAGTGTGCTGCTGCTGTTTATCGTGTATGCGTACATGTACATTCTCTGGAAGGCTCACAGCCACGCAGTCCGCATGATTCAGCGTGGCACCCAGAAAAGCATCATCATCCACACGTCGGAGGACGGCAAGGTACAG---GTGACTCGGCCAGACCAAGCCCGCATGGACATTAGGCTGGCCAAGACCCTGGTCCTGATCCTGGTGGTTTTAATCATCTGCTGGGGCCCTCTGCTTGCAATCATGGTATATGATGTCTTTGGGAAGATGAACAAGCTTATCAAGACAGTGTTTGCCTTCTGCTTATATCTGAATGTGTGGATTCCAGTACCTAAACCCAAAAACGCTACTGTAATGGTGTGGATCTATGGTGGTGGTTTTCAAAGTGGAACGTCGTCTTTATATGTTTATGATGGCAAGTTTCTGGCACGAGCTGAAAGAGTTATTGTGGTTTCAATGAATTATAGGGTGGGTGCCCTAGGATTTTTAGCTTTACCGGGAAATTCTGAGGCACCAGGGAACATGGGCTTGTTTGATCAACAGTTGGCACTTCAGTGGGTCCAAAGAAATATAGCAGCTTTTGGTGGAAATCCTAAAAGTGTAACTCTCTTTGGAGAAAGTGCAGGAGCAGTTTCTGTTAGCCTTCACTTACTTTCCCCTAGAAGTCACCCATTGTTTACCAGAGCCATTCTGCAAAGTGGATCTTCTAATGCCCCTTGGGCAGTAAAATCTCTTGATGAAGCTAAGAACAAAACATTGACCTTAGCTAAGTGTATTGGTTGCTTTAGAGAAAATGAGACTGAGATAATCAAATGTCTTCGAAATAAAGACCCCCAGGAAATTCTTATGAATGAATTATTCATTGTCCCC------TATGGAACACTCCTGTCAGTAGCTTTTGGTCCAGTGGTGGATGGTGATTTCCTCACTGACATGCCAGACGCATTACTCCAACTTGGA---CAGTTCAAAAAAACCCAGATCTTGGTGGGTGTTAATAAAGATGAAGGGACAGCATTTTTAGTATATGGTTCTCCTGGTTTCAGCAAAGATAACAACAGTATCATAACTAGAAAAGAATTTATGGAAGGTTTAAAAATATTTTTTCAAGGACTGAATGAATTTGGAAGGGAATCTATACTTTTCCATTACGCAGACTTGTTAGATGACCAAAGAGCTGAAAACTACCGCGAGGCCTTGGATGATGTCGTTGGAGATTACAATTTCATATGCCCTGCCTTGGAGTTCACCAAAAAGTTCTCAGATTTGGGAAATGATGCCTTTTTCTACCATTTG??????????????????????????????????????????????????????????????????????????????????????????????????????????????????????????????????????????????????????????????????????????????????????????????????????????????????????????????????????????????????????????????????????????????????????????????????????????????????????????????????????????????????????CGCTCCTTCCTGCTCATCAGCGCCTGCTGGGTCATCTCGCTGGTGCTCGGCGGCCTGCCGCTCATGGGCTGGAACTGCGTGGGCGCGCTGCCCGGCTGCTCCACCGTGCTGCCGCTCTACCACAAGCACTATATCCTCTTCTGCACCACGGTCTTCACCGTGCTCCTGCTCTCCATCGTCATCCTCTACTGCAGGATCTACTCCCTGGTCAGGACTCGCAGCCGCCGGCTCACCTTCCGCAAG------AACGCGTCCAAGACCAGCCGCAGCTCGGAGAAGTCGCTGGCGCTGCA????????????????????????????????????????????????????????????????????????????????????????????????????????????????????????????????????????????????????????????????????????????????????????????????????????????????????????????????????????????????????????????????????????????????????????????????????????????????????????????????????????????????????CCAGACCTCATTGCCAAGGTTTTCCGGATCGATGTGAAGGCAGATGTTGACTCAATCCACCCCACTGAGTTCTGCCATAACTGCTGGAGCATCATGCACAGGAAGTTCAGCAGCGCCCCAAGCGAGGTCTACTTCCCACGGAATGCAACCATGGAGTGGCACCCCCACACACC?TCCTGTGACATCTGCCACACTGCCCGTCGGGGA------------CTCAAGAGGAAGATTCATCAGCCAAATGTGCAGCTC---AGCAAAAAACTCAAAATGGTG---CTTGACCGAGCAAGGCAAGCA---CGTCAGCGCAAGAAGAGA---GAAATGATGAAGCAGATTGCCACCTGCAATAAGATTCATCTTAGTACCAAGCTCCTTGCAGTGGACTTCCCGGCACACTTTGTGAAATCCATCTCCTGCCAGATCTGTGAACACATCCTGGCTGACCCCGTGGAGACCACCTGTAAGCATGTGTTTTGCAGGATCTGCATTCTCAGATGCCTCAAAGTCATGGGCAGCTATTGTCCCTCTTGCCGATATCCCTGCTTCCCTACTGACCTGGAGAGTCCAGTGAAGTCCTTTCTGAGCATCTTGAACTCCCTGATGGTGAAATGTCCAGCAAAAGATTGCAATGAGGAGGTCAGCTTGGAAAAATATAATCACCATGTCTCAAGCCACAAGAACTCAAAAGAGACTTTCGTGCACATCAACAAAGGAGGCCGGCCCCGCCAGCATCTCCTCTCACTGACCCGGAGGGCTCAGAAACACCGTCTGCGGGAGCTCAAGCTGCAAGTGAAGGCCTTTGCTGACAAAGAGGAAGGTGGAGATGTCAAGTCTGTGTGCCTGACCTTGTTCTTGCTGGCGCTCAGGGCGAGAAATGAACACAGACAAGCTGATGAGCTGGAGGCCATCATGCAGGGACGTGGCTCTGGCCTGCAGCCAGCTGTGTGCTTGGCCATCCGCAT?????????????????????????????????????????????????????????????????????????????????????????????????????????????????????????????????????????????????????????????????????????????????????????????????????????????????????????????????????????????????????????????????????????????????????????????????????CAGCCATCCTAAGCCCTCTC?TTGCAGAGAGAGAGGCCATGAAGAACAGTGAATTGATGCTTGAGATGGGAGGCATCCTCCGGACTTTCAAGTTCATCTTCAGGGGCACGGGATATGATGAGAAACTTGTCCGTGAAGTGGAAGGCCTCGAGGCTTCTGGTTCTGTCTACATCTGCACGCTTTGTGATGCCACCCGCCTGGAAGCCTCTCAAAACCTTGTCTTGCACTCCATAACCAGAAGCCATGCGGAGAACCTGGAGCGCTATGAGGTCTGGCGTTCCAACCCATTCCATGAGTCTGTGGAAGAGCTCCGGGATCGGGTGAAAGGGGTCTCGGCCAAGCCCTTCATTGAGACAGTCCCTTCCATCGATGCACTCCACTGTGACATTGGCAATGCAGCTGAGTTCTACAAGATTTTCCAGCTAGAGATAGGGGAGGTGTATAAGAATCCCAGTGC?TCCAAAGAGGAAAGGAAAAGATGGCAGGCTACCTTGGACAAGCATCTCCGAAAGAAGATGAAGATTTATGTCATGTCTGTTGTCTGCAAG---AACAACAAAAAAGTTACTTTTCGCTGTACTGAGAAAGACTTGGTAGGAGACGTTCCTGAAGCCAGATATGGTCATTCCATTGACATGGTATATAGTCGAGGGAAGAGCATGGGCGTTGTCTTCGGAGGACGATCATACATACCTTCTGCCCAAAGAACCACAGAAAAATGGAATAGTGTAGCTGACTGCTTGCCCCACATTTTCTTGGTGGATCTTGAATTTGGGTGCTCTACATCATACATTCTTCCAGAACTCCAGGATGGGCTATCTTTTCACGTCTCCATTGCCAGAAATGATACCATTTATATTTTAGGAGGGCATTCACTTGCCAATAACATCCGCCCTGCCAACCTGTACAGAATAAGGGTTGATCTCCCCCTGGGTAGCCCAGCTGTGAATTGCACAGTTTTGCCAATTGTTTATCAGCCTCATCTTATCACAGCAGAGGAAATACGGAAGCAGATTGAAGCGGCAGGCTTTCCAGCGTTCATCAAAAAACAGCCCAAGTACCTCAAATTGGGAGCTATTGATATAGAACGTCTGAAAAACACACCAGTCAAATCCTCAGAGGGATCACAGCAAAGGAGTCCAGTATATACCAATGAT---TCCACAGCCACGTTCAGCATAGACGGCATGCACTGTAAATCGTGCGTGTCAAATATTGAAAGTGCTTTATCTACACTCCAGTATGTAAGCAGCGTAGTAGTTTCTTTAGAGAACAGATCTGCTGTAGTAAAGTACAATGCAAACTTAGTCACTCCAGAAGCCCTGCGAAAAGCAATAGAGGCCGTACCACCGGGAAAATTTAGAGTTAGTATTGCAAGTGGAGTT---GGCAGTACCTCAAACTCTCCTCCCAGCTCATCTCTTCAGAGGAGTCCTTTGAACATA---GTTAGCCAG---CCTCTGACTCAAGAAACCGTGATAAACATTGATGGCATGACTTGTAATTCTTGTGTACAGTCTATTGAGGGTGTCCTATCAAAAAAGGCAGGTGTAAAATCCATACTGGTATCCCTTGCAAATAGGAACGGCACAGTTGAATATGATCCTCTACTAACCTCTCCAGAAACTTTGAGGAAAGCAATAG????????TGTCAGGACATTGTTCTGTCCAATGCACCCCTTGGGCCTCAATTCCCGTTCACAGGGGTGGATGACCGGGAGTCCTGGCCTTCTGTCTTTTATAACAGGACCTGCCAGTGCTCTGGCAACTTCATGGGATTCAACTGTGGAAGTTGCAAGTTTGGCTTTTGGGGACCAAACTGCACAGAGAGACGACTTTTGGTGAGAAAAAACATCTTCGATTTGAGTGTTCCAGAGAAGAACAAATTTCTTGCTTACCTCACTTTAGCAAAGCGTACAACCAGTCCAGACTACGTCATCCCCACAGGTACCTATGGCCAAATGAATAATGGGTCAACACCCATGTTTAGTGACATCAACATTTATGACCTCTTTGTCTGGATGCACTATTATGTGTCAAGGGATACATTGCTTGGGGGGTCT---GAAATCTG?TGCGAATTCATCTCCGTCATGAGGATGGACTACATGGTCTACTTCAGCTTCTTCACTTGGATTCTCATCCCCCTAGCGGCCATGTGTGCCATTTATATTGACATCTTCTGTGTCATCCGGAACAGGCTCAGTCAGAATTCT---TCAAGCTCCAAAGAGACAGGTGTATTTTATGGGCGGGAGTTCAAGACAGCCAAGTCTCTCTTTCTGGTTCTCTTTCTGTTTGTTGTGTCCTGGCTGCCTATATCCATCATCAACTGTATCATCCACTTT------AAAGGGGAGGTG---CCAACAGAGGTGGTCAACTTGGGTATCCTGCTGTCCCATTACTTCGGTTGCATGAAGGCTGCCCCCATGAAAGAAGCAAACGTCCGCGGACAAGGCAGCTTGGCG---TACCCAGGTGTTCGAACCCATGGGACTCTGGAGAGCGTGAATGGGCCCAAGGCAGGTTCAAGAGGCCTGACATCATTGGCTGACACTTTTGAACACGTGATAGAAGAGCTGTTGGATGAGGACCAGAAAGTCCGGCCCCATGAAGAAAACAATAAGGACGCGGACTTGTACACTTCCAGGGTGATGCTCAGTAGTCAAGTGCCTTTGGAGCCGCCTCTTCTCTTTCTGCTTGAGGAATACAAAAATTATCTGGATGCTGCAAACATGTCGATGAGGGTCCGGCGCCACTCTGACCCGGCCCGGCGCGGGGAGCTGAGCGTGTGTGACAGCATTAGCGAGTGGGTAACAGCAGCGGACAAAAAGACTGCAGTGGACATGTCGGGCGGGACGGTCACGGTCCTTGAAAAAGTCCCTGTATCGAAAGGCCAACTGAAGCAGTACTTCTACGAGACCAAATGCAATCCCATGGGTTACACAAAGGAGGGCTGCAG?GCCATTGCCAAGTTCGAGCGTCTGCAGACGG?CACCAACTACTTCATCACCTCCCTGGCCTGTGCTGACCTGG?CATGGGCCTGGCGGTGGTGCCCTTTGGGGCCAGCCACATTCTCATGAAAATGTGGACTTTTGGCAATTTCTGG?GCGAGTTTTGGACTTCCATTGACGTGCTGTGCGTCACGGCCAGCATTGAGACCCTGTGCGTGATTGCAGGGGATCGCTACTTTGCCATCACGTCACCCTTCAAGTACCAGAGCCTGCTGACCAAGAATAAGGCCCGGGTGGTCATTTTGATGGTGTGGATCGTGTCAGGCCTTACCTCCTTCTTGCCCATCCAGATGCACTGGTACCGGGCCACTCACCAAGAAGCCATCAAGTGCTATGCCCAAGAGACCTGCTGTGACTTCTTCACGAACCAAGCTTATGCCATTGCCTCCTCCATCGTTTCCTTCTACCTGCCCCTGGTGGTCATGATCTTTGTCTACTCCAGGGTCTTCCAGGTGGCCAAAAGACAACTCCAGAAGATTGACAAATCCGAGGGCCGCTTCCATGCCCAAAACCTCAGCCAAGTGGAGCAGGATGGGAGGAGCGGACATCGCAGGTCCTCCAAGTTCTACTTGAAGGAACACAAAGCCCTCAAGACTTTAGGCATCATCATGGGCACTTTCACCCTCTGCTGGCTGCCCTTTTTCATCGTCAACATTGTGCACGTGATCCAGGATAACCTCATCCCTAAGGAAGTTTACATCCTCCTGAACTGGGTGGGCTACGTCAACTCTGCCTTC????????????????????????????TCTGGACTCCATGCACCAAGGTCATGGCCAGGGGCTCC---TGGCAGCTCAGTCCTGCAGACCCAGAGCACTTGGCATCTGCTCTTTACCAGCCAAAAGCCTCC---GAGACA---CATTTGAAGAGAATG------------------CCCCGTGTCCGGAGCCTATTC------CAAGAGCAGAAAGAGACAGAGCCAGGCATGGATGAGG?TGGAGAGAAGGAG------CAGAAGCAGCTGCAGAAGAGGTTTGGGGGCTTCACTGGGGCCCGGAAGTCGGCCCGGAAGCTGGCCAACCAGAAGGCCATCGCGGCGGTCATCACCTTCCTCATTCTCTTCACCATCTTCGGCAACGCGCTGGTCATC?TGGCGGTGTTGACAAGCCGCTCGCTGCGCGCCCCGCAGAACCTGTTCCTGGTGTCGTTGGCCGCCGCCGACATCCTGGTGGCCGCGCTCATCATCCCTTTCTCGTTGGCCAACGAACTCCTGGGCTACTGGTATTTCCGGCGAACGTGGTGCGAGGTGTACCTAGCGCTCGACGTGCTCTTCTGTACTTCGTCCATCGTGCACTTGTGTGCCATCAGCCTGGACCGCTACTGGGCTGTGAGCCGCGCTCTGGAGTACAACTCCAAACGTACCCCGCGCCGCATCAAGTGCATCATCCTCACCGTGTGGCTCATCGCAGCTGTCATCTCGCTGCCGCCTCTCGTC------TACAAGGGCGACCCAGGCCCCCAGCCCCGC---------------------------------------GGGCGCCCGCAGTGCAAGCTCAATCAAGAAGCCTGGTACATCCTGGCATCGAGCATCGGGTCCTTCTTCGCACCCTGCCTCATCATGATCCTCGTCTACCTGCGCATCTACCTGATCGCTAAACGTAGCGGTGCGCAGTGGTGGCGTCGGCGG------GCTCAGCTGACGCGGGAAAAGAGGTTCACCTTTGTGCTGGCCGTGGTCATAGGCGTCTTTGTGCTCTGCTGGTTCCCCTTTTTCTTCAGCTACAGCCTGGGTGCCATCTGCCCACAGCACTGCAAGGTGCCCCATGGCC???????????????????????????????????????????????????????????????????????????????????????????????????????????????????????????????????????????????CAGCATGAGAACAGCAGTTTACTACTCACTAAAGACAGGATGAATGTAGAAAAGGCTGAATTCTGTACTAAAAACAAGCAGCCTGGCTTAGCAAGGAGCCAGCAGAGCAGATGGGCTGAAAGTAAAGAAACATGT---AATGATAGGCAGACTGCCAGCACAGAGAAAAGAGTAGTTCTGAATGCTGATCCCCTGAATGGGAGAGAAGAA---------------TCTCCATGCTCT---GACCGTCCTAGAGAT---TCCCAGGAT---GCTCCTTGGATAACACGGGGTAGTAGCATACAGAAAGTTAATGAGTGGTTTTCCAGACGTGATGAAACATTAACTTCTGAT---GGCTCGCGTGAAGGGAGGTCTGAATCAAATATGGAAGTAGCTGAT---GCACTAGAAGTT------CCAAGTGAAGTA---------------------------------------------------------GATGAATATTCTGGTTCTCCAGAGAAAATAGTCTCACTGGCCAGTGAACCTCATGGTGCTTTAATATGTGAAAGTGAAAGAGTCCACTCCAAACCAGTAGAAA???????????????????????????????????????????????????????????????????????????????????????????????????????????????????????????????????????????????????????????????????????????????????????????????????????????????????????????????????????????????????????????????TAATTGAAGGAACTGACCAAATA---------GAAGAG---AGTGGTCATGTGATG?CTATCACTAATAATGG?CATGGAAATGAAACAAAA---GGTGATTATGCTCAGAAAGAGAAAAATGCTAACCCAACAGAA------TCATTGGAAAAAGAATCTGCATTCAGAACTACAGCTGAACCTATAAGCAGCAGCATAAGCAATATGGAATTAGAATTAAATATCCATAGTTCAAAAGTACCCAAGAAGACTAAGCAGAGGAGGAAAACCACTACCAAGCATGTTTATGCACTTGAACTCGTA---GTCAGTAAAAATCCAAGCCCACCTACTCATACTGAGCTACAAATTGATAGTTGT------TCTAGCAGTGAAGAGTTG---AAGAAAAAAAATTCTGACCAAATACCAGTGAGACACAGCAAAAAGCTTCAATTCATGGAAGATAAAGAACTTGAAACT---------GGAGCCAAGAAGACTAACAAG---TCAAATGAAGAA---ATAGATAAAAGACTT---GCCAATGATGCTTTTCCAGAACTAAATTTAACAAACATATCTGGTATT---TTTACTAGTGGTTCAAGTTCTAATAAACTTAAA---GAGTCTGTCAATTCTAACCTTCAAAGAGAA---GAAGTAGAAGAGAACCCAGGA---GCAATTCAAGTGTCTAATAGCACCAAAGACCTCAAAGATTTGATTTTCAGTGGAAGAAGAGGTTTG---CAAACT---GAT---------AGATCTATGGAGAGTCCCAATATTTTATTGGTACCTGAAACTGATTATGACACCCAGGATAGCATCTCACTACTGGCACCTGATACCCCC---GGGAAGGCAAAA---ACGGCACCAAATCAATGTTTGGGT---GGGTGTGCAGCAATTGAAAACCCAAAGAAACTTAGCCATGATTGTTCT---------------AATGACACAGAGGGCTTTAAGGATCTATTGAGATGTGAAGTT------------CAGGAGACAAGCATAGAAATGGAAGAGAGTGAACTTGATACACAGTGTTTACAGAATACATTTAAGGTTTCAAAGCGTCAGTCATTTGCTCTGTTTTCAAACCCAGGAAATCCAGAAAAGGAATGTGCAACCGTTTATGCCCAC------TCCAGATCTACAAGGAATCAAAGTCCA---AAAGTTACTCTTGAATGTAGACAAAAAGAAGAAAATCAGGGAGAGAAAGAATCTAAAATCGAG---CATGTACCAGCAATTCAC------ACAACTGCAGGCTTTCCTGTGGTTTGTGAG---AAAGATAAAAAGTCAGGAGAGTATGCCAAATACAGTATGAAAGGAATCTCTAGGCTTTGTCAGTCATCTCAGTTCAGA---AGCAATGAAACTGAACTCAGTATTGAAAAT---AAACACAGAACTTCACAAGACCTGTATCATATACCA------CCCATTTCTCCCATCAGGTCATCTGTT---AAAACTGTAAGTAAGAAAAAC---TTGTCAGAGGAAAAGTTTGAGGAA---CATTCAATGTCACCTGAAAGAGCAATGGGAAATGAGAACATCATTCAAAGTACAGTGAGCAGAATTAGCCAGAATAACATTAGAGAAAGTACTTTTAAAGAAGGCAGCTCAAGCAGTGGTGAAAATATTCAAGCAGAA---CCAGGTAGAAACAGAGGATCCAGATTAAGTGCTATTCTCAGAGTAGGTCTCATGCAACCTGAAGTATATAAGCCAAGCCTTCCTATAAGTAAT---TGTAATCAT---CCTGAAATAAAAAGGCAAGGAGAAGATGGAGGA---GTAGTTCAGGCTGTCGATGCAGATTTCTCTCCTTGTCAAACTTTAGATAACTTGGAACAA---CCTATGGGAAGTAGTCCTCCTTCTCGGGTTTGTTCTGAGACACCAGATGACCTGTTAAAT---GATGACAAAATAAAGGAGAAT---AACAGCTTTGTGGAAAGTGGCATTAAAGAAAGATCTGCTGTTTTTAGCAAAAGTGTCCAGAAAGAA---TTCAGAAAGAGCCCTAGTCCCTTAGCC---CATGCA---CTGGCTAAGGGTCAC---CCAAGACGGGCCAGGAAATTAGAG????????????????????????????????????????????????????????????????????????????????????????????????????????????????????????????????????????????????????????????????????????????????????????????????????????????AAATATTGTGAAGAGGATCCAGGACACCAAAGAGTTTCAAACATAAAAGAAAAGGTCTTACCTGCAGTATGTCACCCTGTAGTGTCACAT---TCAGAAATAGAATATAGTGGTATT---------CACTTTCAATCCCAGGAAAGC---ATTTTATATGGCCTT---GAAAAT---ACCAGC------ATTTTAACT---CCT---GAT---------TCCAGAGATCCTCCATCAAAC---CCAGTT---GTGATTTTCAGGGAAAAAGAATCATAT---AAA---ATGACAGAGAAAGTAAAATGTAAG---AATGGTGAAGCTGGTTTTGATTTAAACAAA------------------------------------AATGAAGAGAATCAAGAAATATTCATTTTAAATGAAAATTCTAAAAAAACTGAGCTGTTGTCACTTGAAAAATAC---ACAATAGCATCACCTCCTATGAAGGTACAACTCAACCAAAATACAGATCTA---GTAACCCAAAAAGATGAA---------GAAAAGACTGCTTTAATTTCAAAA---ATAACTATCAATTCAAACTCTGAAGAA---ATTTTCCAAGACAATGAGAAAGATTTTGTCTTTGAAATAACTAATGAATGGAATATTCCTGTTTTAGAAAAT---ACTGAGAAACTTCAAGAGGCAGACCTCAATTGTGTCAGAGAACCTGTTCTGAAGAACTCTACCAATGTAGTAGATATAGGCACAGATGACAAA---CAAGCAGCAGAAGTGTCAATTATAAAAGATTTTGATTCACCA---AATATAGTCCACGATCTTACAGAGAATAACAGAAAGAATGTGACTCGGCAA---------------------ATGACTCTAGAT---AAAGATTCAAAATCAGACATGTCCTTGGTTATA---GATGAAAAATCAAACCAAAATGATAAT---TACATAGACAAATTG---GCGG?A---CTCTCAGATGCGATTTTAAATCACAATTTTGGAAATGGCTTCAGAACAGCTTCTAATAAAGATATAAAACCCTCTGAACATAACATTAAGAGAAGTAAAGTGTTCTTCAAAGATATTGAAGAACATTTT---TCTACT---AGCTTAGCTTGCATTGAAATTCTTAAT------GCCTCA------------------------------------TCATTAGAAAATCAA---AAGAAACTG------AGCAAA---CCT------CATGCACTTGATTCACAGTCAACTGATAATATATCTGGATGTGTGCAGAGTAGTACATTTGCTTCTGATAGTGAAAATAGTCACACAACTCCTCCAACTTTATCTTTG---AAGCAAGATTTT---AATTCAAACCATAACTTAACACCTAGCCAAAGGGCAGAAATCACAGAACTTTCTACTATATTGGAAGAATCTGGAAGTCAGTTTGAATTTACACAGTTTCGGAAACCAAGCCACATTATACAGCTTGAA?TT---CCCAAAAACCAC---------ATGCCTGTCTTGCAT---------------ACCTCTTCTGATGAATGGAAAAATGTT------GATTTTCATCTCACAACTAATCCCCTATTCATCAGTCAGGTGGATAGCAACAGGAAGTTTGAA------------GATAAGCGTAAGTTTGCTTGCTCATTGGAAACCAAA---TGTAACCAAAGTGCTTCTAGGTATTTAACAGATGAAAAT------GAAGTGGAGTTTAGAGGCTTTTATTCTGCTCGTGGAAAACTGAATGTTTCTAGTGAAGCACTGCAAAGAGCTGTGAGG------CTATTCAGTGACATTGGGAATATTAGCGAGGAGTCTTCTGCA---GAAGTAGATCCAAGAAGTTTCTCCTCAGGTCAGTGTAATCATTCT---GTTGTTTCAATGTTTAAGACAGAAAATTATAACAAT---GGTAAAAATTTTAATGAAACAAATAATAAAAGC---CAACTAATACAACAAAATAATATTGAGGTGATTGCTGGCATTTTTGTTGAAGAAAATTCTGGAGATCAGAAGAAATACATA---GAAAGTGAAGATAACAAATGT---------ACTGGTGCCAGTAGA---AATTCTTGGAACTTAGGAGAATCTGATGGCAGTGATTCAAGTAAAGTTCATAAAGATGAAAATGGCTTGCCATGTCATAACATACATCTGAAATCATCTGGCCAGTTTATGAAGTGGGGAAACACTGAAGTCAAAGAAGGTGTGTCAGATTTAACTTGTTTG---GAAGTTGTGAAAGCTGAAGAAACATTTCATGTTCATACGTCAAATAAAAACCAGTTAATTGCT---AGTAAGATGGAACAAAAC------ATAAAAGATTTTGACATTTTTGATATATCCTTTCAGACTGCA------------AGTGGGAAAAATATCAGCATGTCCAGAGATTCATTAAATAAAGCTGTAAATTTATTTGATCAAAAATATGCAGAAGATGAA------TTGAAAAGCTTTTCAGATGCCTTGAATTCTGAGTTACTTTCTGGAATAAATGTCAACAAATTAGATATGTCAGGTTATGCAGAAACAGATAAAGACAAAACATTGAAAGAAAGTGACTCAGTTGGTAGTGAAAATCAATTACTGACTCTCCAACCAGGACTAGAATGTGAAACCAAAAAGATCAAAGAACCTACCATGTTGGGTTTTCATACAGCTAGTGGGAAAAAGGTAAAAATTGCAAAGGAATCTCTGGACAAAGTGAAAAATCTTTTTGATGAAAAAAAG---CAAGGTAAAAATAGTGAAACCATTAATTTTAGCCACGGAGAGGCAAAGATACTAAAGGACAGAGAGCAA---------TGTGAAGAAGGACTTGAATTAGCATGTGAGACCTTTGAAATA---ACTGACCCAAAGTATGAAGAAATGCAGAATTCTCTAAAG------------GAGAAAAAACTTGTTTCTAATGAGTTTCTCATGCCATCCAGGCTCTTAGGTGAT------------------AATTTATACCGACAAACTGAAAATTTCAAAATGTCAAATAGTATC---ACTCTGAAAAAT---AGTCCTACAACTTGTTATACAAATCAACCCACTTGCTTAGCCATTGAAAATTCGGCTATACCAGTTTACACAGGACATGGTAGAAAACTTTCTGTGAGAAAGGTTTCACTAGTTGAAACCAAAAAATGGCTTAGAGAAGGGAAATTGGATGATCAACCAGAAAAA------ATAAATACTTTG------------------------AAGGTTGTA---TGTTTA---------------------------------------AAAGACTATCCTGAGGATTATGTAGAAAATCCC---TCATGTGGA---------AATCACTCAAACAGTACCATAACTGAAAATGACAAAAATCATCTCTCTGAAAAACAAGATTCAACT------TATTTAAGTGACAGTAGCATGTCTAACTCAGACCAC---TCT---TTTTGTCATTCCAATGAGGTATATAATAAATCAAAATCTCTCTCAAAAAATAAAATGGATAATTCTGGTATTGAGCCAATAGTAAAGAATTTCAAAGATGGAAAA---AATACTCATTTTTCTGAAGTAATATCCACCATAAGAGAAGTAAATGCATGCCTACAAACTGTAAATGAAGATACTTGTGTTCAGAAATTTGTGACTGACTCTTCACCATACAAAAATAAAAAC---------------------------------------------------------------------------------------------------------------------------------------ACAGCAAGTGGTCAAATGGTCTTTGTTTCACATGGACCAAAA------ATCAGAGAGAGATTTGCA---------------GACAGCTGCACT---AAGGTA---ATTAGGAAA---AACACTGAGAGT------------------------------------AAATCAGGCACTGACCACACAAAAACTATGGCA---GGTTATTGT---GACATGGTGTGTGACTTGGAGGAT---TTCATTTTTCCTAACTCTCTAGAT------AGTAAAGAG---CATAGCATGCATTCATGTAAGGTTTTTGCTGAC---------ATT---AGTGAACAAATT------------------------------------CATAGCCAAGGTGTGTCTGGATCAGAGACAGTTTCTGAAATGTTACCTTGTCAGATTAATTTGAAAACT------TCTGATACATGTAAATTTGAT---ACA---------------------------GCCTCCTCT---AATGTTTGT------GGGATTTTTAGCACAGCAAGCGGGAAATGTGTACAAGTTTCAGATGCTGTCTTACAGAAGACCAGACGGATCTCATCTAAGCTAGAAGAGAGT---GCTGAGCAGCTT---------TTTTCCAAAGTATCATTTGAACCTAATGAG---CATTCAGACAAGGTCACAAGA---GAAGGTACTATG---ATACATACCCCCCAAAATTTACTATCA------------------------------------------------TCTCCTTTCTCTGGATTTAGTACAGCAAGTGGAAAATATGTTCCAGTTTCT??????????????????????????????????????????????????????????????????????????????????????????????????????????????????????????????????????????????????????????????????????????????????????????????????????????????????????????????GATCATGGCCCAGGACCTGAAGAGACACAA---------GGAGGAAACTCCAGACTAAGAAGTGGTGAGGATTCAGATGACACCACACAATCCAGGGAAGATAGTGCCTCTTCAGGGGAAGACAGTCCCCAAGGTACCACCAGTGATAGCAGGGACCTTGACAATGAGGGTGAGGGGAACAGCAGACTTGAGGGAGGTGGCTCCACTCAAGAGAGT---GAGAGTGAGGATCACTGGGTGGGA---GGTGGCAGTGAGGGAGACAGCAGCCATGGGGAT------------------------GGCTCTGAGTTTGATGATGAA------GGGATGCAGAGTGATGATCCAGACACCGTCAGG------------AAAGAGAGAAGCCATTCCAGAATGAACAGTGCCAGTGTC------AAATCAACAGAATCAAATGGGAACAGTGATGAGCATGTAAGCACTCAGGATTCAGGTGAGAGCCAAGCTGTGGAAAATCCTGGGAGGAAATTTTTCAGAAAGTCTCGCATATCTGTAGAA------GATGACACAGGTGATCTTGACAATAGCAATACAATGGAA---GAAGCCAAGAGTGACTCCACAGAAAACAGCAAGAGTGAATCTCAAGAAGACAGTGAG---GAAAATCAGTCCCAGGAT------GACAGTCAAAATGTACAAGACCCCAGTAGTCTGCCATCTCAAGAAACTAGTAGTGAATCTCAGGAAGAGGTAATGAGT---AAGTCTAGGGGTGACAATCCAGAT---AATACCTCTAGTCAC------TCAGAAGAAGATCAGGAAGATACTGAATCCAGTGAAGAGGACAGCTTGAGTAAACCCTTCAGTTCAGAAAGCCAGTCCAGAGAGGAGCAAGCTGACAGTGAATCCAATGAGAGCCTCTCGGAGGAAAGCCCAGAGTCCGCGGAGGATGAG---AACAGCTCCAGCCAGGAG---GGCCTCCAGTCTCGCAGTGCCTCTGTA---GAGAGCCAGAGT---GAGGAAAGCCAGTCAGAGCCGGACAGC------CAGTCTGAGGAAGATGATAGCAGTGATTCT???????????????????????????????????????????????????????????????????????????????????????????????????????????????????????????????????????GCTGTTCATGACAGC---TATAAACCTGAATTCTACAATGATGACTCTTGGGTTGAATTCATTGAGCTGGATATTGAT------GATCCCGATGAAAAGACTGAGGGGTCAGACACAGACAGACTGCTGAGCGATGACCATCAGAAATCACTTCATATCCTTGGGGCGAAGGACGACGACTCCGGACGAACCAGCTGTTATGACCCAGACATTCTGGAGGCTGATTTTGAGGCCGGTGACATGGGCGATGGTACCTCAGAGGTTGCT---CAGCCACAGAGGTTAAAAGGGGAAGCAGATCTCTTGTGCCTTGACGTGAAGAATCAAAACAACCCACCTTTCAGCGATGCT---CTCCCTGCTACTCAGGAGCCCAGG---GTTATCCTAGCCCAGGAAAGCAAACCAAGACCGCTTCTTATC---GGTGAGGCTGAGTCGCCTCATCCAGCTGCCCATACT------CAGCTCAGCAACCCGAGCTCACTGGCCAACATTGACTTTTACGCCCAGGTTAGCGACATCACACCAGCAGGGAGTGTGGTCCTGTCCCCGGG?CAAAAGAATAAGGCAGGGATATCCCAGTGTGAC---ACGCACCCG------GAAGTGGTCTCCTTCTGC---CAAGCAAACTTCATCATGGACAACGCCTACTTCTGCGAGGCAGACGCCAAGAAGTGCATCGCGGCGGCCCCACCCGTGGAGGCCGATGCA---CGTGCAGAGCCCAGCTTTAGCCAGGAAGACATTTACATCACCACAGAAAGCCTTACCACTACTGCGGGCAGGTCTGGGTCGGCG---GAGCAGGCCCCGGGCTCG---------GAGGCGCCCGTCCCAGACTATACCTCCATTCACATAGTTCAGTCTCCGCAGGGCCTCCTGCTCAACGCCACCGCCGACAAGGAG---TTCCTCTCTTCGTGTGGCTATCTCTAC---TGCAGCAAGCTGCTGGACCTGGTCTTCCTGCTGGATGGCTCCTCCAAGCTGTCCGAGGCTGAGTTCGAGGCGCTGAAGGTCTTCGTGGTGAACATGATGGAACGCCTGCACATCTCCCAGAAGCGGATCCGTGTGGCCCTGGTGGAGTACCACGAGGGCTCCCATGCC------TACATCCAGCTCCAGGACCGGAAGCGGCCCTCGGAGCTGCGGCGCATCGCCAGCCAGGTGAAGTACGCGGGCAGCGC?GTGGCCTCCACCACTGAGGTCCTCAAGTACACGCTCTTCCAAATCTTCAGCAAGGTTGACCGCCCCGAGGCCTCCCGCATAGCCCTGCTCCTGATGGCCAGCCAGGAGCCCCGGAAGTTGGCCCGGAACTTGGTCCCCTATGTCCAGGGCCTGAAGAAGAAGAAG---GTCATTGTGGTCCCGGTGGGCATTGGGCCCCACGTGAACCTCATGCAGATCCGCCTCATTGAGAAGCAGGCCCCTGAGAACAAGGCCTTTGTGCTCAGCAGTGTGGATGAGCTGGAGCAGCAAAGAGATGAGATTATCAACTACCTCTGTGACCTTGCGCCTGAAGCGCCGGCCGTGGCACAAGTCACTGTGGGT---CCGGTGCACCTGGAG---GTTTCATCCCTGGGACCCAAGAGG---AACTCCATGGTCCTGGATGTGGTGTTTGTTCTGGAAGGGTCAGACCAAATTGGTGAGGCCAACTTCAACAAGAGCAGGGAGTTCATGGAGGAGGTGATCCAGCGGATGGACGTGGGCCAGGACAGCATCCACATCACAGTGCTGCAGTACTCATACACGGTGACCGTGGAGTCTGCCTTCCGTGAGACACAGTCCAAAGGGGACATCCTGCAGCGGGTGCGCAAGATCCGCTACCAGGGCGGCAACAGCACCCGCACGGGACTGGCCCTGCAATACGTGCGGGAGCACAGCTTCTCGGCCAGCCAGGGGGGCCGGGAGCAGGCGCCTAACCTGGTCTACATGGTCACAGGGAGCCCCGCCTCTGATGTGGTC---GAGCGGATGCCCGGAGACATCCAGCTGGTGCCCATTGGAGTGGGCCCTCATGCCAA??????????????????????????????????????????????????????????????????????CGTCCTCCCTATTACTCAGAAGAGATGTTTGAA---CAAGATTTTGAAAAACCCAAAGAAGAA---GACCCTCCAAAAACCGAGAGTCCACCTACCGAACCTTCGTCTAACTCA------ACAGTTCCTGAGACTAATTCTACCCAAGCAAACGCAGCCAACCCTGGCGGGCATCAGGGTGGAAATGACACCAACCCAACAGGAAACAGTGGCCAAGGGCCGAACCCTGTGGGCAACCCTACAGCT------------------------------------------------------------------------CAGAACGGGGTC------ATCCCA------CCACCAGCAGTTAATGTTTCAGGCCAGGGGACATCAAGAAGTCAAATC---CCATGGAGATCAAATCAGCCGAATATTCGTGAC---AATTACCCAAATCCTAACGTTCAAAGTTTCCCTGTGAGAAGACAATGGCGT------------------------------------CCCCCTGGCACCTCCATGGGGCACCGA------CAGAATTGGCCTTTTTACCGAAATCAA---GTCCAA---------------------------AGGAGTCCT---CAGTGGAACTCCTATGCTTTGGAAAGCAAACCCGCAGTTCGTCCAGGAAATCCAATGTATCGCAAACCTTATGCT---TCCACTGCAAGAGGCAATTCTCCCAATCTTGCAGGAAATCCAACAAATTTCCGAAGGAAACCTCAGGGACCAAGCAAACACCCTGTGGGA---ACCAACGTTTCC---------CCC---GTGGGTCCCAAACATAGTACTGTTGGCCGCAATGAAAAAATTCAAAATCCAAGAGAGAAGCCATTA---GGTCAAAAGGAAAGAATAGTCATTCCTACAAGGGAG------CCAACTGGCTCCTGGAGAAACTCTCAAGATTATGGA---GTTAAT---AAATCAAACTATAAACTGCCTCAG---CCT------GAAGGCAACGTGCTAGTCCCAAATTTTAATTCTATTGATCAACGTGAAAACTCTTATTACCCAAGAGGAGATTCC------AGAAGAGCCCCAAATTCTGATGGACAAACCCAAAGCCAG---------AATTTGCCCAAAGGGATTATTTTAGA?CCAAGAAGGATCCC?TATGAATCAGAAATTAAT------CACCCAAAATTAAAGCACAGTACATATCAGCCTGCATACCCTGAGGAAATTCCTTCCCCTGCAAGAGAACGTTTTCCTGATGGAAGAAATACTTGGAACCACCCAGAAATC------TCTCCGCCTTTTAAGGAAGATCTCGGCAGACAGCAAGAACACTTGCCTCATCCTTCCCATGGCTCTAGGGGAGACAAGTACTACCCTGAC---------TATAAC---GCTTTTGATCCCAGGGAA------------AACTCGCCATACATTAGAGGCAATACG---TGGAATGAGAGAGATGAT---TCTCCCAAT------ACTGTGGGACTACCAGAAGAGCCACTGTACCCCATGAAT---------ACG---CCAGACCCAAAAGAAACAGTCCCTTATAATGAAGAGGACCCAATTGACCCAACT---GGAGATGAG---CTTTTTCCAGAACAAAGTAGATGGGGTGTGGAAGAG---TCAAGCTTTAAAGAAGGCACCACAGTTAGGCAGTACAAA---GGTGAGCAG---TATACCTTAAAT---------CGGCCAAAGGAATACCTTCCCTATTCCTTAGATAAT---CCATCAAAACGC------------------------------------------------------------------------------------------------------------------------------------------------------------------------------------------------------------------------------------------------------------------------------------------------------------------------------------------------------------------------------------------------------------------------------------------------------------------------------------------------------------------------------------------------------------AGGGAAGATTTTCCTTATGGTGAATATTACCCCTGGAACCCAGATGAGAATTTCCTGTCATATAATACAGCT---------CCACCA---CCTGTTGAGAACAGGGGCTATTAT---GCTAATAGAGCTATT---GGGCAAGAAGAA---GGTACTCTGTTTCCTTCT---------TGGAACTCCTGGGACCGCAGAATAGAAGCCCAAGGGCAGAGAGAAAGAAGGCCATATTTTAAC---AGAAATTTCTGGGATCGGCCAACAAATTTACACAAAGCCCCCATTAGTCTCCCACACCAGAAAGAGAGCCCGGCCTATTCC---AACTCCCCAGCTGGG---------CTTCAGAGAAATCCAACATGGCATGAAGGCGAGAACTTGAATTACGGC---ATGCAGATTACTAGGTTAAATTCACCAGACGGTGAACATTTG---GCTTTCCAAGACTTAATTCCTCCAGGTTACTCAATAGGTCAAAAAGAAGCACATTTATTTCACCTA---AGCCAGAGAAGCCCTTGCTGTACTCGTGCCTCCATTGGACACAAGGACAAT---CCA------------------------------------------------------------------------------------------------------------------------------------------------------------------------------------CTTGCTCTACAAGACTACACTCCATCCTTCGGTCTGGTGCCAGGGGAGAACCAAGACACCAGCCCTCTGTACACAGAAGATAGTCATGCAAAGCATGCAAGACATACTGTCTCCCCAACAAGCATCCTACCTAGCCAAAGAAATAGCTCAGAGACAAGACAGTCTGGA------------GAAAATCAAAACCCAACTCCTTTTAGAGATGATGTGTCCACTCTGAGGAGGAACATGCCATGTTCTATAACG------------AATCAACTGGACCAAAGGGGAATCATGCC?TTTTCTGAAGCCAGTTCCCTTCAATCAAAGAATACACCTTGTCTCAAAAATGACCTTGGAGGAGAAAGAAACAAT---ATTTTGGAACAAATATTTGAAGGCAACCAGCTCAATGAAAGGACT---GTTGACCTTACTCCTGAGCAGCTTGTTATCGGGACACCTGATGAAGGCCCCAAGCCAGAAGGCATCCAAAGTGAAGTGCTAGGAAATGAAGGTGAGAGGCAGCAACAA---AGACCATCTAGTATCCTTCAGTTACCATGCTTTGGCTCCAAATTAGCCAAGTATCACTCCTCCAGCACTGGAACTCCACCTAGCATTGGAAGGCAAAGCCCATTCAATGGGGATTCA---TTAATGCCTACTGAAATTCCTAACTCATTGACTGGGTTAGCTACT---GGGACTCAGTTTCAAAGTATAAATGTAGACCCAGTTAATGCA????????????????????????????????????????????????AATCAAAATTTCTCTGCTTCAAACAATGAGAACAGTACTGAGGTCCATGTAGGAATAAATGGAGAAGCCAATCTGAATTTCCTAAACATTCCTTTAACAATTCCTGAAACAACTCTACCTTACACAAGA---CTC---ACAATTCCTCATGTGAAAGATTTCTCTATATGGGAAAAAACAGGTCTGAAAGAATTCTTGAAAACAACAAAGCAATCATTTGACTTAAGTGTAAAAGCTCAGTATATGAAAAACAAAGACAAACATTCCATACCAATTCCTTTGAATGTA---------TTTATCAAT---AACATCAATTCCTTCAACAAGCGTTTACAGAAAGCCAGGGACAAGGCATTAAATTGCTTTACCAGTTTCTATAATAATGCAAAAATTAAGTTTGATAAGTACAAAGCTGAAAAATCTCTGAACAAGCAACCGAGGACCTTTCAGATTCCTGGATATACTATTCCAGTAGTC---------AACGCTGAAATATCTCCATTCACTGTAGAGATGTTGCCATTTGGCTATGTGATCCCAAAAGAGATCAGCCTCCCCAATGTCACCATTCCAGATTCTGGCTTCTATGTGCCCTCACAAAAATTAATC------------CTAGATATGCCAGACCTTAATGTCCCTAGAAATTTTCTTGAGCTTTCTCTTCCAGAATTCAAGGTATTAAGTATCCCAGACAATATTTTAATTCCAGCCATGGGTAACATTACCTATGATTTTTCCTTTAAATCAAGTGTCATCACCCTGAATACCAATGTTGGACTTTACAACCGATCAGATATTGTT?CTCATTTCCTTACTTATGCT---TCTTCTGTCATTGATGTGCTGCAGTACAAATTAGAGGGCACCTCAAGTTTGACCAGGAGACGGGGGTTGAAGCTAGCCACAGCTCTGTCTCTGAGC---AACAAATTTGTGCAAGGCAATCACAACAGCACCATTAGCTTAACCAGGAAAACCACGGAAGCTTCGATGACAACAACAGCCAAAGTCCAAAGTCCAATTTTGAGAATGGATTTCAAGCAAGAACTTAATGGCAATACCAAGTCAAATCCTACTGTCTCTTCATCTATTGAATTAAAGTATGATTTCAATTCTACCAAGCTGTCCTCTACTGCCACAGGGACCGTTGACCACAAGTTCAGATTAGAAAGCCTCACT---------------TCTTACTTTTCCATTGAGTCATCTAACAAAGGAAATATCAAAGGTTCAGTTCTTTTA---CAGGAATATTCAGGAATGATCGCCAGTGAGGCCAACACTTACTTAAATTCCAAGGGTTCTCGGTCTTCAATGAAGCTACAAGGAGCTTCCAAAGTTGAT------------GGTATCTGGAACCTTGAAGTAAAAGAAAGTTTTGCTGGAGAAGCCACTCTTGAACGCATATATGCCATCTGGGAACACAATACCAAAAACCACTTACAACTAGTGGGCCCC---TTTTCGACAGCTGGAGAGCAGACAGGCAAAGCCACTCTGGAA---CTCTCCCCATGGAAAATGTTGGCCCTTGTTCAGGTCAGTGCAAGTCAGCCCAGTTCCTTCCTTGATCTTGATTACGTCGGCCAGGAAATATCCCTGAATGTTAACACGAAGAACCAGAAGGTTAGCTGGAAAAGTGGGATCAGGGTTCTCTCTGGGTCTCTCCAGAATGAGGTACAGCTTTCCAATGACCAAGAAGAGGCACGCCTTGACATTGCAGGTTCCTTAGAAGGGCACCTACGGTTCCTCTACAATATTGTCCTACCAGTTTATGGTAAGACCTTATGGGAACTCCTAAAGCTGGATGCAACCACCAGTACTGACAGGAAGCAGTTCCTTCATGCTTCAACAGCCCTTGTGTACACCAAAAACCCCAGTGGCTATACTTTC---TCTATCCCTGTGCAAGAATTGGCTGATAAATTTGTT------ATT---CCTGGACTGAAACTAAAT------------------------------------------------------------------------------------TATCTGAACTCAGGTTTTGTCACACCTACATTCCAAGTCCCATTTACAGATCTTCAGGTTCCATCCTACCTACTTGACTTCAGTGAAATAAATATCTACAAGAAGCTAAGCACCTCACCATTTGCCCTCAAAGTACCAGCACTGCCCAAAGTGAAATTCCCTGAAGTTGATGTGCTAACA---AAGTACTCTCAACCAGAAGACTC?TCAGTTCCATTTTTTGAGATAGCTGTGCCTGAATCTGAGTTAACTATGTCCCAGTTCACCTATCCAAAAAGTATTTCCATTGGTGCTGCTGTTTTTGATCTAAATGAGATGGCTGGCAAGATCGCAGACTTTGAGTTGCCAAACATCACCCTGCCTGAGCAGACTATTAAGATTCCTTCCATGAAGTTTTCTGTACCTGCTGGAATTTACATCCCTTCCTTTGGAGGACTGACTGCACGTTTTGGGGTGGGCTCTCCCCTGTATAATGCTACTTGGAGTGCTGGTTTGAAAAACAAAGAAGATCACATTGAAACATTCCTGGATTCCACG????????????????????????????????????????????????????????????CTGGGCATCTCAGACCCCCAGACCCTAGCCCATGTTCTGATGGCTGGGATGCAGAACTCCTTGAATGACCCTCATCTGGTCATCTCC-----------------------------CCAG---CAA---GTT---ACAACACTCACCAACCTCACACAAGAGAAACTGCTTGCTGGGCTGCAGAAAAGCATCCACCACAATGTTCTGGAGGGCAATGTGGGCTACTTGCAGGTAGATGACATCCTGAGCCAGGAGGTAGTAAGCAAACTTTGGGGCTTCCTGGTGGCCAATACTTGGAGAAAACTCATGGGGA---CTGCCTTGGTGCTAGACCTCTGGCACTGCACTGGAAACCATGTTTCTGGCATCCCATATGTCATCTCCTATCTGCACCCAGGAAACACGGTCCTGCATGTGGACACCATCTAAGACCACCCCTTC------AATACAACCATTGAGATCTGGACCCTGCTCCAGGTCCTTGGAGAG---AGGTACAGTGCTGACAAGGATATGGTGGTTCTCACCAGTGGCAACACCAGAAAAGTGGCTGAGGACATTGTTTACATTATT---TAGATGTACAGCACCATGGTGGTGGAGGAGTGGACTGTGGGGGGTGCCCCAGACCTCCAGAAGCTGAGGATAGGCAAGCTTGATTTCTTCTTCTCCATGCCTGTGTCCAGGTCCTTGGAGCCCTTGGGTGGGGGC--------------------------------------------ACCAGCTAAGTAGGCCCTCAAGAAGGCCCTGGCCATCCTCACACTGTGCAGCATCCTGCCAGAAGTCATGAGGAGCCTGCAGAAGGCCCTGCAAGACTACTACACCTTGGTGGACCACGTGCCTGCCCTCCTGCACCACCTGGCCAGCATGGACTTCTCCATGGTGGTTTCTGAGGAGGATCTGGTCA-TGAGCTCAACGCTGGTCTGCAGGCTGAGTCCTGGGACCCAAGGCTCCTGGTGTGGCCCATCATACTCAAAGAAACCTCTTCTGGGTCTCCAGAGGATGAGGTTTCCCGGCAGGCTCTGGTGGACTCCATGTTCCATGTGTTGGTG??????????????????????????????????????????????????????????????????????????????????????????????????????????CCCAACCTACAAGTTCTTTGAGCAGATGCAGAACTAGACCACCGCCG---CAGCAGCCTCTGAAGTTGGACAGCAAAACCATTGCTTTACTACCCATCGGTGTTCATTTATAGAA-TATTGTGGAAAGAAACCTTCTGTTTTATTATTCACTCATT--ATCGCCTTTTGACAGCTGTGCTGTAACACAA-GT-AGATGCCTGAACTTGAATTAATACAGATCAGTAATGTATTCTCTCTCTTTACA-TTTTGG-TCTCTACACTACATTATTAATG---GTTTTTGTGTACTGTAAAAAAT----TTAGCTG-ATCAAAC--TAGTGCATGAT-TAGAT-TCTCT--CCTGATTATTTATCACGTAGCCCCTTAGCCAGTTGT-----ATATTA--TTCTTGTGGTTT-GTGACCC-A-ATTAAG-TCCTACTT-GAAATATGCTTTAAGAATCGATGGGGGATGCTT-CATGTGA---ACGTGGGAG-TTTAGCTGCTT-CTCTT-GCCTA-AGTATTCTTTTCCTGATCACTATGCATTTT-AGA-GT-TAAACATTTTTAAGTATTCCAAATGG-TTTA-GAGGA-TTTTTCCATGATTGCATT-----TT-ACTGTACAGATT--GCTGCTT---CTGCTATATTTGTGA-TATAGGAATT-ATGAGGATAC?????????????????TACATTACATTCTCCTTGATTGTT-CTT-GTTATTAAGCTGTTTTGTGAACCTGTAGA--AAACAAGTGCTTTTTATCTGGAAA-TTCAACAAACAGAAA-GAATATGCATAGAAT--AAT-GCATTCTATGTAGCCATGTCACTGTGAATAA-CGATTTCTTGCATATTTA-GCCATTTTGATTCC--TGT-----TTGATTTTTACTTCTCTGTTGCTACGCAAAACTGATCAAA-GGA-AAGTATACTTCAGTTTTACAATCTGTATGCCTAAAA-GCGGGTACT----TCCGTTTATTTTACTGA-CTTGTTTAAATGATTCGCTTTTGTAAG???????????????????????????????GTCTTTGACTTGGACCTTGTTT--ACGGTG-AACTCT--AATCAAGGCAGGAGATGCAGCAATTTTAATTGCCATGTGGA----CATAT--GGAAGGG--ACACTT-GTGA-CCCTT----AAGAATCCAGCTTGGCTT--AGTGTTTGAATTGAGTTGGG-AGTGTTGTTTCAAGATTT-GGAATGC-AACCATGATTGCA-----TATA----CCAAG-CTCA--CTT--CAGCCTGTTT-CTCAATGG-CATGCATATTTTGTTT---GCCCTTTT-GTTTCTCTCTTTTTTCAAGGAAGCTGCTAAAGAATGTCGACGTCAAAAGAAAGAATATGTAAAA-TGTCTGGAGAGTCGAGTTGCAATGCTGGAAGTT?????????????????????????????????GCTTCATTAATTCACCATCCAGAGACCAAATAATTAAAAAACAAAGATAGATAGGTAGAACTGAATTAATCAGAATTTT-ATATCATAGGTACAATCTTGC--ACCATGTCAATTTCTATAAA----TAAGCACTATTCTT-GTATTATGAAAGCAAGGTACAGG-TGATTACCCTA-----CTTCAAAA--CAACCACTTTCTCAGGCTTCTCGTGTGTAGTTAAGC--------TACC---TTGT?AT-----------ATGTGTTAATTCTTGAAAACTGGGATGTGTATTTTCATTGGGGGTGGGCCGTTCATGCTCATGTGCCATC-CTTCTAGCAGACACACAGGAAT--GTGCTT-TCAATTGAT----------------------------------------GGACTGTTCTATGTTGCTTCTCCAAATA--AAA-GT-ACTAGGTTGGCC-ATTT-CTAATA---TCTATTTGGTGCTAGTAAATTCTCAAA-CTAGA-TTCATAAA-TGCACTGT-AATATTTACACAA-CTTAGAA--ACCAAATTT-C-AAGTAT-TCAGCTCAAA-TACTTC-ATTAATTT----CAA-TCAACCAAAGTTAGTTCAGTAGCTT-ATCTC--AGTTAT-GAG-TAT-AATACA-TTACATGTAAATTAAGTGTGTGTATACTGTAATCGTGCTATTTTTATCATTGAAA-CATTTATA-AACTAG-AATAATAATGCCCTT??ACCGCAGACCAGCAACAGTAGTATGAAACTCCAGAACACAAAC----TGACGCAGCAAAACTACACAGC-ATC-AAAAGCT--CACTC--CCAAATTCTGAACACAGAG-TCCAT------GGAAG---AAA-GTCGTTGTCGTTT-GTGTTCCTTT-ATGTATAGAC-AAGATGTT--ACCCAAAAC-CACAGA--CT-TACATA---CTTCTACTTCACATACTGAAT---------TTTCTTGGCCAACCA-AAAGT---------AACTACAAATC-ATTCCAGTAAGGCAGA--GTTTAGCCATTGG-TAATACAACTTAAACATGTTT-GCTATAAAA?????
Platanista_gangetica	GGAAAATATACTCTCACGTTAGAAAACAGCAGTGGGACAAAGACTGCCTTTGTTACTGTGAGAGTCCTGGACACACCAAGTCCACCTGTTAATCTGAAAGTCACAGAAATCACCAAAGACTCAGTATCAATTACATGGGAACCTCCTTTGTTGGATGGGGGATCCAAAATTAAAAATTACATTGTTGAGAAACGTGAAGCCACAAGGAAATCATACGCTGCAGTTGTAACAAATTGCCATAAGAATTCTTGGAAAATCGATCAACTCCAAGAAGGTTGCAGTTACTACTTTAGAGTCACAGCTGAGAACGAGTATGGTATTGGCCTTCCCGCCCACACTGATGATCCAATTAAGGTTGCAGAAGTCCCACAACCTCCAGGAAAAATAACCGTGGATGATGTCACCAGAAACAGTGCCTCTTTGAGTTGGACAAAGCCTGAACATGATGGCGGCAGTAAAATCATTCAGTATATTGTGGAAATGCAAGCTAAACACCGTGAGAAATGGTCAGAGTGTGCTCGAGTCAAGTCCCTTGAAGCCATAATTACCAACCTAACTCAGGGAGAAGAATACCTTTTTAGAGTTGTGGCTGTAAATGAAAAGGGAAGAAGTGATCCTAGGTCTCTTGCAGTTCCAATAGTTGCCAAAGATCTGGTCATTGAGCCAGATGTAAGACCTGCATTTAACAATTATAGTGTACAGGTTGGCCAAGATTTGAAAATAGAAGTGCCAATTTCTGGACGTCCTAAGCCAACCATTACCTGGACTAAAGACGGTCTTCCACTGAAGCAGACTACAAGAATCAATGTTACTGATTCACTTGACCTCACCATACTCAGTATTAAAGAAACTCATAAGGATGACAGTGGACATTATGGAATCACAGTTGCTAATGTTGTTGGTCAGAAGACAGCATCCATCGAAATTATAACCCTCGATAAGCCTGATCCTCCAAAAGGCCCTGTTAAATTTGACGAAGTCAGTGCTGAAAGTATTACCTTATCTTGGGAACCTCCATTATATACAGGGGGCTGCCAGATCACTAACTACATAGTTCAGAAAAGAGATACTACCACCACAGTATGGGATGTTGTTTCTGCTACTGTTGCCAGAACTACACTCAAAGTGACCAAACTGAAGACTGGTACAGAATACCAATTCAGAATATTCGCTGAAAACAGATATGGACAAAGCTTTGCCTTGGAATCTGAGCCACTTGTAGCTCAATATCCCTACAAAGAACCAGGCCCTCCAGGCACACCATTTGTCACAGCCATTTCCAAAGACTCCATGGTTATACAGTGGCATGAGCCAATCAATAGTGGAGGAAGCCCAATCATAGGTTACCACCTTGAGAGAAAGGAAAGAAATAGTATTTTGTGGACAAAGGTCAACAAAACTATTATTCATGACACCCAGTTTAAAGCACTCAATCTTGAAGAAGGCATTGGATATGAATTCAGAGTTTATGCTGAAAATATTGTTGGTATAGGCAAAGCAAGCAAGAATTCTGAATGCTATGTAGCCAGAGATCCCTGTGACCCACCAGGAACCCCAGAAGCAATAATCGTTAAAAGACATGAAATCACTTTACAATGGACCAAACCAGCATATGATGGTGGAAGTATGATTACGGGTTACATTGTAGAGAAACGTGATTTGCCTGAGGGTCGTTGGATGAAAGCCAGCTTCACAAACGTCATTGAAAGTCAATTTACTGTGTCAGGTCTTACTGAAGATCAAAGATATGAATTCAGAGTCATTGCAAAGAATGCAGCTGGTACAATAAGCAAACCCTCTGACAGTACTGGACCGATAACTGCCAAGGATGAGGTCGAACTCCCAAGAATTTCAATGGATCCAAAATTCAGAGACACAATTGTGGTAAATGCTGGAGAAACATTCAGGCTTGAAGCTGATGTCCACGGAAAGCCGCTACCTACCATTGAGTGGTTAAGAGGAGATAAGGAAATTGAAGAATCTGCTCGATGTGAAATAAAGAACACAGATTTCAAGGCTTTACTTATTGTAAAGGATGCCATTAGAATTGATGGTGGACAGTATATTTTAAGAGCTTCCAACGTTGCAGGTTCTAAGTCATTCCCAGTGAATGTAAAAGTGTTAGATAGACCAGGACCTCCAGAAGGGCCAGTCCAGGTTACTGGAGTCACCGCTGAAAAATGCACATTAACATGGTCTCCACCACTTCAAGATGGTGGCAGCAACATTTCTCACTATGTTGTTGAAAAGAGAGAAACAAGTCGGCTTGCCTGGACTGTTGTTGCTTCAGAGGTTGTAACCAATTCTCTGAAAGTTACCAAACTCTTAGAAGGGAATGAATATATTTTCCGTATAATGGCTGTCAACAAATACGGTGTTGGAGAGCCTTTGGAATCTGCACCAGTACTCATGAAAAATCCATTTGTGCTTCCTGGACCACCAAAAAGCCTGGAAGTCACGAACATTGCCAAGGACTCCATGACCGTCTGTTGGAACCGTCCAGATAGTGATGGTGGAAGTGAGATTATTGGCTACATTGTAGAAAAAAGAGACAAAAGTGGCATTAGGTGGATAAAATGTAATAAACGCCGCATTACAGATTTGCGTCTAAGAGTAACAGGATTAACAGAAGACCATGAGTATGAATTCAGAGTCTCTGCAGAAAACGCTGCTGGAGTTGGAGAACCAAGTCCAGCTACAGTTTATTATAAGGCTTGCGATCCTGTGTTCAAACCTGGCCCCCCCATCAATGCACACATTGTAGACACCACTAAGAATTCAATTACACTTGCCTGGGGTAAACCCATCTACGATGGTGGCAGTGAGATCCTGGGATATGTAGTAGAAATCTGTAAAGCAGATGAAGAAGAATGGCAAATAGTTACTCCACAGACTGGCCTGAGAGCCACTCGATTTGAAATTTCAAAACTCACTGAACACCAGGAGTATAAAATACGAGTCTGTGCCCTCAATAAAGTTAGTTTAGGTGAGGCTACATCAGTTCCTGGTACTGTGAAACCAGAAGATAAACTCGAAGCACCTGAACTTGACCTTGACTCTGAATTAAGGAAAGGAATTGTTGTAAGAGCTGGTGGATCTGTCAGAATTCACATTCCATTCAAAGGTTGCCCAACACCTGAGATCACTTGGTCTCGAGAGGAAGGTGAATTCACAGATAAGGTCCAAACTGAAAAAGCAGCAAACTATACCCGACTATCAATAGATAACTGTGATAGAAATGATGCTGGAAAATATACTCTCAAGCTGGAAAACAGCAGTGGATCTAAATCTGCCTTTGTAACTGTGAAGGTTCTTGACACCCCAGGACCACTACAGAATTTGGCAGTCAAAGAAGTGAGAAAAGATTTTGTCCTTCTGATATGGGAACCACCCATCATCGATGGGGGTGCGAAGGTCAAGAACTATGTTATTGACAAACGTGAGTCAACCAGAAAAGCATATGCTAATGTGAGTAATAAATGCAGCAAAACAAGCTTTAAAGTTGAGAATCTTACAGAAGGAGCCATGTACTACTTTAGAGTAATGGCTGAAAATGAATTTGGAGTTGGTGTTCCAGTGGAAACCACTGATGCTGTGAAAGCAGCTGAACCTCCTTCCCCACCAGGAAAGGTCACACTCACTGACGTGTCCCAGACTAGTGCATCGCTGATGTGGGAGAAACCTGAACATGATGGTGGTAGCAGAATCCTGGGGTATGTTGTTGAAATGCAGCCCAAAGGAACAGAAAAATGGAGTGTTGTGGCTGAATCCAAAGTCTGCAATGCAGTTGTTACTGGTTTGAGTTCTGGACAAGAATATCAGTTCCGTGTCAAGGCTTACAACGAGAAAGGAAAAAGCGATCCAAGAGTGCTTGGTGTTCCTGTCATAGCCAAGGACTTGACTATACAACCTAGTTTTAAGTTACCATTTAACACATATAGTGTCCGAGCTGGAGAAGATCTTAAAATCGAAATTCCTGTTATTGGCCGACCGAGACCTGAAATTTCATGGGTCAAAGATGGCGAGCCTCTTAAACAGACAACAAGAGTAAATGTTGAGGAAACAGCTACATCAACTATTTTGCACATTATAGAAAGTAACAAGGATAACTTTGGAAAATACACCATAACAGCAACAAATAGTGCAGGTACGGCAACTGAAAATCTCAGCATCATCGTTTTGGAAAAGCCTGGACCTCCAGTTGGACCAGTTCGGTTTGATGAAGTTAGTGCAGACTTTGTGGTCATATCTTGGGAACCTCCAGCCTATACTGGTGGCTGCCAAATAAGCAACTACATTGTAGAGAAGCGAGATACAACGACCACCACTTGGCACATGGTATCAGCGACAGTTGCAAGAACAACAATTAAAATAACCAAACTGAAAACAGGCACTGAGTACCAGTGTAGAATTTTTGCAGAAAACAGGTATGGAAAATTCAGGGGAAGTCCCTTCCAAGAAAAGATGACTGCGGGAGACCACCCTCAGTTAGTCCCA---GCAGACCAGGTG---AACCTCACCGAATTTTACAAC---AAGTCTCTGTCCTCCTACAAGGAG---ACCGACGAGAACATTCAGTGCGGGGAGAACTTTATGGACATGGAGTGCTTCATGATTCTGAACCCCAGCCAGCAGCTGGCCATCGCCGTGCTGTCCCTCACGCTGGGCACCTTTACGGTCCTGGAGAACCTGCTGGTGCTGTGCGTCATCCTCCACTCCCGCAGTCTCCGCTGTCGGCCTTCTTACCACTTCATCGGCAGCCTGGCCGTGGCAGACCTCCTGGGGAGCGTCATCTTCGTCTACAGCTTCGTCGACTTCCACGTGTTCCACCGCAAAGACAGCCCCAACGTGTTTCTGTTCAAACTGGGTGGGGTCACAGCCTCGTTCACGGCCTCTGTCGGCAGCCTGTTCCTCACGGCCATCGACAGGTACATATCTATTCACAGGCCCCTGGCCTATAAGAGGATCGTCACCCGGCCCAAGGCCGTGGTGGCGTTTTGCCTGATGTGGACCATCGCAATTGTGATCGCCGTACTGCCTCTCCTGGGCTGGAACTGCAAGAAACTGCAATCCGTGTGCTCAGACATTTTCCCTCTCATCGACGAGACCTACCTGATGTTCTGGATCGGGGTCACCAGCGTGCTGCTGCTATTCATCGTGTACGCCTACATGTACATTCTCTGGAAGGCGCATAGCCACGCCGTCCGCATGATCCAGCGCGGTACCCAGAAGAGCATCATCATCCACACGTCCGAGGACGGCAAGGTGCAA---GTGACCCGGCCAGACCAAGCCCGCATGGACATTAGGCTGGCCAAGACCCTGGTCCTGATCCTGGTGGTTTTAATCATCTGCTGGGGCCCTCTGCTCGCAATCATGGTGTACGATGTCTTTGGGAAGATGAACAAGCTCATTAAGACAGTGTTTGCATTCTGCTTATATCTGAATGTGTGGATTCCAGCACCTAAACCAAAAAATGCTACTGTAATGATATGGATCTATGGTGGTGGTTTTCAGACTGGGACATCATCATTGCATGTTTATGATGGCAAGTTTCTGGCACGGGCTGAAAGAGTTATTGTGGTTTCAATGAACTATAGGGTGGGTGCCCTAGGATTCTTAGCTTTACCGGGAAATCCTGAGGCGCCAGGAAACACGGGCTTATTTGATCAACAGCTGGCCCTTCAGTGGGTCCAAAAAAATATAGCAGCCTTTGGTGGAAATCCTAAGAGTGTAACTCTCTTTGGAGAAAGTGCAGGAGCAGCTTCAGTTAGCCTTCATTTACTTTCTCCTAGAAGCCACCCATTGTTTACCAGAGCCATTCTGCAAAGTGGATCCTCTAATTCCCCTTGGGTAGTGACATCTCTTTATGAAGCTAGGAACAGAACATTGACTTTAGCTAAATTTATTGGTTGCTCTAGAGAAAATGAGACTGAGATAATCAAATGTCTTCGAAATAAAGATCCCCAGGAAATTCTTCTGAATGAAGTATTTGTTGTCCCT------TATGGTACACTCTTGTCAGTAAACTTTGGTCCAACTGTGGATGGTGATTTTCTCACTGACATGCCAGACACACTACTCCAACTTGGA---CAGTTCAAAAAAACCCAGATCTTGGTGGGTGTTAACAAAGATGAAGGGACAGCATTTTTAGTATATGGTGCTCCTGGTTTCAGCAAAGATAACAATAGTATTATAACTAGAAAAGAATTTCAAGAAGGTTTAAAAATATTTTTTCCGGGATTGAGTGAATTTGGGAAGGAATCGATCCTTTTCCACTACATGGACTGGTTAGATGATCAGAGAGCTGAAAACTACCGTGAGGCCTTGGATGATGTTGTTGGGGATTATAATATCATATGCCCTGCCTTGGAGTTCACCAAAAAGTTCTCAGATATGGGAAACAATGCCTTTTTCTACTATTTTATTAAACTGATCTCAGTGGTGTTCATTCTCATCTGCTGCTTTATCATCCTAGAGAACATCTTTGTTTTGCTGACCATTTGGAAAACCAAGAAGTTCCACCGACCCATGTACTATTTTATTGGCAACCTCGCCCTCTCAGACCTGTTGGCAGGAGTGGCCTACACAGCCAACCTGCTTTTGTCTGGGGCCACCACCTACAAGCTAACCCCCGCCCAGTGGTTTCTGCGGGAAGGGAGTATGTTTGTGGCCCTGTCTGCCTCCGTGTTCAGCCTCCTAGCCATCGCCATTGAGCGCTATATCACCATGCTGAAGATGAAACTCCACAATGGGAGCAACAGGTTCCGCTCCTTCCTGCTCATCAGTGCCTGCTGGGTTATCTCCCTCATCCTGGGGGGCCTGCCCATCATGGGCTGGAACTGCATCAGCGCGCTGCCCAGCTGCTCCACAGTGCTGCCGCTCTACCACAAGCACTATATCCTCTTCTGCACCACGGTCTTCACTCTGCTCCTGCTCTCCATCGTCATCCTGTACTGCAGGATCTACTCTTTGGTCAGGACTCGGAGCCGCCGTCTGACTTTCCGCAAG------AACATATCGAAGGCCAGCCGCAGCTCTGAGAAGTCGCTGGCACTGCTCAAGACCGTGATTATCGTCCTGGGCGTCTTCATCGCCTGCTGGGCGCCACTCTTCATCCTGCTTCTGCTGGACGTGGGCTGCAAGGTGAAGACCTGCGACATCCTCTTCAGAACGGAGTACTTCCTGGTGTTGGCTGTGCTCAACTCTGGCACCAACCCCATCATTTACACTTTGTCCAACAAGGAGATGCGTCGGGCCTTCGTCCGGATCATGTCCTGCTGCAAGTGCCCCAGCGGAGACCCCGCAGGCAAATTCACACGACCTATCATTGCTGGCATGGAATTTAGCCGCAGTAAGTCAGACAACTCCTCCCACCCTCAG?????????????????????????TCATTGCCAAGGTTTTCCGGATCGATGTGAAGGCTGATGTGGACTCGATTCATCCCACTGAGTTCTGCCATAACTGCTGGAGCTTCATGTACAGGAAATTTAGCAGTGCCCCGTGTGAGGCTTACTCCCCAAGGACTGCAACCATGGAGTGGTCCTCCCACACAACATCCTGTGACATCTGCCACATTGCCCGTCAGGGA------------CTCAAGAGGAAGGGTCATCAGCCAAGCGTGCAGCTC---AGCAAAAAACTCAGAACTGTG---ATTGACCGAGCTCGAGAAGTC---CGTCGGCGCAAGAGGAGA---GAACTGACAAAGAAGATCGCCAGCTGCAGTAAGATACATCTCAGTACCCAGCTCCTGGCAGTGGACTTCCCGGCGCACTTTGTGAAATCTATCTCCTGCCAGATTTGTGAACACATTCTGGCGGACCCCGTAGAGACCAGCTGTAAGCATGTATTTTGCAGGATCTGCATTCTCAGATGCCTCAAAGTCATGGGAAGCTATTGTCCTTCTTGCCAGTACCCCTGCTTCCCTACTGACCTGGAGAGTCCAGTGAAGTCTTTTCTGAGCATCTTGAATTCCCTGATGGTGAAATGTCCAGCCAAAGAGTGCAATGAGGAGATCAGCTTGGAAAAATATAATCACCATGTCTCAAGCCACAAGGAATCGAAAGAGACTTTCGTGCATATTAATAAAGGGGGCCGGCCCCGCCAGCATCTCCTGTCCCTGACCCGGAGAGCTCAGAAGCACCGTCTGAGGGAGCTCAAGCTGCAAGTCAAGGCTTTCGCTGACAAAGAAGAAGGTGGAGATGTGAAGTCAGTGTGCCTGACCTTGTTCCTGCTGGCTCTGAGGGCAAGGAATGAGCACAGACAAGCCGACGAGCTGGAGGCCATCATGCAGGGACGGGGCTCCGGCCTGCAGCCG?????????????????????????????????????????????????????????GACTACCTGAATGGCCCCTTCACTGTAGTGGTGAAGGAGTCTTGTGATGGGATGGGAGACGTGGGCGAGAAGCACGGCAGTGGGCCAGCAGTTCCAGAAAAGGCAGTTCGGTTTTCCTTCACGATC------ATGAAAATCACCATCGCTCACGGGTCACAGAATGTGAAGGTGTTTGAGGAAGCCAAGCCTAACTCTGAACTGTGTTGCAAGCCCTTGTGCCTCATGCTGGCAGATGAGTCTGACCACGAGACCCTGACGGCCATCCTGAGCCCTCTCATTGCCGAGAGGGAGGCCATGAAGAGCAGCAAATTAATGCTTGAGATGGGAGGCATCCTCCGGACTTTCAAATTCATCTTTAGGGGCACCGGGTATGATGAGAAACTTGTCCGGGAAGTGGAAGGCCTCGAGGCTTCGGGCTCAGTCTACATTTGTACCCTTTGTGATGCCACCCGCCTGGAAGCCTCTCAAAATCTTGTCTTCCACTCCATCACCAGAAGCCACGTTGATAATCTGGAGCGCTATGAGGTCTGGCGTTCCAACCCATACCATGAGACAGTGGAGGAACTGCGGGACCGGGTGAAGGGAGTCTCGGCCAAACCCTTCATTGAGACGGTCCCTTCCATAGATGCACTCCACTGCGACATCGGCAACGCAGCTGAGTTCTACAAGATTTTCCAGCTGGAGATAGGGGAGGTGTATAAGAACCCCAGTGCCTCCAAAGAGGAGAGGAAAAGATGGCAGGCTGCTCTGGACAAGCACCTCCGGAAGAAGATGAAGATTTATATCATGTCTGTTGTTTGCAAG---AACAACAAAAAAGTTACTTTTCGCTGCACAGAGAAAGACTTGGTAGGAGATGTTCCTGAAGGCAGGTATGGTCATTCCATTGATGTGGTGTATAGTCGCGGAAAAAGTGTGGGTGTTCTCTTTGGAGGGAGGTCATACATACCTTCTGCCCGAAGAACCACAGAAAAATGGAACAGTGTAGCTGACTGCCTGCCCCATGTTTTCTTGGTGGATTTTGAATTTGGGTGCTCTACATCATACATTCTTCCAGAACTTCAGGATGGGCTATCTTTTCACGTCTCCATTGCCAGAAATGATACCGTTTATATTTTAGGAGGCCATTCACTTGCCAATAACATCCGCCCTGCCAATCTATACAGAATAAGGGTTGATCTCCCTCTGGGTAGCCCAGCTGTGAATTGCACAGTCATGCCAGTTGTTTATCAACCTCATCTTGTCACAGCAGAGGAAATAAAAAAGCAGATTGAAGCTGTGGGCTTTCCAGCATTCATCAAAAAACAGCCCAAGTACATCAAATTGGGAGCTATTGATATAGAACGTCTAAAGAATACACCAGTTAAATCCTCAGAAGGATCACAGCAAAGCAGTCCATCATATACCAATAAT---TCAACAGTCATTTTCATCATAGATGGCATGCACTGTAAATCATGTGTGTCAAATATTGAAAGTGCTTTATCTTCACTCCAATATGTAAGCCGTGTAGTCGTTTCTTTAGAGAATAGATCTGCCACAGTAAAGTACAATGCAAGTTTAGTCACTCCAGAAACTCTGAGAAAAGCAATAGAGGCCATATCACCAGGGCAATATAGAGTTAGTAGTACAAATGAAATT---GAGAGTACCTCAAACTCTCCCTCCAGCTCATCTCTTCAAAAGAGTCCTTTGAACATA---GTTAGCCAG---CCTCTGACTCAAGAAACCATGATAAACATTGATGGCATGACTTGTAATTCTTGTGTGCAGTCTATTGAGGGCGTCATATCAAAAAAGGCAGGTGTAAAATCCATACGAGTATCACTTGCAAATGGCAAAGGGACTGTTGAGTATGATCCTTTACTAACCTCTCCAGAAACGTTGAGAGAAGCAATAGAAG??TCCTGTCAGGACATCATTCTGTCCAAGGCACCACTTGGACCTCAGTTCCCCTTCGCAGGGGTGGACGACCGGGAGTCTTGGCCCTCCGTCTTTTATAATCGGACCTGCCAGTGCTTTGGCAACTTCATGGGATTCAATTGTGGAAATTGTAAGTTTGGCTTTTGGGGACCCACCTGCACAGAGAGGCGACTTTTGGTGAGAAGAAACATCTTTGATTTGAGTGTCCCAGAGAAGAACAAATTTCTTGCCTACCTCACTTTAGCAAAACATACTACCAGCCCAGACTATGTCATCCCCACAGGCACCTATGGCCAAATGAATAATGGATCAACACCTCTGTTTAATGACATCAACGTTTATGACCTCTTTGTCTGGATGCATTATTATGTGTCAAGGGACGCACTACTTGGGGGCTCT---GAAATATGGTGCCGCTTCCGTTCGGTCATGAGGATGGACTACATGGTGTACTTCAGCTTCTTCACCTGGATTTTCATTCCCCTGGTTGTCATGTGTGCCATCTACCTTGACATCTTCTATGTCATCCGGAACAAACTCAATCAGAACTTT---TCTAACTCCAAAGAGACAGGTGCATTTTACGGACGCGAGTTCAAGACAGCCAAGTCTCTGTTTCTGGTTCTTTTCTTGTTTGCTTTGTCCTGGCTGCCTTTATCCATCATCAACTGTATCATCTACTTT------AATGGTGAAGTA---CCACAAGTTATGCTGTACTTGGGCATCCTGCTGTCCCATTACTTCAGTTGCATGAAGGCTGCCCCCATGAAAGAAGCCAACGTCCGAGGACAAGGCAGCTTGGCC---TACCCAGGTATGCGGACCCATGGGACTCTGGAGAGCGTGAATGGGCCCAAGGCAGGTTCAAGAGGCCTGACGTCGTTGGCTGACACTGTTGAACACGTGATCGAAGAGCTCTTGGATGAGGACCAGAAAGTTCGGCCCAGTGAGGAAAACAATAAGGATGCAGACATGTACACGTCCCGGGTGATGCTCAGCAGTCAAGTGCCTTTGGAGCCTCCTCTCCTCTTCCTGCTCGAGGAATACAAAAATTACCTGGATGCTGCGAACATGTCCATGAGAGTCCGGCGCCACTCGGACCCTGCCCGCCGCGGGGAGCTGAGTGTGTGTGACAGCATCAGCGAGTGGGTGACGGCGGCGGATAAAAAGACTGCAGTGGACATGTCAGGCGGGACAGTCACGGTCCTTGAAAAAGTCCCCGTCTCGAAAGGCCAACTGAAGCAGTACTTCTACGAGACCAAGTGCAATCCTATGGGTTACACAAAGGAGGGCTGCAGGGCCATCGCCAAGTTCGAGCGTCTGCAGACGGTCACCAACTACTTCATCACCTCCCTGGCCTGTGCTGACCTGGTCATGGGCCTAGCGGTGGTGCCCTTTGGGGCCAGCCACATCCTCATGAAAATGTGGGCTTTTGGCAACTTCTGGTGTGAGTTTTGGACTTCCATTGACGTGTTGTGCGTCACGGCCAGCATTGAGACCCTGTGCGTGATCGCCGTGGATCGCTACCTTGCCATCACATCACCCTTCAAGTATCAGTGCCTGCTGACCAAGAATAAGGCCCGGGTGGTCATTTTGATGGTGTGGGTCGTGTCCGGCCTTACCTCCTTCTTGCCCATTCAGATGCACTGGTACCGGGCCACCCACCAGGAAGCCATCAACTGCTATGCCAAGGAGACTTGCTGTGACTTCTTCACGAACCAAGCCTATGCCATTGCCTCCTCCATTGTGTCCTTCTATTTGCCCCTGGTGGTCATGGTCTTCGTCTACTCCAGGGTCTTCCAGGTAGCCAAAAGGCAGCTCCAGAAGATTGACAAATCTGAGGGCCGCTTCCATGCCCAGAACATCAGCCAAGTGGAGCAGGATGGGCGGAGCGGACAACGCAGGGCCTCCAAGTTCTGCTTGAAGGAACACAAAGCCCTCAAGACTTTAGGCATTATCATGGGCACTTTCACCCTGTGCTGGCTGCCCTTCTTCATTGTCAACATTGTGCACGTGATCCAGGATAACCTCATCCCTAAGGAAGTTTACATCCTTCTAAACTGGGTGGGCTATGTCAACTCTGCTTTCAATCCCCTTATCTACTCCTCCGGCCCTCT?TGGACTCCGTGCACCAAGGTCATGGCGAGGGGCTCC---TGGCTGCTCAGCCCTGCTGACCCAGACCACGTGGCAGCTGCTCTTGACCAGCCAAGAGCCTCT---GAGATGCAGCATCTGAAGAGAATG------------------CCCCGTGTCAGGAGCCTCTTC------CAAGCTCAGAAAGAGACAGAGCCCGGCATGGAGGAGGTGGGGGACATGGAG------CAGAAGCAGCTGCAGAAGAGGTTCGGGGGTTTCACCGGAGCCCGGAAGTCGGCCCGGAAGTTGGCCAACCAGAAG????????????????????CTTCCTCATCCTCTTCACCATCTTCGGCAACGCGCTGGTCATCTTGGCTGTGCTGACAAGCCGCTCGCTGCGAGCCCCGCAGAACCTGTTCCTAGTGTCGCTGGCCGCCGCCGACATCCTGGTGGCCACGCTCATCATCCCTTTCTCGCTGGCCAACGAGCTGCTGGGCTACTGGTACTTCTGGCGCACCTGGTGCGAGGTGTACCTGGCGCTCGACGTGCTCTTCTGCACCTCCTCCATCGTACACCTGTGTGCCATCAGCCTGGACCGCTACTGGGCCGTGAGCCGCGCGCTGGAGTACAACTCCAAGCGCACCCCGCGCCGCATCAAATGCATCATCCTCACCGTGTGGCTCATCGCAGCTGTCATCTCGCTGCCGCCCCTCATC------TACAAGGGCGACCCGGGTCCCCAGCCCCGA---------------------------------------GGGCGCCCTCAGTGCAAGCTCAACCAAGAGGCCTGGTACATCCTGGCCTCCAGCATTGGCTCTTTCTTTGCACCCTGCCTTATCATGATCCTTGTCTACCTGCGGATCTATCTGATCGCCAAGCGCAGCGGGGGGCAGTGGTGGCGGCGGCGG------ACGCAGCTGACCCGGGAGAAGCGGTTCACGTTCGTGCTGGCCGTGGTCATCGGCGTCTTCGTGCTCTGCTGGTTCCCCTTCTTCTTCAGCTACAGCCTGGGTGCCATCTGCCCTCAGCACTGCAAGGTGCCCCACGGCCTCTTCCAGTTCTTCTTCTGGATCGGCTACTGCAACAGCTC???????????????????????????????????????????????????????TTGCATGGGGAGCCATGTGGCACAGATACTCATGCCAGCTCA---TTACAGCATGAAAACAGCAGTTTATTACTCACTAAAGACAGAATGAATGTAGAAAAGGCTGAATTCTGTAATAAAAGCAAACAGCCTGTCTTAGCAAAGAGCCAACAGAGCAGATGGGCTGAAAGTAAGGACACATGT---AATGATAGGCAGACTCCCGGTACAGAGAAAAAGGTAGTTCTGAATGCTGATCCCCTATATGGGAGAAAAGAACTGAATAAGCAGAAACCTGCATGCTCT---GACAGTCCTAGAGAT---TCCCAAGAG---TTTCCTTGGATAACAGTGAATAGTAGCATACAGAAAGTGAATGAATGGTTTTCCAGAAGTGATGAAATGTTAACTTCTAAC---AACTCACGTGATGGGGGATTTGAATCAAACACTGAAGGAACTCGT---GCAGTGGAAGTT------CCAAAGGAAGTT---------------------------------------------------------GATGGATATTTGGGTTCTTCAGAGAAAATAGACTTAATGGCCAGTGATCCTCATGGTGCTTTAATATGTGAAAGTGAAAGAGTCCACTCCAAACCAGTAGAGAGTAAT---ATTGAAGATAAAATATTTGGGAAAACCTATCAGAGGAAGGCAAGCCTCCCGAACTTGAGCCGCATAGCTGAA---GATCTA---ATTATAGGAGCATCT---ACTGTA---GAACCTCAG---ATAACACAAGAGCGCCCCCTCACAAATAAACTAAAGCGTAAAAGGAGAAGTACATCAGGGCTTCATCCTGAGGATTTTATCAAGAAAGTCGATTTGGCAGTTATTCCAAAGACTCCTGAAAAAATAATTGAGGGAACTGACCAAACA---------GAGCAG---AATGGTCATGGGATGAATATTACTAGTAATGGTCATGAGACTGAAATGAAA---GGTGATTATGTTCAGAAAGAGAAAAACGCTAACCTAACAGAA------TCATTGGAAAAAGAATCTGCTTTCAGAACTAAGGCTGAACCTATAAGCAGCAGTATAAGCAATGTGGAACTAGAATTGAATATCCATAGTTCAAAAGCACCTAAA---AATAGGCTGAGGAGGAAGTCCTCTACCAGGAAGATTCAGGCACTTGAACTAGTA---GTCAGTAGAAACCCAAGCCCACCTAATCATACTGAACTACAAATTGATAGTTGT------TCTAGCAGTGAAGAGATG---AAGAAAAAACATTCCAGCCAAATGGCAGTCAGGCACAGCAAAAAGCTTCAATTCATGGGAGATAAACAACCTACAACT---------GGAGCCAAGAAGAGTAACAAG---CCACACGAACAA---ATAAATAAAAGACTT---GCCAGTGACACTTATCCAGAACTAAATTTAACAAACATACCTGTTTTT---TTTACTCACTGTTCTAGTTCTAATGAACTTCAA---GAGTTTGTTAATCCTAGCCTTCAAAGAGAG------------GAGAGCCTAGGA---ACAATTCAAGTGTCGAATAGTACCAAAGACCCCAAAGATCTGACGTTAAGTGGAGGAAAAGGTTTG---CAGATT---GAA---------AGATCTGTAGAGAGTACCAGTATTTCCTTGGTACCTGATACTGATTATGGCACTCAGGATAGTATCTCATTACTGGAAGCTGACACCCTA---GGGAAGGCAAAG---ACAGCACCAAATCAACATGTGAGT---CTGTGTGCAGCAATTGAAAGCCCCAAGGAACTTACCCCTGGTTGTTCT---AAAGATATTAGAAACGACACAGAGGACTTTCAGGATCCACTGGGACATGACGTTAACCAC---ATTCAGGAGGCGAGCATAGAAATGGAAGAGAGTGAACTTGATACACAGTATTTGCAGAATATGTTCAAGGTTTCAAAGCGTCAGACGTTTGCTCTGTTTTCGAATCCAGAAAATCCAGAAAAGGAATGTGCAACAGTCTGTGCCCAC------TCAGGGTCCTTAAGGGAACAAAGTCCA---AGAGTCCCTCTTGAATGCAGACTAAAAGAAGGAAATCAGGGAAAGAGTGAGTCTAAAATCAAG---CATGTGCGGGCAATTAAT------ACACCTGTGGACTTCCCTGTGGCTGGTCAA---AAAGATAAGAAGCCGAGCAATCATGCCAAACATAGCCCGAAAAGAGTAACTAGGCTTTGTCAGTCATCACAGTTCAGA---GGCAACAAAACTGAGCTCATTATTGCAAAC---AAATATGGGATTTCACAAAACCCATATCTTATACCG------TCACTTTCTCCCATCAGGTCACCTGTT---AAAACTATATGCAAGAAAAAC---CTGTCAGAGGAAAAGTTTGAGGAA---CCTGTAATGTCATCTGAAAGAGCAATGGAAAACGAGAGCATCACTCAAAGTACAGTGAGCACAACTAGCCAAAATAACATTCAAGAAAGCAGTTTTAAAGAAGTCAGCTCAAGCATTGGTGAAAACATTCAAGCAAAA---CTAGATAGAAACAGAGGACCTAAATTAAGTGCTTTGCTCAGATTAGGTCTTATGCAACCCGAAGTCTATAAGCAAAGTCTTCCTGTAAGTAAC---TGTCAACTT---CCTGAAACAAAAAGGCAAGGAGAAAATGAAGGC---ACACTTCAGGCTGTTAATGCAGATTTCTCCCCATGTGTAATTTCAGATAACCTAGAACAA---CCTATGGGAAGAAGCCATGCTTCTCAGGTTTGTTCTGAGACACCTGATGAGTTGTTAAAT---GATGACAAAATAAAGGAAAAT---AGCAACTTTGCTGAAAGTGACATTAAGGAACGATCTGCTGTTTTTAGCAAAAGTGTCCAAAAAGGAGAATTCAGAAGGAGCCCTGGCCCTTTAGCCCATCATACATGTTTGGCTCAGGGTCAT---GAAAGAGGGGCT---------GAGTCCTCAGAAGAGAATGT?????????????????????????TCTTTTGGGACAATTATGAGAAAATGTTCTAATAATGAA---AGTTCTAATAATAATAAAACAATATATCAGGATCTTGATTATAAAGAAGCAAAAATTAATAAGGAAAAACGGCAGTCATTTATAACCACAGAAACTGGTTATGTGTCATGCTTGCAGGAAAATCACTGTGAAGATGATCCAAAAAGCCAGAGAGTTTCAGATAAAAAGGAAAAAGTATTGCCTGCAGTATTTCACCCTGCATTGCCACAT---TCAGAG---GAATGTAGTGATATT---------CTCTTCCAATCCCAGGAAAGC---GTTTTACATGGCCAT---GATGAT---ATCACC------ATTTTAACT---CCT---AGC---------TCCAAGGATCTTCTGTCAAAT---CCAGTT---GTGATTTCTAGAGGAAAAGAATCATAT---AAA---ATGTCAGAGAAAATAAAATCTGAG---AATTGTGAAGCTGGTTTTGAATTAACCAAA------------------------------------AGTGAAAAGAATCAAGAAACATGTGTTGTAAATGAAAATTCTAAAAAAGCTGAGCTGTTGTCACCTGAAAAATGCATAACAGAAGCGTCACCTTCTATGAAGGTACAATTCAACCAAAATACAAATCTCACAGTAATCCAAAAAGACCAA---------GAAGAAACTACTTTAATTTCAAAA---ATAACTGTCACTCCAAACTCTGAAGAA---CTTTTCCCAGACAAAGAGAATAATTTTGTCTTTCAAACAACTACTGAAAGGAATATTCCTGTTTTAGGAAAC---ATTAAGGAAGTTCATGAGGCAGACCTCAGTTGTTTAAGAGAACCTGTTCCCAAGAACTCTGCCATAGTAGCATGTACAGACATAGATGACGGA---CAGGCAGCCAAAGTGTCGATTACAAAAGATTTTGGTTCATCA---GATATAGTCCGTGATCTTGCAGAGAAGAATAGAAATAGTGTAAAGCAACCATCAAAA---------------ATGACTCTAGGT---CAAGATTCAAAGTCAGATGTCTTGTTGGATATA---GATATGAAGTCAAACAGAAATAATGAT---TGCATGGACAAATGG---GCAGGA---CTCTCAGGTTCGATTTCAAGTCACAGTTTTGGAAGTGGCTTCAGAACAGCTTCTAATAAAGAAATAAAGCTGTCTGAACACAACATTAAGAAAAGTAAAATGCTCTTCAAAGATATTGAAGAACATTAT---CCTACT---AGCTTAGCCTGTGTTGAAATTGTAAAT------ACCATA------------------------------------TCATTAGAAAATCAA---AAGAAAGGA------AGCAGA---CCT------CATGAACTTGATTCACAGTCAGTTAATACTGTATCTGGGTATGTGCAGAGTAGTGCAGTTGTTTCTGATTGTGGAAATAGTCACACAGCTCCTCCAGTTTTATCTTTA---AAGCGAGACTTT---AATTCAAACCATAATTTAACACCTAGCCAAAAGGCAGAAATTACAGAACTTTCTACTATATTGGAAGAATCGGGAAGTCAGTTTGAATTTACGCAGTTTAGAAAAGCAAGCCACATGTTACAGTTTGAAATG---CCTGAAAACCAG---------ATAACTGTCTTGAAT---------------ACCACTTCTGAGGAATGGAAAGATGTT------GATCTTCATCTCACAATTAATGCCCCATCTCTCAGTCAGGTAGGTAGCAGCAAGAAATGTAAAGGTATAGTTGGAGGTAAGCAAAAGTTGGCTTGCTTGTCAACAACAAAC---TGTAACAAAAGTGCTTCTGGTTGCTTAACAGATACAAAT------GAAGTGGAGTTTAGGGGCTTTTATTCTGCTCGTGGCAAACTGAATGTTTCTAGTGAAGCATTGCAGAAAGCCATGAAA------CTGTTCGATGACATTGAGAATGTTAGTGAGGAAACTCCTGCA---GAAGTAGATCCAGGAAGTTTCTCTTCAAGTCAGTGTAACGATTCT---GATGTTTCGATGTTTAAGGTAGAAAATTACAGCAAT---GATAAAAATTTAAGTGAGAAAAATAATGAATGC---CAACTAATACTACAAAATAACATTGAAATGACTACTGGCATTGTTGTCGAAGAATATATCGAAGACTACAGGAGAAATACT---GAAAATGAAGATAACAAATGT---------ACTGGTTTT------------GTTTGTAACTTA---GAATCTGATGGCAGTGCTTCAAGTAAAATTCATAAAGATGAAAATGGCTTGCCATGTCAAAACATACATCTAAAATTATCTAGCCAGTTTATGAAGGAGGGAAACATTCAAATTAAA---GGTTTGTCGGATTTAACTTGTTTG---GAAGTTGTGAAAGCTGAAGAAACATTTAATGTTAATATGTCAAATAAAAAAGAGTCAACCACT---AACAAGATGAGGCAAAAT------ATAAAAGATTTTGATGTTTTTGATTTGTCCTTTCAGACTGCA------------AGTGGGAAAAACATCAGAGTCTCTAAAGAGTCTTTAAATAAAGTTGTAAATTTATTTGATGAAAAATCTGCAGA?GAA---------CTGAATAACTTTTCAGATCCCTCAAATTCTGAATTACTTTCTGGTGTAAATATCAACAAAATAGACATTTCAAGTCATGAGGAAACAGATAAAAACAAAATATTGCAAGGAGGCGACCCAGTTGGTATTAAAAATCAAGTACTGACTCTCCAGCAGAGACCTGAATGTGAAATAAAAAAGATCATAGAACCAACCACGTGGGGTTTTCATACAGCTAGTGGGAAAAAAGTAAAAATTGCGAAGGAATCTTTGGACAAAGTGAAAAATCTTTTTGATGAAAAA------CAAGAT---AATAGTGAAATCACTAATTTCAGCCATCGAGGGGCAAAGACGCTAAAGGACAGAGAGGTA---------TGTAAAGAAGGGCTTGAATTAGCATGTGAGACAGTTGAAATA---ACTGCCCCAAAGCATGAAGAAATGCAGTATTCTCTAGAG------------GAGAAAAAGCTTGTTTCTAAGGAGACAGGCATGCCATCCAGGCTCTTAAGTGAT------------------CATTTATACAGACAAACTGAAAATCTCAAGATATCAAATAGTATC---TCTCTGAAAGTTAAAAGTCCTATAACTTGTTATACAGATCAGTCCACTTGTTCAGCCATTGAAAATTCAGCTTTAGCCTTTTACACAGGACATGGTAGAAAAATTTCTGTGAGTCAGGCTTCACTATTTGAAGCCAAAAAATGGATTAGAGAAGGAGAATTGACTAATCAACTAGAAAAA------ATAAATTCTGCC------------------------AAGGTTATA---TGTTTA---------------------------------------AAGGAATATCCTGGAGATTGTGTAGGAAATCCT---TCATGTGGA---------AATAGTTCAAACAGTATCATAACTGAAAATGACAAAAAT---CTCTCTGAAAAACAAGATTCAACT------TCCTTAAGTAAC---AGCATGTCTAACTCATATCAT---TCTGATTTTTCTCATTCCAATGAGTTATTTAATAAGTCAGAGTATCTCTCAAAAAATAAAAGTCATAATTCTGATATTGAGTCAGTAGTGAGTAATGTCAAAGATAGGAAA---AACACTAGTTTTTCTGAAGTAATATCCACTGTAAGAGAAGCAAACATAAACCCACAAGCTGTAGACAAAGATAGTTGTGTTCAGAAACTTGTGACTGACTCTTCACCATGCAAAAATAAAATCACAGCTGTTGAAGTGGCCATATCTGATTCAAATAATTTTGAGACA------------------------------GAGCAA---------------------------------------CCTGCA---CTCAGTATAACAAGTGATAAAATAGCCTTTGTTTCTCATGAAACAAAA------GTGAGAGAGAGGTTTACA---------------GACAACTGCAGG---AAGGTA---ACTAAGCAG---AACACTGAGAGT------------------------------------GAATCAGGCACTGGCCGAACAAAAATTGTGACC---GGTTCTCAT---AAGGCATTGGGTGACTCAGAGGAT---ATTATTTTTCCTAACTCTCCAGAT------AGTGAAGAA---CATAGTATGCATTCACACGAGGTTTTTCCTAAC---------ATTCAAAGTGAACACATTTTA------------------------------CAACATGACCAAAGTATATCTGGATTGGAGAAAGTTTCTGAAACACCACTTTGTCATATTAATTTGAAAACT------TCTGATAAATGTAAATTTAAC---ATGGGGAAATGTCTC---------AAGTCAGTCTCTTCTATAAATGTTTGT------GGGATTTTTAGCACAGCAAGTGGAAAATCTGTACAAGTATCAGATGCTGCATTACAAAAGGCAAGACAGGTATTTTCTAAGACAGAAGATAGT---GCTAAGCAACTC---------TTTCCCAAAGTATCATTTAAAAGTAATGAAGGACATTCAAACAAATTTGCAAGAGAAGAAAATACTGTG---ATACATACCCCCCAAAATTTACTATCA------------------------------------------------TCTGCTTTCTCTGGATTTAGTACAGAAAGTGGAAAACAGGTTCCAGTTTCTGAGAGTGCCTTTTGCAAAGTTATGGGGATGTTC?????????????????????????????????????????????????AGGGCCTGGGCCTCGATGATCAGCAATACATTCACAGACCAGCTGGTGGCCTTTCTAAGAGTGAAGGAAAAGAAGGAGATGATAAAGATGAT------GACGAAGACGAGAGTGGAGATGAC---ACCTTGACTGATGATGACAATGGCCCAGGACCTGAAGAGAGGCGA---------GGAGGGAACTCCAGACTCGGAAGTGATGAGGACTCCACTGACACCACACAATCCACAGAGGATAGTGTCCCACAGGGGGAAGACAGTGCCCAAGATACCACCAGTGAGAGCAGGGACTTTGCCAGTGAGGACGAGGGGCACAGCAGGCCTGAGAGAGGTGACTCCACTCCAGTCAGC---AAGAGTGAAGAGCACTGGGTAGGA---GGCGACAGTGAGGGAGTTAGTAGCCACGGTGAT------------------------GGCTCTGAGTTTGACGATGAA------GGAATGCAGAGCGATGACCCCGACACCTTCAGG------------AGTGAAAGAAGCAATTCCAGAATAAGCAGTGCCAGCATC------AAGTCAAAAGGTTCGAAAGGGAGCAAT---GAGCAAGCAAGCACTCAGGATTCTGGTGAAAGCCCATCAGTGGGGTATCCCAGTTGGAAATTTTTCAGAATGTCTCGCATCTCTGAAGAA------GATGACAGAGGTGAGCTTGATGACAGCAACACAATGGAA---GAAAGCAAGAGTGAGTCCACAGGATACAGCAAGAGTGAATCTCAACAAGAGAGCGAG---GAGAATCAGTCCCCAGAA------GACAGTCAGAATGACCAAGACCCCAGCAGTCTATCTTCTCAAGAAAACAGTAGTGAATCTCAGGAAGAGGTAGTGCAT---GAGTCCAGGGGTGACAACCCCAAT---AACGTTACCAGTCAC------TCAAAA---GATCAGGAAGCTAGTGACTCCAGTGAAGAGGACAGCTTGGATAAACCCTCCAATTCAGAGAGCAAATCCAGAGAGGGGCAAACCGACAGTGAATCCAATGAGAGCCTCTCGGAGGAAAGCCCAGAGTCCACTGAGGAGGAG---AACAGTTCCAGCCAGGAG---GGCCCCTGGTCTCCCAGCACCTCAACA---GAGAGCCAGAGC---CAGGACAGCCAG---------GACAGC------CCATCGGAAGAAGAGGAGAGCAGCGATTCT------------------AACTCAACT---GAGAGCACA---------TCAAGCAGCGAGGAAGGGGTCCAGTCCAAAAACCCTGAGCTAGAAAGCAGAAGATTAACAGTCGATGCTTATCACAACAAAC?????GCCATTCATGACAAC---TATAAACACGAATTCTACAATGATGACTCTTGGGTTGAATTTATTGAGCTAGATATTGAT------GACCCCGATGAAAAGACTGAAGGATCAGACACGGACAGACTTCTAAGCAATGACCATGAAAAGTCACTTAATATCCTTGGGGCAAAGGATGACGACTCTGGACGTACCAGCTGTTATGAACCTGACATTCTGGAGACTGATTTCAATGCCAGTGACGTGTGTGATGGTACCTCAGAGGTTGCT---CAGCCACAAAGGTTAAAAGGGGAAGCAGATCGCTTGTGCCTTGACCAGAAGAATCTAAATAACTCAGCTTCTAATGATGCT---GCCCCTGCTAGCCAACAGCCCAGT---GTTATCCTAGGAGAGGAAAACAAACCGAGATCACTTCTTATT---GGCGTAACTGAGTCAACTCATCAAGCTGGCCATACGCAGCAGCAGCTCAGCAATCCAAGTTCATTGGCAAACATCGACTTTTATGCCCAGGTAAGTGACATTACACCAGCAGGGAGTGTGGTCCTTTCCCCGGGCCAAAAGAATAAGGCTGGGATCTCCCACTGTGAC---ATGCATCCA------GAAGTGGTCTCACCCTGC---CAAGCAAACTTCATCATGGACAACGCCTACTTCTGTGAGGCAGATGCTAAAAAGTGCGTCGCCCTGGCCCCTCATGTCGAGATTGAATCA---CATGTAGAGCCAGGCTTTAACCAGGAAGACATTTACATCACCACGGAAAGCCTTACCACTACTGCTGGGAGGTCTGGGACAGCA---GAACGTGTTCCAAGTTCT---------GAGATGCCTGTCCCAGACTATACCTCCATTCATATAGTACAGTCTCCACAGGGCCTTGTACTCAACGCAACTGCCGACAAAGAG---TTTCTCTCGTCATGTGGCTACTTCTTC---TGCAGCAAACTTCTGGACCTGGTCTTCCTGCTGGACGGCTCCTCCAAGCTGTCCGAGGCCGACTTCGAGACGCTGAAGGCGTTCGTGGTGGGCGTGATGGAGCATCTGCACATCTCCCAGAAGCGCATCCGCGTGGCGTTGGTGGAGTACCATGACGGCTCCCACGCC------TACATCGCACTGCAAGACCGGAAGCGGCCGTCGGAGCTGCGGCGCATCGCCGGGCAGGTGAAGTACGCGGGCAGTGAGGTGGCCTCCACCAGCGAGGTCTTGAAGTACACGCTCTTCCAGATTTTCAGCAAGGTTGACCGGCCTGAGGCCTCCCGCGTGGCCCTGCTGCTCACGGCCAGCCAGGAACCCCCCAGGCTGGCCCGGAACTTGGTCCGCTACGTCCAGGGCCTGAAGAAGAAGAAG---GTTGTCATGATCCCCGTGGGCATCGGGCCCCACGCCAGCCTCCGGCAGATCCGCCTCATCGAGAAGCAGGCCCCCGAGAACAAAGCCTTTGTGCTCAGTGGTGTGGACGAACTGCAGCAGCGGAGGGATGAGATCATCAGCTACCTCTGCGACCTCGCCCCCGAAGCGCCTGCCACGGCCCAGGTCCTCATGACG---CAGGAGCCCCCGGGG---ACTTCGACGCTGGCACCCAGGAGG---AGCTCCGTGGTCCTGGATGTGGCATTCCTCCTGGAAGGGTCGGACAGCGTGGGCGAGGCCAACTTCAACAGGAGCACAGAGTTCTTGGAGGAGGTGATCCGGCAGATGGATGTGAGCCGGGACGGTGTCCACGTCACGGTGCTGCAGTATTCATACGTGGTGACCGTGGAGCACTCCTTCAGAGAGGTGCAGTCCAAGGAGGATGTCCTGCAGCGGCTGCGGGAGATCCGCTACCGGGGTGGCAACCAGACCAACACCGGTCTGGCCCTGCAGTACCTGTCGGAGCACAGCTTCTCGGCCAGCCAGGGGGACCGGGGGCAGGCGCCCAACCTGGTCTACATGGTCACGGGAAGCCCGGCCTCAGATGAGATC---AGGCGGATGCCAGGAGACATCCAGGTGGTGCCCATCGGAGTGGGGCCTCGCGTGGACTTGCAGGAGCTGGAGAAGATCGGCTGGCCCCAGGCCCCCATCTT?????????????????????????CGTCCTCCTTATTATTCAGAAGAGATGTTTGAA---CAAGATTTTGAAAAACCAAAAGAAAAA---GATCCTCCTAAAACAGAGAGTCCAGCCACTGATCCTTTGGCTAATTCA------ACAGTTCCTGAAACTAATTCTACCCAGTCAAATGTACCCAATCCCAGAGGGAGTCAGGGTGGAAATGACACCAGCCCAACAGGAGACAGTGTCCAGGGGTCTAACACTGTGAGCAATCCTACAGCT------------------------------------------------------------------------CAAAACAGC------------------------CCTGCAGTAAATGTTTCAGGCCAGGGAGTTCCAAGAAGTCAAACC---CCACGGGGACCAAGTCAGACAAATATTCATGAA---AATTATCCAAATCCTAACATCCGAAGTTTTCCTGCAGGAAGACAATGGCGA------------------------------------CCTACTGGCACCGCTATGGGGCACAGA------CGTAATGGGCCTTTTTACCGAAATCAACAAACTCAA---------------------------AGGGGTCCC---CGGTGGAACTCCTTTGCTTTGGAAGGCAAACAAGCAGTTCGTCCAGGATATCCAATATATCGCAGAGCTTATGCT---TCCACTGCAAGAGGCAATTCTCCCAATTATGCAGGAAATCCAGCAAATTTCAGAAGAAAGCCTGAAGGGCCAAATAAACACCCTGTGGGA---ACCAATGTTGCC---------CCT---CTGGGTCCCAAACATGGTACTGTTGGCCACAATGAAAACATCCAAAATCCAAGAGAGAAGCCAGTA---AGTCAAAAAGAAAGAATAATCATTCCTACAAGGGAT------CCAAATGGCCCCTGGAGAAACTCTCAAGACTATGGA---GTTAAT---AAATCAAACTATAAACTGCCTCAC---CCT------GAGGATAACATGCTAGTCCCAAATTTTAATTCTATTGGTAAACGTGAAAACTCTTATTACCTGAGAGGAGATTCC------AGAAGAGCTCCAAATTCTAATGGACAAACCCAAAGCCAG---------AATTTGCTCAAAGGGATTATTTTAGAGCCAAGAAGAATTCCATATGAATCAGAAATTAAT------CAGCCAGAATTAAAGCACAGTATATATCAGCCTGTGTACCCTGAGGGATTCCCTTCCCCTGCAAGGGAACATTTTAATGCTGGAAGAAATACTTGGAACCAACAAGAAATC------TCTCCACCTTTTAAGGAAGATCCTGGAAGGCATGAAGAACACTTACCTCATCCTTCCCATGGCTCTGGAGGACGTGTTTACTACCCTGAC---------TATAAC---CCCTATGATCCCAGGGAA------------AATTCACCATACCTTAGAAGTAATACA---TGGGCTGAAAGAGATGAT---TCTCCCAAT------ACAATGAGGCAACCTGAAAATCCACACTATCCCATGAAT---------ACT---CCAGACCCAAAAAAGACAATCCCTTACAATGAAGAAGACCCAAGAGATCCAACT---GGAGATGAA---TCTTTCCCAGGACAAAGTAGATGGGATGTGGCGGAG---TCAAGCTTTAAAGGAGACCCAACAGTTAGGCACTATGAA---GGACAGCAA---TATACCTCAAAT---------CAACCAAAGGAATACCATCCCTATTCCTTAGATAAT---CCATCAAAACCC------------------------------------------------------------------------------------------------------------------------------------------------------------------------------------------------------------------------------------------------------------------------------------------------------------------------------------------------------------------------------------------------------------------------------------------------------------------------------------------------------------------------------------------------------------AGGGAGGATTTCCCTTATGGTGAATTTTACCCCTGGAGCCCAGATGAGAATTTCCCATCATATAATACAGCTCCCACTGAACCACGG---CCAGTGGAGAGCAGGGGTTATTAT---GTTAATAATGCCGTT---GGACAAGAAGAA---AGCACTATGTTTCCTTCT---------TGGAACTCCTGGGACCACAGGATTCAAGCCCAAGAGCAGAAAGAAAGAAAGCCATACTTTAAC---AGAAATTTCTGGGATCAGCCAACAAATTTACACAAAGCCCCTGCTAGTTCACCATACCAGAAGGAGAACAAGCCTTATTCCAGTGACTCCCCAGCTGGG---------CTTCAGAAAAATCCAATATGGCATGAAGGTGAGAATTTGAATTATGCC---ATGCAGATCACTAGGTTAAATTCACCAGAGAGAGAACACTTG---GCTTTCCCAGACTTAATTCCTCCAAGTTACCCAGCAGGTCAAAAAGAAGCACATTTATTTCACCTA---AGCCAGAGAGGCCCTTGCTGTGCTGGTGGCTCCACAGGGCCCAAGGACAAT---CCA------------------------------------------------------------------------------------------------------------------------------------------------------------------------------------CTTGCTCTACAAGACTACACTCCATCTTTTGGTCTTGCACCAGGGGAGAACCAAGACACCAGCCCTGTGTATACAGAAGACAGTCGTACTAAGCTTGTAAGGTATACTATCTCCCCGACAAGCATCCTACCTGGCCAAAGAAACAGCTCA?AAAAAAGACTGCCTGGA------------GAAAGTCAAAACCCAAGTCCTTTCAGAGATGACACGTCCACTCTGAAGAGGCACACACCATGTTCTATA---------------AATCAGCTGGGCCAAAGGGGAATTATGCCCTTTCCTGAAACCAGATCCCTTCAATCAAAGAATACACCTTGCCTCAAAAGTGATCTTGGAGGAGAAGAAAAC------ATTTTGGAACAAATATTTGAAGGCAACCAGCTCAGTGAAAGAACT---ATTGATCTTACTCCTGAGCAGCTTGTTATTGGTACACCTGACGAAGGTCCCAAGCCAGAAGGAATTCAAAGTGAAGTGCAAGGAAATGAGGGTGAAAGGCAGCAG------AGACCATCTAGCATCCTACAGTTACCATGTTTTGGCTCCAAATTAACAAAGTATCACACCTCCAGCACTGGAAATCCATCTAGCATTGGAAGGCAAGGCTCATTTGATGGGGATCCA---ATTACGCCTACTGAAATTCCTAACTCATTGGCTGAGTTAGTTACC---AGGGCACAGTTTCAGAATATAAATGTAGACCCACTTAATGCAGATGAACACACTCTA---TTTGATTCTCTTCAAGTAG???????????AATCAAAATTTCTCTGCTGGAAACAGTGAGAAAAGCATCGAGGCCCACATAGGAATAAATGGAGAAGCCAACCTGGATTTTTTAAACATTCCTTTAACAATCCCTGAAATGACTCTACCTTATACAAAG---CTC---ACAACACCCCAGGTGAAAGATATCTCCTTATGGGAAAAGACAGGCTTGAAGGAATTCTTGAAAACAACAAAGCAATCGTTCGATTTAAGTGTAAAGGCTCAGTATAAGAAAAACAAAGACAAGCATTCCATCCCAGTTCCTCTGGATGTATTTTATGCATTTATCAATCGTAACATCAATTCCTTCAACAGGCATTCTGAGGCAGTCAGAAACAAGGCACTAGATTTTTTTATCAAATCCTACAATGAAGCAAAAATTACATTTGATAAGTACAGGGTTGAAAAATCCCTCAACCAGCAACCCAGGATCTATAAAATTCCTGGATACACTCTTCCAGTTACC---------AACATTGAAGTGTCTCCATTCACAGTGAAGATGTTGACATTCGGGTATGTGATCCCCAAAGAGATCAGCACCCCCAGCATCACCATCCCAGATTCTGGCGTCTACGTGCCCTCATACACATTAGTCCTGCCA---TTCCTAGAGCTGCCAACCCTCCATGTCCCTAGGAATCTTCTTGAGCTTTCTCTTCCAGAGTTCAAGGTATTGAGTACCACAAGCAAAATTTTAATTCCAGCCATGGGCAATATTACCTATGATTTTTCCTTTAAATCAAGTGTCATCACACTGAATACCAATGTTGGTCTTTATAACCAATCAGATATCGTGGCTCATTTTCTTACTTCCTCT---TCTTCTGTCGTTGATGCACTGCAGTACAAATTAGAGGGCACCTCAAGTTTGACGAGGAAAAGAGGGTTGAAGTTAGCCACAGCTTTGTCTCTGAGT---AACAAACTCGTGGAGGGCAATCATGACAGTACTATTAGCTTCACCAAGAAAAACATGGATGCATCCATGACAACAACTGCAAGTGTCCAAATTCCACTTTTGAGAATGAATTTCAAGCAAGCACTTAATGGAAATACCAAGTCAAAACCTACTGTCTCTTCATCCATTGAATTAAAGTATGATTTCAGTTGGCCCCATGTGTACACTACTGCTACAGGGGCGTTTGACCACAAGCTCAGCTTAGAATGTCTCACC---------------TCTTACTTTTCCATTGAGTCATCTACCAAAGGAGGTGTCAAGGCTTTTATCCTTTCA---AAGGAATATTCAGGAACTCTTGCCAGTGAGGCCAGCACTTACTTGAATTCCAAGGGTACTCGATCTTCTGTGAAGCTGCTAGGAGCTTCCAAAGTAGAT------------GGTATCTGGAACCTTGAAGTAAAAGAAAATTTTGCTGGAGAAACCACTCTCCAACGCATATATGCCATCTGGGAACAAAATCTGAAAAACCATTTACAGCTAGGGGGCTTC---TTTTTAACATCTGGAGAGCATACAAGCAAAGCCACCCTGGAA---CTTTCCCTATGGGAAATATCAGCCCTTGTTCAGGTCCGTGCACGTCAGCCCAGTTCCCTCCTTAATATCAATTACCTTGGCCAGGAAGTGTCCCTGAATGCTAACACTGAGAACCAGAAAATCAGCTCAAAAAGTCAGGTCCAGGTTCATTCTGGGTCTCTCCAGAACAACATACAGCTTTCCAATGACCAGGAAGAGGCACGCCTTGACATGGCAGGCTCCTTAGAAGGGTACCTGTGGTTCCTCAAAGATGTTGTCCTACCAGTTTATGACAAGAGCTTATGGGACCTCCTAAAGCTAGATGTAACCACCACCAACAATAGGAAACAGTATCTCCGTGCTTCAACTGCCCTTGTATATACCAAAAACCCCAATGGCTATCCTGTT---TCTATCCCCGTGCGAGAACTGGCTGATAAATTCATT------ATT---CCTGGACTGAAACAAAAT------------------------------------------------------------------------------------AACCTAAATTCCGTTCACGTCACACCTACATTCCACGTCCCCTTTACAGATCTTCAGGTTCCATCCTACATACTTGACTTCAGTGAAATAAAAATCTACAAGAAGCTAAGTACTTTGCCATTTGCCCTCAACATACCAACACTACCCAAAGTGAAATTCCCCAAAGTTGATGTGTTAACA---CAATATTCTAAACCAGAAGTCTCCTCAGTTCCCTTTTTTGAGATAACTGTGCCTTCATCTCAGTTAACTGTGTCCCACTTCACCCTTCCAAAAAGTATTTCAGTTGGCAGTGCTGTTTTGGATCTAAATGTGGTGGCCAGCAACATTGCAGACTTCGAGTTGCCAACCATCACCATGCCTGAGCAGACTATTGAGATTCCTTCCATGAAGTTCTCTGTACCTGCTGGAATTTTCATTCCTTCCTTTGGAACACTGACTGCACGTTTCGAGGTGGCCTCTCCCTTGTATAATGCCACTTGGAGTGGTGGTTTGAAAAATAAAGAAGATCATGTTGAAACATTCCTGGATTCCACA??AGAGAACCTGATGGGGATGCAGGAAGCCATCGAGCAGGCCATCAAGAGTCGTGAGATCCTGGCCATCTCAGACCCTCAGACTCTGGCCCATGTGCTGACAGCTGGCGTGCAGAGCTCCTTGAACGACCCTCGCCTGGTCATCTCCTATGAGCCCAGCACCCTCAAG---TCTCCCCGG---CAA---GCC---CCAGCACTCATGAACCTCACGCTAGAGGAACTCATTGCGGGACTGCAGAACGGCCTCTGCCATGAGGTTCTGGAAGGCAATGTGGGCTACCTGCGGGTGGACGACATCCCGGGCCAGGAGGTGATGAGCAAGCTGAGGAGCTTCCTGGAGGCCAACGTCTGGAGGAAGCTCATGGGCACCTCTGCCTTGGTGCTGGACCTCCGCCACTGCACTGGGGGCCACATTTCTGGCATCCCCTATGTCATCTCCTACCTGAACCCAGGGAACACAGTCCTGCACATGGATACCATCTATGATCGCCCCTCT------GATACGACCACCGAGATCTGGACCCTGCCCGAAGTCCTAGGAGAG---AACTACAGTGCCAATAAGGATGTGGTAGTCCTCACCAGTGGTCGCACAGGGGGCGTGGCTGAGGACATAGCTTATATCCTCAAACAAATGCGCAGGGCCATTGTGGTGGGCGAGTGGACTGTTGGGGGGGCCTTGGACATCCAGAAGCTGAGGATAGGCCAGTCTGACTTCTTTCTCACCGTGCCCGTGTCCAGGTCCCTGGGGCCCCTGGGCAAGGGCAGCCAGACTTGGGAGGGCAGCAGGGCGCTGCCTTGTGTGGGGACACCGGCCGAGCAGGCCCTGGAGAAGGCCCTGGCCATCCTCACGCTGCGCCGCGCCCTGCCGGGAGTCATCCAGCGCCTGCAGGAGGCCCTGCGGGAATACTACCCACTGGTGGACCGCGTGCCTGCCCTGCTACACCACCTGGCCAACATGGACCTGTCCTCGGTGGTCTCCGAGAAGGATCTGGTCACTAAGCTCAACACCGGCCTGCAGGCCGTGTCCGAGGACCCCAGGCTCCTGGTGCAGGTGGTCAGGTCCAAAGAAACCTCTTCTGGGCCCCCCGAGGACGATGATGCCCGGCGGGCCCTGGTGGACTCCGTGTTCCAGGTGTCCGTGCTGCCGGGCAACGTGGGCTACCTGCGCTTTGACAGGTTTGCCGACGCCTCAGTGCTGGGGGTGCTGGCCCCGTACATCCTGCGCCAGGTGTGGGAGCCCCTGAAAACCCAACTTACAAGTTCTTTGAGCAGATGCAGAACTAGACCACCACCG---CAGCAGCCTCTGAAGTTGGACAGCAAAACCATTGCTTCACAACCCATCGGTGTTCATTTAGAGAA-TAATGTGGAAAGAAACCTTCTGTTTTATTATTTACTCATT--ACCGCCTTTCGACAGCTGTGCTGTAACACAA-GT-AGATGCCTGAACTTGAATTAATACAGATCAGTAATGTATTCTCTCTCTTCACA-TTTCAG-TCTGTCCGCTACATTATTAATG---GGTTTTGTGTACTGTAAAGAAT----TTAGCTGTATCTAAC--TAGTGCATGAA-TAGAT-TCCCT--CCTGATTATTTATCACATAGCCCCTTAGCCAGTTGT-----ATATTA--TTCTTGTGGTTT-GTGACCC-A-ATTAAG-TCCTACTTTGAAATATGCTTTAAGAATCGATGGGGGATGCTT-CATGTGA---ACGTGGGAG-TTTAGCTGCTT-CTCTT-GCCTA-AGTATTTTTTTCCTGATCACTATGCATTTT-AAA-GT-TAAACATGTTTATGTATTCCAAATGA--TTA-GAGCG-TTTTTCCACAATGGCATT-----TT-ACTGTACAGATT--GCTGCTT---CTGCTATATTTGTGA-TATAGGAATT-ATGAGGATACACG--T???????????TACATTACATCCTCCTTGATTGTT-CTT-GTTATTATGCTGTTTTGTGAACCTGTAGA--AAACAAGTGCTTTTTATCTTGAAA-TTCAACAAATGGA?A-GAATATGCATAGAAT--AAT-GCATTCTATGTAGCCATGTCACTGTGAATAA-CAATTTCTTGCATATTTA-GCCATTTTGATTCC--TGT-----TTGATTTTTACTTCTCTGTTGCTGCGCGAAACCGATCAAA-GGA-AAGTAAACTTCAGT?TTACAATCTGTAAGCCTAAAA-GCGGGTACT----ACCGTTTATTTTACTGA-CTTGTTTAAATGATT?GCTTTTGTATGGATCTTTACTGCCGTAAAGCAGAGTGACT--GTCTTTGACTTGGGCCTTGTTT--GCC-CAGAGCTCT--AATCAAGGCAGGAGATGCAGCAGTCTTAATTGCCATGTGGA----CTTGT--GGAAGGG--ACACTT-GTGA-CCCTT----CAGAACCCAGTTTGGCTT--AGGGTTTGAATCGCATTGGG-AATGTTGTCCCAGGATTT-GGAACAC----CACGATCACA-----TTTA----CCGAG-CTTA--CTT--CAGCCTCCCT-GTCAGTAG-CATGCATGTTTTGTTTTT-GCCCTTTT-GCT-TCTACCTCTTATAGGGAAGCTGCTAAAGAATGTCGACGTCGAAAGAAAGAATATGTCAAA-TGTCTGGAGAGTCGAGTTGCAGTGCTGGAAGTTCAGAACAAGAAGCTCATAGAGGAACTGGAAACCGCTTCATTAATTCACCATCCAGAGACCAAATAATTAAAAAACAAAGGTAGATAGGTAGAACTGAATTAATCAGAATCTTCATATTATAGGTACAGTCTTTC--ACCACGTAAATTGCTATAAA----TAAGCACTATTCTT-GTATTACAAAAGCAAGGTACAGG-TGACTACCCTA-----GTTCAAAA--CAACCACTTTCTCAGGCTTCTCATGTATAGCTAAGC--------TACC---TTGTCAT-----------ATGTGTTTATTTTTGAAAACTGGGACATGTATTTCCACTGGGGGTTGGCCATTCATGCTGACGTGCCATC-CTTCTAGCAGACTTACAGGAAT--GTGCTT-TCAATTTAT----------------------------------------GGACTGTTCTATTTTGCTTCTCCAAATA--CAA-GT-ATTAGGTTGGCC-ATTT-ATAATAATATCTATTCGGTGCTAGTAAATTCTCAAA-CTAGA-TTTATAAA-TGCACTGT-AATATTTACACAA-CTTAGAA--ACCAAATTA-C-AAGTAT-TCAGTTCAAA-TACTTC-ATTAATTT----CAA-TCAACCAAAGTTAGTCCAGTAGCTT-ATCTC--AGTTAT-GAGT-AT-AATACA-TTACATGTAAATTAAGTGTGTGTATACTGTAATCGTGCTATTTTTATCATTGAAA-CATTTATA-AACTAG-AATAATAATGCCCTTGGACCGCAGACCAGCAACAGTTGTGTGAAACTCCAGGACGCAAAC----TGAAATCACAGAACC--ACCGC-ATC-AAAAGAG--CACTC--CCAAATTCTGAACACAAAT-TCTGC------GGAAG---AAA-GCTGATGTCTTTT-GCGTTCCTTT-ATGTATAGCC-AAGATGTC--ACCTGAAAC-CACAGAGACT-TACGTA---CTTCTTTTAAATGTTTTGAAC-ACTGAA-TTTCCTTGGCCAACCA-AAAGT---------AGCTACAAATC-ATTCCAATAAGGCAGA--GTTTACCCATTGA-TCATACCACTTAAACATGTTT-GCTATAAAGTACCA
Ctenomys_boliviensis	GGAAAGTATACTCTCACATTAGAGAACAGCAGTGGAACAAAATCTGCCTTTGTTACTGTGAGAGTATTGGATACACCCAGTCCACCTGTTAACCTGAAAGTCACAGAAATCACCAAGGACTCAGTATCAATCACATGGGAACCTCCTTTGTTAGATGGGGGATCCAAAATAAAAAATTACATTGTTGAGAAACGTGAAGCCACAAGAAAGTCATATGCTGCCGTTGTAACAAACTGCCATAAGAATTCTTGGAAAATTGATCAGCTCCAAGAAGGTTGCAGTTATTACTTTAGAGTCACAGCTGAGAATGAATATGGTATCGGCCTTCCTGCCCGCACTGCTGATCCAATTAAGGTTGCAGAAGTACCACAACCTCCAGGAAAAATAACTGTGGATGATGTGACCAGAAACAGTGTCTCTCTGAGTTGGACAAAGCCTGAACATGATGGTGGCAGCAAAATCATTCAGTATATTGTGGAAATGCAAGCTAAACACAGTGAGAAATGGTCTGAATGTGCTCGGGTAAAGTCCCTTGAGGCAGTAATAACCAACCTAACCCAAGGAGAAGAGTATCTTTTTAGAGTTGTTGCTGTAAATGAAAAGGGAAGAAGTGATCCTAGGTCCCTTGCGGTTCCAATAATTGCCAAAGATCTGGTTATAGAGCCAGATGTGAGACCTGCATTCAGCAGTTACAGTGTACAGGTTGGCCAAGATCTGAAAATAGAAGTACCAATTTTTGGACGTCCTAAACCAACTATTACCTGGACTAAAGATGATCTTCCTCTGAAGCAGACCACAAGAATCAATGTTACTGATTCACTTGACCTCACCACACTCAGTATTAAGGAAACTCATAAGGATGACAGTGGACACTATGGAATCACGGTTGCCAATGTTGTTGGTCAGAAAACGGCATCCATCGAAATTATAACTCTGGATAAACCTGATCCTCCGAAAGGACCTGTTAAATTTGATGAAATCAGTGCTGAGAGTATTACATTATCTTGGCAACCTCCAATATACACAGGGGGCTGCCAGATTACTAATTACATTGTTCAGAAAAGAGATACAACCACCACCATATGGGATATTGTTTCTGCTACTGTTGCTAGAACTACACTCAAAGTAACAAAGCTGAAAACCGGTACAGAATACCAATTCAGAATATTTGCTGAAAATAGATATGGACAAAGCTTTGCCTTAGAGTCAGAACCCAC???????????????????????????????????????????????????????????????????????????????????????????????????????????????????????????????????????????????????????????????????????????????????????????????????????????????????????????????????????????????????????????GTGCAGAAAATATTGTTGGTGTAGGCAAGCCAAGTAAGAATTCAGAATGCTATGTAGCCCGAGATCCCTGTGACCCACCAGGCACCCCTGAAGCAATAATAGTTAAAAGAAATGAAATCACTTTACAGTGGACCAAACCTGTATATGATGGTGGAAGTATGATTACAGGATACATTGTAGAGAAACGTGATCTACCTGAGGGTCGCTGGATGAAAGCTAGCTTCACAAATGTCATTGAAACTCAATTTACTGTGTCAGGTCTCACAGAAGATCAAAGATATGAGTTCAGAGTCATTGCAAAGAATGCAGCTGGTGCAGTAAGTAAACCATCTGATAGTACTGGACCAATAACTGCCAAGGATGAGGTTGAACTCCCAAGGATTTCCATGGATCCAAAGTTCAGAGACACAATAGTGGTCAATGCTGGAGAAACATTCAGGCTTGAAGCTGAC????????????????????????????????????????????????????????????????????????????????????????????????????????????????????????????????????????????????????????????????????????????????????????????????????????????GATAGACCAGGCTCACCAGAAGGGCCAGTGCAGGTTACTGGAGTTACTGCTGAAAAATGCACTTTAGCATGGTCTCCTCCACTCCAGGATGGTGGCAGTGACATTTCTCATTATGTTGTTGAAAAGCGAGAAACCAGTAGACTTGCATGGACTGTGGTTGCGTCAGAAGTTGTGACCAATTCTTTGAAAATTACCAAACTCCTAGAAGGAAATGAATATATTTTCCGTATAATGGCTGTCAACAAATATGGTGTTGGAGAACCTCTGGAATCTGCACCAGTGCTTATGAAAAATCCATTCGTGCTACCTGGGCCACCCAAAAGCTTGGAAGTCACAAACATTGCCAAAGATTCTATGACTGTCTGTTGGAACCGTCCAGATAGCGATGGTGGAAGTGAGATTATTGGTTACATTGTAGAGAAAAGAGACAGAAGTGGCATTCGGTGGGTAAAATGTAATAAACGCCGCATTACAGATTTGCGTCTGAGAGTAACAGGATTAACAGAAGATCATGAGTATGAATTCAGAGTCTCTGCTGAAAATGCTGCTGGAGTTGGAGAACCAAGTCCAGCCACAGTTTATTATAAGGCTTGTGATCCGGTGTTCAAACCTGGCTCACCCACCAATGTGCATGTTGTAGACACCACTAAAAGTTCAATTACATTTGCCTGGAGTAAACCCATCTATGACGGTGGCAGTGAGATCTTGGGGTACATCGTAGAAATCTGTAAAGCAGATGAAGAGGAATGGCAAATAGTTACTCCACAAACTGGCCTCAGAGTCACTCGATTTGAAATTGCAAAACTCACTGAACATCAGGAATATAAAATACGAGTCTGTGCCCTCAACAAAGTTGGTTTAGGTGAGCCTGCATCAGTTCCTGGTACTGTGAAACCAGAAGATAAACTTGAAGCTCCTGAACTTGACCTGGACTCTGAGTTAAGGAAAGGAATCATTGTAAGGGCTGGTGGATCTGCTAGAATTCATATTCCATTCAAAGGCCGCCCAACCCCTGAGATCACTTGGTCTCGAGAGGAAGGTGAATTCACAGATAAGGTCCAAATTGAAAAGGGAGTCAACTTTACTCAACTATCAATAGATAACTGTGATAGAAATGATGCTGGAAAATACCTTCTCAAGTTGGAAAACAGCAGTGGCTCTAAGTCTGCTTTTGTAACTGTGAAAGTTCTTGACACCCCAGGACCACCACAGAATTTGACAGTCAAAGAAATCAGAAAAGATTCTGTTCTCCTGGCATGGGAACCACCCCTAATTGATGGAGGGGCAAAGGTTAAGAACTACGTGATTGATAAGCGTGAGTCAACCAGAAAAGCCTATGCTAATGTGAGTAGTAAGTGCAGCAAAACAAGCTTTAAAGTTGAGAACCTTACAGAGGGAGCCATTTATTACTTTAGAGTCATGGCTGAGAATGAGTTTGGAGTTGGTGTTCCCGTAGAAACCACAGATGCTGTGAAAGCTTCTGAACCTCCTTCCCCACCAGGAAAGGTCACTCTCACTGATGTGTCCCAGACCAGTGCATCACTTATGTGGGAGAAACCTGAACATGATGGTGGAAGCAGAGTCCTGGGTTATGTTGTTGAAATGCAGCCCAAAGGAACTGAGAAGTGGAGTGTGGTGGCTGAATCCAAAGTCTGCAACGCTGTTGTCACTGGTTTGAGTTCTGGACAAGAGTATCAGTTCCGTGTCAAGGCCTATAATGAGAAAGGCAAAAGTGACCCAAGAGTGCTTGGTGTTCCTGTTATAGCCAAGGACCTGACTATACAGCCTAGTTTTAAGTTACCATTCAACACATATAGTGTCCAAGCTGGAGAAGACCTCAAAATAGAAATTCCTGTCATTGGGCGACCAAGACCTAAAATTCAATGGATCAAAGATGGCGAGTCTCTCAAACAGACCACAAGAGTAAATGTGGAAGAAACAGCTACCTCAACTATTTTACACATTAAAGATAGTAGCAAAGATGATTTTGGAAAGTACACCATAACTGCAACAAACAGTGCAGGTACAGCAACAGAAAACCTCAGCATTATTGTTTTAGAAAAGCCTGGACCTCCAGTTGGACCAGTGAAGTTTGATGAAGTTAGTGCTGACTTTGTGGTCATATCTTGGGAACCTCCAGCCTACACTGGAGGCTGCCAAATAAGCAATTATATTGTAGAGAAGCGAGATACAACCATGACCTCTTGGCAGATGGTGTCAGCAACAGTTGCAAGAACAACAATTAAAATAACTAAACTGAAAACAGGCACTGAGTACCAGTTTAGAATTTTTGCTGAAAATCGGTATGGAAAATACAGGGGCGGGCCCTTCCAAGAAAAGATGACTGCAGGTGACAGTGCCCAGCTAGTCCCA---GCAGACCCAGGG---AACCTTACAGAATTCTACAAC---AAGTCTCTGTCATCCTACAAGGAG---AATGATGAGAACATCCAGTGTGGGGAGAATTTCATGGACATGGAGTGCTTCATGATCCTGAACCCCAGCCAGCAGCTGGCCATTGCTGTGCTTTCGCTCACACTGGGCACCTTCACAGTTCTGGAGAATCTGCTGGTCCTGTGCGTCATCCTCCACTCCCGCAGCCTCCGGTGCAGGCCTTCCTACCACTTCATCGGCAGCCTGGCAGTGGCAGATCTCTTGGGGAGTGTCATTTTCGTCTACAGTTTCGTTGACTTCCACGTGTTCCACCGCAAAGACAGCCCCAATGTGTTTCTGTTCAAACTGGGTGGGGTCACAGCCTCCTTCACTGCCTCTGTGGGCAGCCTGTTCCT?ACAGCCATTGATAGGTACATATCTATTCATAGGCCCCTGGCCTACAAGAGGATCGTCACTAGGCCTAAGGCTGTGGTGGCCTTTTGCCTGATGTGGACCATAGCTATTGTAATTGCCGTGCTGCCTCTCCTAGGCTGGAACTGCAAGAAACTACAATCCGTTTGCTCGGACATTTTCCCGCTCATTGATGAAACCTACCTGATGTTCTGGATTGGGGTCACCAGCGTGCTGCTGCTGTTCATTGTGTATGCATACATGTATATTCTCTGGAAGGCTCACAGCCACGCAGTCCGCATGATTCAGCGTGGAACCCAGAAGAGCATCATTATCCACACATCAGAGGATGGCAAGGTGCAG---GTAACCCGGCCAGACCAAGCCCGCATGGACATTAGGCTGGCTAAGACTCTCGTCCTGATCCTGGTGGTTTTGATCATCTGCTGGGGCCCTCTACTTGCAATCATGGTGTATGATGTCTTTGGGAAGATGAACAAGCTCATTAAGACAGTGTTTGCCTTCTGCTTATATCTTAATGTGTGGATGCCAACACCAAAGCCTAAAAACACTACTGTCATGATATGGATCTATGGTGGCGGCTTTCAAACTGGGACATCCTCTTTGGATGTTTATGATGGAAAGTTGCTGGCTCGGGTTGAAAGAGTTATAGTAGTTTCAATGAACTATAGGGTGGGTGCCCTCGGATTCTTAGCTTTACCAGGAAATCCTGAGATTCCAGGAAACTTGGGTTTATTTGACCAACAGTTAGCACTTCAATGGGTCCAAAACAACATAGCGAGCTTCGGTGGAAATCCCGCAAGTGTAACTCTCTTTGGAGAAAGTGCAGGAGCAGCTTCTGTTGGGCTTCATTTGCTTTCTTCTAAAAGCCACCCTTTCTTCTCCAGAGCCATTTTAGAAAGCGGGTCCCCTAGCGCCCCTTGGGCAGTAATGTCTCCTTATGAAGCGAGGAACAGGACATTGACATTCACTAAACTGATTGGCTGTTCTAAAGACAATGAAACCGAGATGATAAAATGTCTTCAAAATAAAGATCCCCAGGAAATTCTTCTGAATGAAGTATTTGTTGTCCCG------TACGATACTCTCCTTTCAGTGAATTTTGGTCCAACCATAGATGGTGATTTTCTCACTGACATGCCGGAGACTTTGCTCCAGCTTGGG---CAATTTAAAAGAACCGAGATATTGGTGGGTGTGAATAAAGACGAAGGCTCGGCATTTCTAGTATATGGTGCTCCGGGTTTCAGCAAAGATAACAACAGTATCATAACGAGAAGGGAATTTCGAGAAGGTTTAAAACTATTCTTTCCAGGAGTGAGTGAATTTGGAAGGGAATCAGTGCTTTTCCACTATGTAGACTGGCTAGATGACCAGAGACCTGAGAAGTACCGAGAGGCTTTGGATGATGTTGTGGGGGATTACAATTTCATATGCCCTGCCCTGGAGTTTACCAAAGCCTTCTCAAATTTGGGAAATCATGCTTTTTTCTACTATTTGATTAAGCTGACCGTGGTGGTATTCATCCTCATCTGCTGCCTCATCATCCTGGAGAACGTCTTCGTCCTGCTGACCATATGGAAGACCAAGAAGTTCCACCGACCCATGTACTATTTCATCGGTAACCTGGCCCTCTCAAACCTGCTGGCCGGGGTGGCCTACATAGCCAACCTGCTGCTGTCGGGGGCCACCACCTACAGGCTCACGCTGGCGCAGTGGTTCCTGCGCGAGGGCAGCATGTTTGTGGCGCTGTCGGCCTCGGTGTTTAGCCTGCTGGCCATCGCCATCGAGCGCTACATCACTATGCTGAAGATGAAGCTGCACAACGGCCACAACAGCTCGCGCTCCTTCCTGCTCATCAGTGGCTGCTGGGCCGTCTCGCTGGTCCTGGGCGGCTTGCCCATCATGGGCTGGAACTGCGTGGGCGCGCTGCCCAGCTGCTCCACCGTGCTGCCGCTCTACCGCAAACACTATATCCTTTTCTGCACCACCATCTTCACCCTGCTCTTGCTGGCCATCGTCATCCTGTACTGCAGGATCTATTCCCTGGTGCGGACCCGCAGCCGCAGGCTCACCTTCCGCAAG------AATGCTTCCAAGGCCAGCCGCAGCTCCGAGAAGTCGCTGGCACTGCTCAAGACCGTGATCATCGTGTTGAGTGCTTTCATTGCCTGCTGGGCCCCGCTCTTCATCTTGCTGCTGCTGGACGTGGGCTGCAAGGTGAAGACCTGCGACATCCTCTACAAAGCCGAGTACTTCCTGGTGCTGGCCGTGCTGAACTCGGGCACCAACCCGGTCATTTACACCCTGACCAACAAGGAGATGCGGCGGGCCTTCATCCGGATGGTGTCTTGCTGCAAGTGCTCTGGCGGGGACTCAGCGGGCAAGATCAAGAGGCCCATCATTGCAGGTGTGGAGTTCAGCCGGAGTAAGTCAGACAACTCCTCCCACCCCCAGAAAAGAGCTACTTCCTGGCCAGACCTCATCGCTAGGGTTTTCCGCATTGATGTGAAGGCAGATGTTGACTCTATCCACCCCACTGAGTTCTGCCACAACTGCTGGAGCATCTTGCATCGGAAGTTTAGCGGGGCCCCACATGAGGTTTACTTCCCAAGGAATGCAATTATGGAGTGGCACCCTCACACACCATCCTGTGACATTTGCCAGATGGCCTGTCGGGGA------------TTCAAGAGGAAGAAACATCATCCAAACATGCAGGTC---AGCAAAAAATTCAAAACTTTG---CTTGTCCGAGCCAAACAAGCC---CGTCAGCGCAAGAGGAGA---GAAGTCATGAAGAAGATTGCCAACTGCAGTAGGATACATCTTAGCACCAAGCTCCTGGCAGTGGACTTCCCTACACACTTCGTGAACTCCATTTCCTGCCAGATTTGTGAGCACATCCTGGCTGACCCTGTGGAGACCACCTGTAAACACGTGTTCTGCAGAATCTGCATCCTCAGATGCCTCAAAGTCATGGGCAGCTATTGTCCCTCTTGCCGCTATCCCTGTTTCCCCACTGACTTAGAGAGTCCTGTGAAGTCCTTCCTGAGCATCTTGAATTCTCTCATGGTGAAATGCCCAGCAAAAGAGTGCAGCGAAGAAGTCAGCTTGGAAAAATACAATCAGCATATCTCAAGCCACAAGGAATCAAAAGACACTTTTGTACATATTAACAAAGGAGGCCGACCCCGTCAACATCTTCTGTCGCTGACCCGGAGAGCTCAGAAGCACCGGCTGAGGGAGCTTAAGATACAAGTGAAAGCTTTTGCTGACAAAGAAGAAGGTGGAGACGTGAAGTCTGTGTGTCTGACCTTGTTCCTGCTGGTGTTGAGGGCAAGGAATGAGCACAGACAAGCGGATGAGCTGGAGGCCATTATGCAGGGGCGGGGCTCTGGCCTGCAGCCTGCTGTTTGCTTGGCCATTCGCATCAACAC?????????????????????????????????CCTCAATGGCCCCTTCACGGTGGTGGTCAAGGAGTCTTGTGATGGGATGGGGGATGTGAGTGAGAAGCACGGGAGTGGGCCGGCCGTTCCTGAAAAGGCAGTTCGCTTTTCATTCACCATT------ATGAGAATTACCATAGCGCAGAGCTCCCAGAACGTGAAGGTGTTTGAAGAAGCCAAGCCTAACTCTGAACTGTGCTGCAAGCCACTGTGCCTTATGCTGGCCGATGAGTCTGATCACGAGACCCTGACTGCCATCCTCAGCCCGCTCATCGCTGAGAGGGAGGCCATGAAGAGCAGTGAGCTCCTGCTAGAGATGGGAGGCATCCCCAGGACCTTCAAGTTCCTCTTCAGAGGCACTGGCTATGATGAAAAACTTGTCCGGGAAGTGGAAGGCCTCGAGGCTTCTGGCTCAGTCTACATTTGTACTCTTTGTGACGCCACTCGCCTGGAAGCCTCTCAAAATCTTGTCTTCCACTCCATAACCAGAAGCCACACAGAGAACCTGGAGCGCTACGAGGTCTGGCGTTCCAACCCGTATCATGAGTCAGTGGAAGACCTACGGGATCGAGTGAAAGGGGTCTCTGCCAAACCTTTCATTGAGACGGTCCCTTCCATAGACGCGCTGCACTGTGACATTGGCAATGCAGCCGAATTCTACAAGATTTTCCAGCTAGAGATAGGGGAGGTGTATAAAAACCCCAATGCTTCCAAAGAGGAAAGGAAAAGATGGCAGGCCACCTTGGACAAGCATCTCAGAAAGAAGA???????????????????????????????????????????????????????????????????????????????????????????????????????????????????????????????????????????????????????????????????????????????????????????????????????????????????????????????????????????????????????????????????????????????????????????????????????????????????????????????????????????????????????????????????????????????????????????????????????????????????????????????????????????????????????????????????????????????????CTTATTACAGTAGAAGAAATAAAGAAGCAGATTGAAGCTGTGGGTTTTCCAGCATACGTCAAAAAACAGCCCAAGCACCTCAAATTGGGAGCTATTGATGTAGAGCGTCTGAAGAACACACCAGTCAGATCACCAGAAGGATCACAGCAAAGAAGTCCATCATATACCAATGAT---TTAACAGCCATTTTCATCATAGATGGCATGCATTGTAAATCTTGTGTATCAAATATTGAAAATGCTTTATCTACACTCCATTATGTAAGCAGTGTGGTAGTTTCTTTAGAGAATAGATCTGCTACTGTAAAGTACAATGCAAATTTAACCACTCCAGAAATACTGAGAAAAGCAATAGAGGTTGTTTCTCCAGGCCAATATACAGTTAGTATTGCAAGTGAAGGT---GAAAATACCTCCAACTCTCTCTCCAGCTCATCTCTTCAAAAGACTCCTTTGAACATA---CTCACCCAA---CCTCTGACTCAAGAAACTGTAATAAACATTGATGGCATGACTTGTAATTCTTGTGTGCAGTCTATTGAGGGTGTCATATCAAAAAAGAAAGGTGTAAAATCGATACAAGTCTCCCTTGAAAATAGTAATGGGACTATTGAGTATGATCCTTTACTGACATCTCCAGAAACCTTGAGAGAAGCAATAGAAGAC??????????????CCTTCTATCCAATGCACCATTTGGGCCTCAATTCCCCTTCACAGGGGTTGATGACAGGGAATCTTGGCCCTCTGTCTTCTATAACAGAACCTGCCAGTGCTCTGGGAACTTCATGGGATACAGCTGTGGAAGATGCAAGTTTGGATACTGGGGACCAAACTGCTCTCAGAAACGAGTCTTGGTGAGAAGAAACATCTTTGATTTGAGCGTTGCAGAGAAGGATAAATTCCTCGCTTACCTCATGCTAGCAAAGCACACCGTCAGTGTGGACTACGTCATCCCCACAGGCACTTACGACCAGATGAAGAATGGGTCAACCTCCATGTTCAATGATGTCAACATTTATGACCTCTTTGTCTGGATGCATTATTATGTGTCAAGAGATACGCTGCTTGGAGGATCT---GAAATCTGGTGCACCTTCATTCCTATCATGAGTATGGAGTACATGGTCTTCTTCAGCTTTTTCACCTGGATCTTCATCCCTCTGGTTGTCATGTGTGCCATCTATCTGAACATCTTCCACGTCATCCGGAATAAACTCAGTCAGAACCTT---TCTGCCTCCAAAGAGACAGGTGCATTTTATGGGCGGGAGTTCAAGACAGCTAAGTCCCTCTTTCTGGTTCTCTTCTTGTTTGCTTTGTGCTGGCTCCCTTTGTCTATTATCAACTGTGCTCTCTACTTT------GGCGTCAGGATA---TCAGATGAAGTCATGTTCCTGGGCATCCTCCTGTCCCAT??????????GCATGAAGGCCGCCCCCATGAAAGAAGTCAGTGTCCGAGGCCCACGCAGTATGGCC---TACCCCGGCGTGCGGACCCACGGGGCTCTGGAGGGTGCGACCGGGCCTGAGGTGGGCACTCGGGGCCTGACGTCACTAGCTGACACTTTCGAGCATGTGATCGAGGAGCTGCTGGACGAAGACCAGAAAGCCAGGCCCCACGAGGAGAACACGAAGGACGCGGACTTGTACACCTCCAGGGTGATGCTGAGCAGCCAGGTGCCCCTGGAGCCGCCGCTGCTCTTCCTGCTTGAGGAGTACAAAAATTACCTGGACGCTGCCAACATGTCCATGCGGGTCCGGCGCCACTCCGACCCTGCTCGCCGTGGAGAGCTGAGCGTGTGTGACAGCATCAGCGAGTGGGTCACCGCCGCGGATAAAAAGACTGCAGTGGACATGTCCGGCGGGACGGTCACAGTCCTGGAAAAGGTCCCCGTGTCCAAAGGCCAGCTGAAGCAGTACTTCTACGAGACGAAGTGCAATCCCATGGGCTACACCAAGGAGGGGTGCAGAGCCATTGCCAAGTTCGAGCGATTGCAGACGGTCACCAACTACTTCATCACCTCGCTGGCCTGTGCTGACCTCGTCATGGGCCTGGCCGTGGTGCCGTTTGGGGCGAGCCACATCCTCATGAAAATGTGGACGTTTGGCAACTTCTGGTGTGAGTTTTGGACTTCCATTGATGTGTTGTGCGTCACTGCCAGCATTGAGACCCTGTGCGTGATCGCGGTGGACCGATACTTTGCCATCACGTCGCCTTTCAAGTACCAGAGCCTACTGACCAAGAATAAGGCCCGGGTGGTCATCTTGATGGTGTGGGTTGTGTCATGCCTTACCTCCTTCTTGCCCATCCAGATGCACTGGTACCGGGCAACCCACCAGGAAGCCATCAACTGCTATGCCAAGGAGACCTGTTGTGACTTCTTCACGAACCAAGCCTATGCCATCGCCTCCTCCATCGTGTCCTTCTACGTACCGCTGGTGGTCATGGTCTTTGTCTACTCCAGGGTCTTCCAGGTGGCCAAAAAGCAGCTCCAGAAGATTGACAGATCTGAGGGCCGATTTCACACCCAAAACCTCAGCCAAGTGGAGCAGGATGGGCGGAGTGGACTTCGCAGGTCCTCCAAGTTCTACTTGAAAGAACACAAAGCCCTCAAGACCTTGGGCATCATCATGGGCACATTTACCCTCTGCTGGCTGCCCTTTTTCATTGTCAACATTGTGCATGCAATTCAGGACAACCTCATCCCTAAGGAGGTTTACATCCTCCTGAACTGGGTGGGCTACGTCAACTCTGCTTTCAATCCCCTCATCTAC?????????????????????????????????????????????????????????????????????????????????????????????????????????????????????????????????????????????????????????????????????????????????????????????????????????????????????????????????????????????????????????????????????????????????????????????????????????????????????????????????????????????????????TTTCCTCATCCTCTTTACCATCTTCGGCAACGCGCTGGTCATCCTGGCTGTGCTGACCAGCCGCTCCCTGCGCGCGCCGCAGAACCTGTTTCTGGTGTCGCTGGCCGCCGCCGACATCCTGGTGGCCACGCTCATTATTCCCTTCTCGCTGGCCAACGAGCTGCTGGGCTACTGGTATTTCCGGCGCACATGGTGCGAAGTGTACCTTGCGCTCGACGTGCTCTTCTGTACCTCGTCTATTGTGCATTTGTGCGCCATCAGTCTGGACCGCTACTGGGCCGTGAGCCGCGCGCTGGAGTACAACTCCAAGCGCACCCCGCGCCGCATCAAGTGCATCATCCTCACCGTGTGGCTCATAGCGGCCATCATCTCGCTGCCACCTCTCGTC------TACAAGGGTGACCAGGGCCCCCAGCCCCAT---------------------------------------GGGCGCCCTCAGTGCAAACTCAACCAAGAGGCGTGGTACATCTTAGCCTCCAGCATTGGATCTTTCTTTGCTCCCTGCCTCATCATGATCCTGGTTTACCTGCGCATCTATCTGATTGCCAAGCGCAGCGGTGGGCAGTGGTGGCGTCGTCGG------ACCCAGATGACCCGGGAGAAGCGGTTCACCTTTGTGCTGGCCGTGGTTATTGGTGTCTTTGTGCTGTGCTGGTTCCCCTTCTTCTTCAGCTATAGCCTGGGTGCTATCTGTCCCCAGCACTGCAAGGTGCCCCATGGCCTCTTCCAGTTCTTCTTCTGGATTGGCTACTGCAACA???????????????????????????????????????????????????????????????????????????????????????????????????????????????????????????????????????????????????????????????????????????????????????????????????????????????????????????????????????????????????????????????????????????????????????????????????????????????????????????????????????????????????????????????????????????????????????????????????????????????????????????????????????????????????????????????????????????????????????????????????????????????????????????????????????????????????????????????????????????????????????????????????????????????????????????????????????????????????????????????????????????????????????????????????????????????????????????????????????????????????????????????????????????????????????????????????????????????????????????????????????????????????????????????????????????????????????????????????????????????????????????????????????????????????????????TTGGCAGTTGCCCAAAAGACTCCTAAAAAGGAAACTCAGGGAATGAAGCAAATG---------GCTGAG---AGTAGTCAAGTGACAAATATTCCTAATAAT------GAGAATGAGACAAAA---GGGGTTGCTGTTCAGAGACAAAAGAACCCAAACCCAGTACAA------TCACTGGGGAAAGAGTCTGTTTCTGGCATAGGAACAGAACCCCAGAGCAGCATCATGAATGGTATGGGACTGAAGTTGAATGTCTGCCCCTCAGAAACACCTCAGGGAAACAGGCTGCGGAAAAGGTCCTCAGCCAGGCAGGTGCCT---------------------------CGCCTGAGCCCACCAGATCGCCCTGA?CTGCAGATTGACAACTCT------ACCAGCAGTGAAGAGATA---AAGGGAAAAAGCTCCCAGCAGGCACTGGTC------------AAG?TGTGCCTCACAGAGCCCCTAGATGCTTCCGTT---------GGAGCCAAGGAA---AATAAG---GCAGGTGAACGA------GGAAAGACACAT---GCAGGGGGAGCTGGCCCAGAACAGAAGTTAGCAGATCTACCCAGTTCT---TTTACTAGCAGTTCAAGTCCTGATAAACTCACAACAGAGTTTGTAAACACAAGCCCACAGAAAGAA---GAGGTAGAAGACAAACAAGGA---ACAGTTCAAGGATCTGATAGTACCAGAGACCCTAAAGACCTGCTGTCGAGTGGAGAAAAGGGTTTG---CAAACT---GAG---------AGGTCCACAGAGAGCACCAGTGTCTCCTTGGTCCCTGACACTGATTACAGCACTCAGGACAGTGTCTCCTTACTGGAGACTGACAGCCGA---AGAAAGGCGCAG---AGAGCGTCACATCAGTGTGTGGCT---CAGTATGTGGCAGTCGCAAAGCCCAAGGACCTGCTGCTTGCTCCTTCT---AAAGATGCTGAAGATCACACAGAAGGTTTTAATGATCCATCCAGACTGGAAGTGAGCCAC---ACCCAGGAGGCAAACACTGAGATGGAGGATAGTGAGCTGGATACTCAGTATTTGCAGAATACATTCCTGTCTTCGAAACGTCAGTCATTTGTTCTGTTTTCAAATCCAGGAAACCCAGAAAAGCAATCTATGATAGTTTGTGCCTGT------GCT---------AAGAAACAAAGCCCA---GAAGTCACTCCTGGATGTGATCAAATAGAAGAAAGTCAGGGCGAGAAAGAGCATACGGCTAGA---TATGTACAGTCAGTCACT------AGTGCCACAGGTGCCTCTGTACTTCCTCAG---AATGATGGGCCACGAGCCAGTGCCAAA---?CT---TTCATCGGGGTCTCCAGACTCTGTCCATTATCTCA?GTCAGA---GACACTGAAA?TGAATATATCA?TGCTGAC---AAACATGGAAAATCACGAAACCTATATCTCATGCCA------TCAGTTTCTCCTG?CAAGTGGTTTGTT---AAAAGTTCATGTGTGGAAACA------------------------------CATTCAGTGTCATCTGAAGACACGGGAGGAAATGAGAGCAGCCTTCAGAATGTGCTGAGCACAAGCAGCTGTGCTCATGGCAAGGAGCATGCTGCTAAGGAAGCCAGCTCCGGCCACGGTGAGAACACTCAACCAGAG---TTAGGTAGAGACAGAGCTCTGGAGGGAGACGCAGTGCTCACACTAGGGCTGCTGCAGCCTGAGGCCTATAAGCAAAGTCTTCCCATCAATAAC---CACAGATGT---CTGGAGGTACAAAAGAAAGGGCAAAGTAGAGTT---ACAATTCCAGCTGACCTTGCAGGTTTCCCTCCCTGTCAAATTATAGATAATGCAGAACAG---CCTGTGGGAAGGAGTCCTACTTCGCAGATTTGTTCTCAGACTCCCGATGACCTGTTAGAT---GATGGGGACAGAAAGGAAGAT---ACCAGTTTTGCTGAAAGTGACATTAAGGAGACTTCTGCTGTCTTTAGCAAAGGTGCCCCAAGAAGACAGTTCAGCAGGAGCCCCAGCCCTTTAACC---CAT????????????????????????????????????????????????????????????????????????????????????ATCAACTGTCCCAGGACAAATCTGAGAGGATGTTCCAATAATGAAAGTAATTGTGCTAAT---ACAATAATATCTCAAGATCTTAATTATGAAGAAGCAAAACTTGATACAAAAAAACTACCATCACTTACATCTCCAGAAACTAATTTTCTGTCATGCTTGCAGAAAAGACAATGTGAAGATAATCCACGAAGCCAGGAAGTTTCAGATATAAAAGAAAATGTCTTAATTGCAGTATGTCAGCCTGAAGTTCAGCAT---TCAGAAGTAGAAAATACTGATATT---------CCATTTCAATCACAGAAAAAC---TTTTTTGATGGCCAA---GATAAT---GCCAGCTCTCTTACATTAACT---CCT---ACC---------TCCAAGAATCCTCTTTCAAAT---CCAGTT---AAGATTTCTGAAGGAAAAGAATCAGAT---AAA---ATATCAGAGAACCTAAACTGTAAG---AATCATGACACTGGTATTGAATTAGCTAAA------------------------------------AATGAAAAAAATCAGGGAATGTGTGTTTTAAATGGAAATTATGAAAAAGTTGAGCTGTTACCTCCTGAAAAATGCATAGTACCAACCTCACCTTCAATGAAGATATCATTGAACCATAATACACATCTAACTGTTATCCAAAAAGACCAA---------GAAGAAACTTCTATAATTTCAGAA---ATGACTGCCAATCCAAATTCTGAAGAA---CTTTTGACAGGCAATGAGCATAATTTTGTCTTTCAAATAACTGATAAAAGGAATAGCCCTGTTTTAAGAAAA---AAGAAGGAAATTCATGGATCAGACTTTAGTTTTATAAAAGAGCCCATTCTCCAGAACTCTGCCATGGTAGCAGATTCAGATGTAGGTGACGAG---CAAGTGTTCCAAATGCTGATTACTGAAGATTTTGACCCACCA---AATATAATATATGATCTTAAA---GAGAACAGAAATAGTGTAAAACAGCATTTA---------------------ACATCTGGT---CAAGACCTGAAATCAGATATCTCCTTGCAT---------AAGAAACCAAATAGAAATAATGAT---TACACACATACAATG---ACAGGG---GTTTTAGATCCAGTTTCAAGTCACAGTTTTGAAGGTAGCTTCAGAACAGCGTCCAATAAAGAAATAAAAGTTACTGAACATGACATTAAGAAAGGCAAAATGCTTTTCAAAGACATTGAAGAACAATAT---CCTACT---AGTTCAGCTTCTTTTAAAATTGTAAAT------ACCTTA---------------------------------------TCAAATAACAAA---AAGAAATTA------AATAAA---CCT------CATGTATTTGATTCACAGTCAGTCAGCTCTCTGTCTACATATGTCCAGAGCAGTACATGTGTTTCTAATGGTGAAAATAACCACACAGCCTTCCAGATGTTATCTTTA---AAACAAAATTTT---AATTCAAACTATAATTTAACACCTAGCCAAAAGGCAGAAATTACAGAACTTTCTACTATATTAGAAGAATCAGGAAGTCAGTTTGAATTTACACAGTTCAGAAAACCAATCCACCTAATATCTCTTCAAGTG---TCTGGAAACCAG---------ATGTGTGCCTCAAGT---------------ACCACTTCTGGGGAACTGAAACATGTT------GATCTTCCTCCCGCAATGGATGCCTCATCTATCAGTCAGGTAGACCGCAGCAAAAAATATGAAGGAGCCCTTGGGGAAACACAAAAGTTTGCTTGCTTACTGCAAAACAAT---CCTAACGGAAGTGTT------TTTTTAACAAATGAAAAG------GAAGTGGAGTTTAGAGGTTTTTATTCTGCTCTTGGCAAATTGAATGTTTCTAGTGAAGCTCTCCAAAAAGCTGTGAAA------CTGTTCAGTGACATTGTGAATATTAATGAAGAAACTTCTGCT---GAAGTAGATCAA---AGTTTCTATTCAAATAAATGTTCTGATTCT---ATTGTTTCAGTATTGAAGATAGAAAATCATAACAAT---GATAAAAATTTAAGTGAGAAAAACGGTAATTGC---CAACTAGTATTACAAAATAATGATGAAAGGACCACTGGCATTTTTGTTGAAGAAAATACTAAAAATTACATGAGAAATACA---GAAAATAAACAT---AAATAT---------ATTGGTACACGTGGA---AATATTTGTAAATTGGGACAGTTTAGTGGCACTGATTCAAGTAAAATTCATAAAGAT------AATTTTCCATGTCATAATATGCATCTTAAATCATCTAGCCAATTTGTGAGTGAAGTAAGCACACAA---AAAGAAAGTTTATCAGATTTAACTTGTTTG---GAAGTTGTAAAGGCTGAAGAAACATGTTACATTAGT---TCAAATAAAGAACAGTTAACTGCA---AGTGAGATGGACCAATAT------GCAAACAGTTTT---------GATATATCATTTCAGACTGCA------------AGTGGGAAAAATATCAGTGTCTCCAAAGAGTCATTGAATAAAGTTGTAAATTTCTTTCATCAAAAACCAGAGGAG------------TGGAATGACTTTTCAGATTCCTTGAATTCTAAATTACTTTCTGGCAGA---AAGAACAAAATGGATCTCTCAAGTCATGGGGAAACAAATAAAAGCAAAATAGTGGGAGAAGGTCCCCCAACTTGTACTGGAACTGAGTTA---AGTCTCCTGCAACAATCTGAATATGAGACAGAAAATATCAAAGAACCTAACCTGTTGGGTTTTTATACAGCTAGTGGGAAAAAAGTAAATATTGTAAAGGAATCTCTGGACAAAGTGAAAAATCTTTTCAATGAAAACTGG---CAAGAT---GTGAGTAAAAAAACCAAATTGGGCCATCAAGTAGCAAAGAACCTAAAAGACAAAGAGGAC---------TGTAAAGAAGGGCTTGAATTAGCGTGTGAGACAGTGGAGAGGACAGCTGTCCCAAAGCATGAAGAAATG---------------------------------------------------------------TGCAGTCTG---AGTAAT------------------AGTTTACACAGACAACCTGAAGGTCTCAAAACATCAAATAGTATC---TCTTTAGAAGTGAAATCCCCTACAACTTCTGGTACAAATCAGCTCCCTTATTCAGATATTAACAATTTTCCTTTAGCATTTTACACAAGACATGGTAACAAAATTTCGGTAAATCGGGCTTTAGTATTTGAGACAACAAAGTGGCTGAAAAGA---GAATTGGATGATGAACAAGAAAAA------ATAAATACTGCT------------------------AAGGTTTTA---TGTGTA---------------------------------------AAGGATTGTGCTCAGAATTATGTGGGGAATCCT---TCAAATGAA---------ATTAGTTCAAGTAACATCATAACTGAAAATGACAAAATTCATATCTCTGAAAAACAAGATGTAACT------CACTTGAATAGCAGTAGCATGTCTAAC------------TTTGACATTTGTCATTCTGAT---GCATATGATGATTCAGGATATTTTTCAAAACGTAAAATTGAT---TCTGATGTTGAATTAATTGTA---AATGTCAAAGATAAAAAT---AACACTGGTTTTTCTGAAGTAGTACCCTCTGTAAAAGAAGTAAGCACATATCCACAAGCCATAAATGAAGATGTTTATGTTCAGAAACCTGTAACTAACTCATCA---TGCAAAAAT------ACAGCCATTAACTTGGCTGCAAATGATTTAGATAATTTTGAGGTA------------------------------GAGCCC---------------------------------------CCTGCA---TTCCATACAGCCAGTGGTAAAATAGTCTTTGTTTCACAAGACTCAACTAAAACAGTAAAAAGTATACTTAAA---------------GAAAGCTGCAGT---AAGATA---ATTGACCAG---AACACTGAAAAT------------------------------------AAATCAGACACTTGCCAAAGAAAAGCTGTGACA---GCTTATAAT---AAGCCATTGGATGATTCAGAGGAT---GTTATTTTTCCTAACTCTCTA---------GATGATGAA---AAATGTGAGCACTCATATGAGAACTTTGCTGAT---------ACTGAAAGTGAA---AGTTTA------------------------------CAACAT---AAAAGTATGTCTGGGTTAGAGGGAGTTTGTGAAAGACCATCTTGT---GTTAGCTTAAAAGCT------TCAGATACATGTAAACTTAAT---ATAGAGAAGCTTCCA---------AAGCAAATCTCTTCTACAGGTGTTTGT------GGGATTTTTAGCACAGCAAGTGGAAAATCTGTAGAAGTATCAGATGGTTCATTACAAAAGGCAAGGCAGATGTTTTCTAAATCGGAAGATAGT---GCCAAGCAACTC---------TTTTCCAAAGTA---TTTAAAAGTAATGAA---CATTCAGATCAATTCATGAAAGAAGAAAACTCTGTA---ATGCATAACCCCCTAAAAGTGCTGGCAGGTCCAAAA---AACTTCCAGCATAAT---GCAAGTTCG---------TATGCTTTCTCTGGATTTAGCACAGCAAGTGGAAAGCAGGTTTCAGTTT????????????????????????????????????????????????????????????????????????????????GAGGAGGACCTGACACCGGATGGTGGTCACCATGTTTCTGGACCAGCTGATGGCTTGTCTAGGGGTACATGGAAA---GGAGACAATAAGGAAGAT------GATGAGGATGACAGTGGAGATGAC---ACCTTCGGTGATGAGGACAATGGTGCGGGCCCCAAAAAG---------------------------------------------GATTCTGCTGCTACCACACAGTCCAGAGAAGACAGTGCCTCCAAA---GATGACAGCACCCAATATCTGGTCAGGGATAGCAGGGACCTTGACCTTGAGGATGGGGTG---------------------------------AACAGT---GAGAGTCAGGAGCACTGGCTGGGA---GGTGGCAGTGAGGGGGACAACAGCCACGGGGAT------------------------GGCTCGGAGTTCCATGACAAT------GGGATACAAAGTGATGACCCAGACAGCACCAGG------------AGTGAGGGAGGCAGCTCCAGAATTGACAGTGCCAGGGTC------AAGTCCAGAGAGTCACAAGGGGACAGC---ACGCAGGAAGGCATTCAGGACTCAGGTGACAGACAATCAGCAGAGTCTCCCAGCAAGAAGTTTTTCAGGAAGTCGCGTATTTCTGAGGAA------GATGATAGAGATGACCTGGAGGACAGCAACACAGTGGAA---GACCTCAGGAGTGACTCCACAGAGAGCAGCAAGAGTGACTCTCAAGAGGATACCAGT---GAGAGCCAGTCCCATGAG------GACAGTGAGGATGTG---GACACCAGCAGTACCCCATCCCAGGAGAGTAGCAGTGAGTCCCAGGAGGATGTGGTAGGT---GAGTCCAGGGGTGACAACCCGGAT------------------------GCCACC---AGCCAGGAAGACAGTGATTCCAGTGAGGAGGACAGCTTGAACAGCTTTTCCAGCTCAGAGAGTGAATCCAGAGAGCAGCAAGCTGAT---GAGTCCAACGAGAGCCTCTCAGAGGAAAGTCAGGAGTCCTCTGAGGATGAC---AACAGCTCCAGCCAAGAG---GGTGTGCAGTCCCAGAGCACATCCACA---GAGAGCCAG------------AGCCAG---------GAGAGT------CAATCTGGGGAGGACACTGACAGCAACTCT------------------AACTCCACC---GAGAGCACT---------TCCAGCAGCGAGGAGGATGGCCAGCCCAAAAACATGGAGGCCGAAGGCAGAAAACTGACCATGGACATGTACCACAACAAGC?????GCCATTCATGATAAC---TCTAAGCCTCAATTCTACAACGATGACTCTTGGGTTGAATTTATTGAGCTAGATATTGAT------GACCCCGATGAAAAGATTGAAGGCTCAGACACAGACAGACTTCTCAGCAGTGACCACCAGAAATCTCTTAATATTCTCGGGGCGAAGGATGATGACTCTGGCCGTACCAGCTGCTATGAACCTGATGTTCTGGAGGCTGATTTCAGTGCCAGTGATGTGTGCGATGACACCTCTGAGGTTGTT---CAGCCAGACAAGTCAAAAGAAGAAGCTGATCTCTTGTGCCTTGATGAGAAGAACCAAACTAACTCACCTCGT---GATACT---TCTCTTGACCCTCAGCAAGCCAGC---ATCATCCCAGCAAAGGAAGACAAACCACAACTATTTTTTATT---GGTAAAACTGAGTCAGCTAACCAAGATGCCCCTACC------CAGATAAGCAATCCTAGTTCACTGACAAACATGGACTTTTATGCCCAAGTAAGCGACATCACACCAACAGGGAATGTGGTACTGTCACCAGGCCAAAAGATTAAGGCAGGAATGTCCCAGTGTGAC---ATGCATCCA------GAA---------------------GCAAACTTCATCAAAGACAATGCCTACTTCCTCAAGGGAGATGCCAAACAGTGCATTGTCGTGACCTCTCCCAAGGAGGTCAAGCCA---CATGAAGTGCTGAGCCTGAAGCAGGAAGATGCTTACGTCACCACAGAAAGCCTTACCGCTGCTGCTGAG---GCTGGGGCTGCA---GAACAGGCTCCAAGCTCC---------GAAATGGCTCTCCCAGATTATACCTCTGTTCACATAGTGCAGTCTCCACAGGGCCTCATCCTCAACACGGCTGCCGACAAGGAA---TTTCTCTCATCGTGCGGCTACTTCTAC---TGTAGCAAGCTGCTGGATCTGGTCTTCCTGCTGGATGGCTCCTCCAGGCTCTCGGAGGCCGATTTCAAGGTGCTGAAGGCCTTTGTGGTGAGCGTCATGGAGCGGCTGCACATCTCCCAGAAGCGGATCCGAGTGGCTGTGGTGGAGTACCATGTTGGCTCCCATGCC------TACCTCGAGCTCAAGGCCCGAAAGCGGCCCTCAGAGCTGCGGCACATTGCCAGCCAGGTGAAGTACGTGGGCAGCCAGGTGGCCTCCACCACTGAGGTCCTGAAGTACACGCTGTACCAGATCTTCAGCAAAATCGAGCGTCCCGAGGCCTCCCGCATTGTGCTGCTCCTGACTGCTAGCTCAGAGCCCAAGCAGATGGGCCGGCATTTTAAACGCATGATCCAGGGCCTGAGGAACAAAAAG---GTCATCCTGATGCCAGTGGGCATTGGGCCGCATGTCAATCTCGAGCAGATTCGATTAATTGAGAAGGAGGCCCGCGAAAACAAGGCCTTTCAGCTCAGCGGTGTGGATGAGTTGGAGCAGCGGAGGGACGAGATCATCAACTACCTCTGTGACCATGCGCCCGAGGCCCCCGCCGTGGCACAGGTCACTGTGGGG---CCAAGGCTGTCAGAG---AGTTTGTCCCCAGAACCCAAGAGA---AAGGCTATGGTTCTGGATGTGGTGTTTGTCCTGGAGGGCTCTGACAAAGTAGGAGAGGCCAACTTCAACAGGAGCAAGGAGTTCATGGCGGAGGTGATCCAGCGCATGGACGTGGGCCAGGATGGCGTCCATGTCATGGTGCTGCAGTACTCATACATGGTGGCCGTGGAGTATACCTTCCGTGAGGCCCAGTCCAAGGGGGATGTGCTACAGCATGTGCGAGACATACAATTCCGGGGTGGCAACCAGACCAACACCGGGCTGGCCTTACAGTACTTGTCTGAGCACAGCTTCTCCACCAGCCAGGGCGACCGGGAGCAGGTGCCAAACCTGGTTTACATGGTCACAGGAAATCCTGCCTCTGATGAGATT---AGACGGTTGCCTGGAGACATTGAGGTGGTGCCCATTGGAGTGGGCCCTGATGCCAACCTGCAGGAACTGCAGAGGGTC????????????????????????????????????????????????CGT---CCTTATTATTCAGAAGAGATGTTTGAA------GATTATGAAAAACCTAAAGAAGAA---GATCCTCCTAAACCAGAGGATCCACCATCAGAACCCTCAGCTAATTCA------ACAGTACCTGAGACTAATTCTACCCAAGCA---------------GGA---AGTCAAAGCAAAAATGACACCAGTCCAACACTAAGCAATGTTCCTGGGCTAAACACTGGGAACAACCCTTCAACT------------------------------------------------------------------------CAAAATGGGATC------TTCCCA------CTCCCTACAGTTAATTTTTCAGGTCAAATAGTACCCAGAGTTCAGATT---CCATGGAAACCAAGTCAGCCAAATATTTATGGA---ATTTATCCAAAGCCTAACATCAGAAATTCTCCTTCAGGAAGACAATCAAAT------------------------------------CCCACAGGTACTGCAACTGGACAAAAA------CAGTCTGGACCTTCTTACTGGAATCAACCAGGTCAG---------------------------AGAGGTCAT---CGGGGGAACTTCTTTGCTTGGGAAGGCAAACAAGCAGCTGGGCCCAAAAATCCAACTTATCACAAAGCTTACATT---CCCACTTCCAGGGTTAATTACCCCAATTATGCAGGAAATCCGGCAAATTTCAGAAGAAAGCTCCAGGGGCCAAACAAACCCTTTGTGGGA---ACCAGTGTTACT---------CCA---ATGAGTCCCAAACAAGGTACTGTTGGCCACAATGAAAAGATCCAAAATCCAAAGGAAAAGTCCCTG---GGTCAAAAAGAAAGAACAGTCAGTTCTACAAAGGAT------ATATCAGGTTCATGGAGAAACTCTCAACATTACAGA---GTTAAT---AAGCCAAATTATGGATGGCATCGG---CCT------GAAGGTAACATGCCAACCCCAAATTTTAATTCTGTTAATCAACATGAAAACTCCTATTATTCAAAAGGAGAATCC------AGAAGAGTGCCAAATTCTAATGCACAGACCCAAAGGCAG---------AACTTTCCCAAAGGGGTTGCTCTAAAGCCAAAAAGAATCCCATATGAAACACAAACTAAG------CAGCTTGAATTAAAGCACAGTACACATCAGCCTATCTATCATGAGGTAATCCCTTCTCCTAAAAGAAAACATTTTCCTGCTGGAAGAAATACGTGGAGTCACCAAGAAATT------CCCCCACCCTTTAAGGAAGATCTTGAGAAGCAGGACAAACATTTACCTCATCTTTCCCCTGGTTCTCCAGGAAGTGTTTTCTACCCTGAA---------TATAAC---TCCTATTATCACAGACAA------------AACTCACCATACCCTGGAAGCAATACA---TGGGATAAGAGAGTTGAT---TCTTCCAAT------ACTATGAGGCACCCAAAAACTCTACAATATCCTTTGAAG---------AGT---GTAGACCAAAAAGAGACAGTCCAGTATAATGAAGAGGACCCACTTGATCCAACT---GGAGATGAA---CCTTTTCCCGGACAAAGTAGAGGGGGTAAGGAAGAG---TTCAGCTTTACTGGAAGACCAATGATTAGGCACTACGAT---GGTGAGCAA---TATGCCTTAAAT---------CAACCAAAGGAATACCTCCCCTATTCCTTAGATAAC---CCACCAAAACCC------------------------------------------------------------------------------------------------------------------------------------------------------------------------------------------------------------------------------------------------------------------------------------------------------------------------------------------------------------------------------------------------------------------------------------------------------------------------------------------------------------------------------------------------------------AGAGAAGATTCTCCTTACAGTGAATTTTATCCCTGGAGCCTAGATGAGACTTTCCCCTCATATAGCCCAGGTCCCACAGTATCCCCA---CCTGAGGAGAGCAGAGGTTATTAT---GTTAATAATGCCATC---CAACAAGAAGAA---AGCACTCTCTTCCCTTCA---------TGGAACTCTTGGGATCACAAGATTCCAACACAGGAGCAGCAAGAAAGTGAGCCATATTTTAAC---AGAAATTACTGGAATCAGGCAACAAATTTACATGAA------GTTAGTCTACCAAACCAGAAAGAGAACTATCCCTATTCAAGTAACCCTCCACCTGGG---------CTCCAGAAAAATCCAACTTGGCATGAAGGTGAGAATTTGAACTATGAT---ATGCAAATAAATAGGTTAAATTCACCAGAGAGACAACATTCA---GCTTTCCTAGACTTAATGCCTCAAAGTTATCCATCGGGTCACACAGAAGCACATTTATTTCACCAA---AGCTCAAGAGGTTCTTGCTGCATTGGTAGCTCTGCAGGGCCCCATGAGAAT---CCA------------------------------------------------------------------------------------------------------------------------------------------------------------------------------------CTAGCTCTCCAAGTTTACACACCAGCCTACAGTCTTGCACCAGAAGAGAATCCAAATACCAGTCCCACCTACACAGAAAGTAGTCATACAAAACACAAAAGACCTGTTGTCTCCCCAACAAGCATCCCACCTAGCCAAACAAATAGCTCAGAGAAGAAACTTCCTGGG------------GAAAGCCAAAGGCCAAGCACTTTTAGAGATGATGTATCTATTCTGAAG---AACACACCATGCTCTGTGAAG------------AATCAGCAGGACCAAGTCGAAGTTAAGTCCTTTCCTGAAGCCAGTTCTCCTCAAACAAAGAATACACCTTGTCTCAAAAGTGATCTTGGAGGAGATGGGAAGAAT---GTTCCAGAACAAATTTTTGAAAGCAACCATCTCAATGAAAAAACT---GTTGATCTTACTCCTGAGCAGCTTGTTATTGATACAACTGATGAAGGCCCCAAGTCACAAGACATCCAAAAGGAAATTCAGGAAGAGGAGGAGGAGAGGAAGCAACAA---AGACTACCTAACATCCTACAGGTGCCATGCTTTGGTTCCCAATTAACAAAGCTTCACTCTTCTAGCACTGGAACTCCATCTAGCAATGGAAAAGAAGGCGAATCTGATGGAAAGCTA---ACTGTGCCTACTGAAAACCCTAATACATTTGTTGGGTTACCTACT---GGGGAGCCATTTAGAAGTAGAAATGTTGACCAGCTTACTGCAGATGAA?????????????????????????????????TATAAGTACAATCAAAATTTCTCTGCCACTAACAATGAGAACCACATTGAAGCTCATGTATTAATTAATGGAGATGCCAATCTGTATTTCCTAGACATTCCTTTAACAATTCCTGAGATGAATCTACCTTACACAACA---CTC---ACAACTCCATCAGTGAAAGATTTCTCCATATGGGAAGAAACAGGCTTGAAGGAATTCTTGAAAACAACAAAGCAATCATTTGATTTAAATGTCAAGATTCAATATAAGAAAAACAAAGACAAGCATTCCATTGCAGTTCCTTTGGGTGTGTTTTATAAGTTTATCAGTCAGAATGTTGATTCCTTGGACAGCTATTTTGAGAATGTCAGAGATAATGTGCTGGATTTTCTTACTACATCCTACAACAAAACAAAAATTAAGTTGGATAAGTACAAAGCTGAAAAATCCCTCAACACTCTCCCCAGGACCTTTCAGAATCCTGGATATACCATTTCAGTCATC---------AAAATTGAAGTGTCTCCATTCTCAGTGGAGATGCTGCCCTTCAGCCCTGTGATTCCCAAAGCAATCAGCACCCCCAGTTTCATCATCCCTGGTTCTGACTTCTACATGCCTTCGTACATGTTAGTTCTGCCA---TCCCTCGAATTGCCAGAGCTTCATATCCCTAGGAATCTTCTCAAGCTTTCTCTCCCAGACTTTAAGGAGTTGAGTTCTGTAAACAATATTTTTATTCCAGCCATGGGCAACATTACCTATGATTTTTCCTTTAAATCAAGTGTCATCACTCTGAATACCAATGCTGGACTTTATAACCAATCAGATATTGTAGCTCATTTCTTTTCTTCCTCT---TCATTAGTCCCCGATGCACTGCAGTACAAATTAGAGGGCACTTCACGTTTGACGAGGAAAAGAGGATTGAAGCTAGCCACAGCTCTGTCTCTGAGT---AACAAATTTGTGGAAGGCAGTCATGACAGTACCATTAGCTTCACCAAGAAAAACATGGAAGCATCAGCAACCACAACTGCCAAAGTCCACACTCCAGTTTTCAGAATGAATCTCAAGCAAGAACTTACTGGAAATCCCAAGTCAAAACCTTCTGTCTCTTCATCCATTGAACTAAAGTATGACTTCAATTCCCCAAAGCTGCTCTCCACTGCAAAAGGAGAGATTGAGCACAGGCTCAGCTTAGAAAGCCTCACT---------------TCTTACTTTTCCACTGAGTCATCTACCAAAGCTGTTATCAAAGGTACAGTCCTCTCA---AGGGAATATTCAGGAACTCTTGCCAGTGAGGCCAGCACTTACCTGAATTCCAAGGCTACTCGGTCTTCAGTGAAGTTGCAAGGTTCTTCTAAAGTTGAT------------GGCATCTGGAATGTTGAAGTAAAAGAAAATTTTGCTGGGGAAACCACTCTCCTACGAATATATGCCATGTGGGAACACAGTGTAAAGAGCCACTTGCAGCCATACAGGCAC---TTTTCTACACATGGAGAACATGCAAGCAAAGCCACCCTGGAA---CTGTCCCCAGGGGTGATATCAGCCCTTATTCAGATTCGAGCACATGAGATCAATTCTGTCCTTGAAATTCCTCACTTTGGTCAGGAAGTAGCCCTGAATGCTAATACTAAAAACCAAAAATTCACCTGGAAGAGTGATGTCAAGGTTCACTTTGGAACTCTCCAGAACAGTCTACAGCTTTCTAATGACCCAAAAGAAACACGCTTTGACATTGCAGGATCCTTAGGAGGACATCTAAGCTTCCTCAGATTTATCATCCTACCAGTGTATGACAAGAGCTTATGGGACCTCCTAAAATTGGATGTAACCACCAACTCTCAAAAGAGACAGTATCTTCATGCTACAACTGCTCTTGTGTACACCAAAAACCCCAAGGGTTATCCTTTG---TCTATCCCTGTGCAAGAATTGACTGATAAATTCATT------ATC---CCAGGGCTGAAACTAAAT------------------------------------------------------------------------------------CATCTGAACTCAGGTCTTGTCATACCTACATTCCAAGTGCCATTTACAGATCTTCAGATTCCAGCCTACAATCTTAACTTCAATGGCATAAAAATCTACAAGACATTGAGTACATCACCATTTGCCCTCAACCTACCGACACTACCCAAGATAAAATTCCCTCAAGTGGATGTCTTAACA---CAATATTCCAAACCAGAAGATTCCTCAGTCCCCTTTTTTGAGATAACTGTGCCTGAATTTCAGCTAACTATATCCCAATTCACTCTTCCAAAACGTCTTTCAGTTGGCAATGCTGTGCTGGATCTCAATAAAGTAGCCCACATGATCGGAGACTTGGAGCTGCCCACTATCACTGTGCCTGAGAAGGTGATTGAGATTCCTTCCCTCAAGTTCTCTGTACCTACTGGGCTTTTCATTCCTCTTTTTGGAGCACTGACTGCACGTTTTGGGGTGTCCTCTCCCCTGTATAATGCCACTTGGAATGTTGGGTTAAGAAACAATGCAGATCATATTGAAACTTCCCTGGATTCCACA??AGAGAACCTTATGGGGATGCAGGCAGCCATCGAGCAGGCCATGAAGAGCCGGGAGATTCTAGCCATCTCTGACCCTCAGACGCTGGCGCACGTGCTGACGGATGGAGTACAGAGCTCACTGAACGACCCACGCCTGATCATTTCCTATGAGCCCAGCACTGTGGAG---AATCTGCGT---CAA---GCC---CCAGCACTCACCAACCTCAGCCAGGAGGAGCTACTGGCCGGGCTAGAAAAGAGCGTCCGCCATGAGGTCCTGGAGGGCAATGTGGGCTACCTGCGCTTGGATGACCTCCCCGGCCAGGAAGTACTGAACAGGCTGGCTGACTTCCTGGTGACCCATGTGTGGAAGCAGCTCATGGGTACCTCTGCCCTGGTCCTGGATCTCCGGCAGTGCCCCAGCGGCCATGTCTCCAGCATCCCCTATGTCATCTCCTACCTGCACCCTGGGAACACGGTCCTGCATGTGGACACCATCTATGATCGCCCCTCG------AACACCACCACGGAGATCTGGACTTTGCCGCAGGTCCCGGGAGAG---CGGTACAGTGCTGAGAAGGATGTGGTGGTCCTCACCAGCAGCCACACTGGGGGCGTGGCCGAGGACATCGCCTACATTCTCAAACAGGTGCGCAGGGCCATCGTGGTGGGTGAGCGCACGGAGGGGGGCGCCCTAGACCTTCAGAAGCTGAGGATTGGCCAGTCCAACTTTTTCCTCACTGTGCCAGTGTCCAGGTCACTGGGCCCCCTGAGTGGAGGCAGCCAGACATGGGAGGGCAGCGGCGTGCTGCCGTGTGTCAGCATCCCAGCTGAGCAGGCCCTGGAGAAGGCGCTGGCCATCCTCACCCTGCGCCGCGCCCTGCCAGGGGTTGTGCACCGCCTGCAGACAGCCCTGCAGGAGTACTACACCCTGGTGGACCGTGTGCCAGCCCTGCTACACCACCTCTCCAGCATGGACTACTCCACCGTGGTCTCTGAAAAGAACTTGATCACCAAGCTCAATAGTGGCCTGCAGGCTGTATCTGAAGACCCCAGGCTTCTGGTGAGG????????????????????????????????????????????????????????????????????????????????????????????????????????????????????????????????????????????????????????????????????????????????????????????????????????????????GTTCTTTGAGCAGATGCAGAACTAGACCACCGCCA---CAGCAGCCTCTGAAGTTGGACAGCAAAACCATTGCTTCACTACCCATCGGTGTTCATTTAGAGAA-TAATGTGGGAAGAAACCTTCTGTTTTATTATTTACTCATT--ACCGCCTTT-GACAGCTGTGCTGTAACACGA-GT-AGATGCCTGAACTTGAATTAATACAAATCAGTAATGTATTCTCTCTCTTTACA-TTTTGG-TCTCTACACTACATTATTAATG---GGTTTTGTGTACTGTAAAGAAT----TTAGCTGTATCAAAC--TAGTGCATGAA-TAGAT-TCTCT--CCTGATTATTTATCACATAGCCCCTTAGCCAGTTGT-----ATATTA--TTCTTGTGGTTT-GTGATCC-A-ATTAAG-TCCTACTT-GAAATATGCTTTAAAAATCGATGGGGGATGCTT-CATGTGA---ACGTGGGAGTTTTAGCTGCTT-CTCTT-GCCTA-AGTATTCTTTTCCTGATCACTATGCATTTG-AAA-GT-TAAACATTTTTAAGTATTCCAGATGA-TTTA-GAGGA-TTTTTCCATGACTGCATT-----TT-ACTGTACAGATT--GCTGCTT---CTGCTATATTTGTGA-TATAGGAATT-AAGA???????????????????????TAAGTTATGTTCTTCTTGATTG-TTCTT-GTTATCATGCTGTTTTGTGAACCTGTAGA--ATACAAGTGCTTTTTATCTTGAAA-TTCAACAGATGGAAA-GAATAAACATAGAAT--AAT-GCATTCTATGTAGCCATGTCACTGTGAATAA-CGATTTCTTGCATATTTA-GCCATTTTGATTCC--TGT-----TTGATTT--ATTTCTTTGTTGCTACGCAAAACCGATCAAA-GGA-AAGTAAACTTCAGTTTTACAATCTGTATACCTAAAA-GCGGGTACT----ACCATTTATTTTACTGA-CTTGTTTAAATGATTCGCTTTTGTAAG??????TATTGCCATAAAGCAGAATAACT--GTCTCTGCCTTGGACCTTGTTT--ATTCTG-AACCC---AGTCAAGGCGGGGGATGCCGTAGTTCTAACTGCCCATCGGA----CTTGC--GGAAGGG--ACACTC-GGGA--CCTTAACTAAGAGTCCAGTGTGGTTT--AGTCTTTGAGTGGAATTAGG-AGTACTGTTCCCAGACGT-GGAACGC-CACCTAGGCCACT-----TTCA----CCAAG-CTTA--CTT---CAGTCTGCTTGTCAGTAG-CATGCATGTTTTGTTT---GCCTTTT--GCT-TCTACTTTTTCTAGGGAAGCTGCTAAAGAATGTCGACGCCGAAAGAAAGAATATGTAAAA-TGTCTGGAGAGTCGTGTTGCAGTCCTGGAAGTTCAGAACAAGAAGCTTATAGAGGAGCTTGAAACCGCTTCATTAATTCACCATTCAGAGACCAAATAATTGAAAGGCAACTATAGATAGGTAGGATTATATTAGTCAGAATCTTCATATCATAGGTACAGTCATTC--ACCAAGTTAATTTGTATAAA----TAAGCACGACTCTT-GTCTT----------TGTACAGG-CAGTCACCCTG-----GTTCAGA---CAACTACTCTCTCAGGCTTCTCATGTGTAGTGAAGC--------TGCT---GGGTCAC-----------CTGGGCTGT-TCTTGACGGCTGGGACGCATCCGCGCACTGGGC--CGCCCACCTGGGCCCACGTGTACTC-CCACCCGCGTACATACGGGAAT--GTGCTT-CCATTTGAT----------------------------------------GGACTATTCTATTTCACTTTTCCAACTA--CAA-TT-ACTAGGTCGGCC-GTTT-ATAATA---TCTATTTGGTGCTAGTCAATTTCCCAA-CTAGA-TTTATAAAATGCACTGT-ATTATTTACACAA-CTTAGAA--GCCAAATTA-C-AAGTAC-TCAGTTCAAA-TATTCC-ATTCATTT----CAA-TCAACCAAAGTTAGTTCAGTAGCTT-ATCTC--AGTTAT-GAG-TAT-AATACA-TTACATGTAAATTAAGTGTGTGTATACTGTAATCGTGCTATTTTTATCTTTGAAA-CATTTATA-AACTAG-AATAATAATGCCCTT???????????????????GTAGTGTGAAACTCCAAAATGCAGAC----TGAAGC?GCCAAACTGCCAAGT-GTC-GAAAGAT--CACTC--CCCG-TTCTGAGCACACAC-TCCAT------GAACA---AAA-ACTGTTTTCTCCT-GTGTTCCTTT-ATGTATAGAG-AAGATGTG--ACCTGAAGC-CACAGAGAGACT-GACATA-TTTTGGTTTCACAGTAGGAGT-ATTAAA-TTTCCTTGGCCAAACA-AAAGC---------AGCTGCAAATTC---CCAGTAAGGCAGA--GTTGAACCACAGA-TAATCCAACTTAAACATGTTT-GTTATGATAAGCAA
Castor_canadensis	GGAAAATATACCCTCACCTTAGAAAACAGCAGTGGAACAAAGTCTGCCTTTGTTACAGTGAGAGTCTTGGACACACCAAGTCCACCTGTTAACCTGAAAGTCACAGAAATCACCAAAGATTCAGTATCAATTACATGGGAACCTCCTTTGTTGGATGGAGGATCCAAAATAAAAAATTACATTGTTGAGAAACGTGAAGCCACAAGGAAATCATATGCTGCTGTTGTAACAAATTGCCATAAGAATTCTTGGAAAATCGATCAACTCCAAGAAGGTTGCAATTATTACTTTAGAGTTACAGCTGAGAACGAGTATGGTATTGGCCTTCCCGCCCACACTGCAGATCCAATTAAGGTTGCAGAAGTCCCACAACCTCCAGGAAAGATAACTGTGGATGATGTCACCAGAAACAGTGTCTCTCTGAGTTGGACAAAGCCTGAACATGATGGTGGCAGTAAAATCATTCAGTATATTGTGGAAATGCAAGCTAAAAACACTGAGAAATGGTCAGAGTGTGCTAGGGTAAAGTCCCTTGAAGCAGTAATTACTAACCTAACTCAGGGAGAAGAATATCTTTTCAGAGTTGTTGCTGTAAATGAAAAGGGAAGAAGTGACCCTAGGTCCCTTGCAGTTCCAGTAGTTGCCAAAGATCTTGTCATTGAACCAGATGTAAGACCCACATTCAGCAGTTACAGTATACAGGTTGGCCAAGATTTGAAAATAGAAGTGCCAATTTCTGGACGTCCTAAGCCAACAATTACCTGGACTAAAGATGGTCTTCCACTGAAGCAGACCACAAGAATCAACGTTACTGATTCACTTGACCTTACCACACTCAGTATTAAAGAAACTCATAAGGATGATGGTGGACAATATGGAATCACAGTCGCCAATGTTGTTGGTCAGAAAACAGCATCCATTGAAATTATAACTCTAGATAAACCTGATCCTCCAACAGGACCTGTTAAATTTGATGAAGTCAGTGCCGAGAGTATTACATTATCCTGGAACCCTCCATTATATACAGGGGGCTGCCAAATTACCAACTACATTGTTCAGAAAAGAGACACAACCACCACAGTATGGGATATTGTTTCTGCTACTGTTGCTAGAACTACACTCAAAGTAACAAAACTGAAAACTGGTACAGAATACCAATTTAGAATATTTGCTGAAAACAGATATGGACAAAGCTTTGCCCTGGAATCT????????TGTAGCTCAGTATCCTTACAAAGAACCAGGCCCTCCAGGAACACCATTTGTTACAGCCATTTCCAAAGACTCTATGGTAATACAGTGGCATGAACCAATCAATAATGGTGGAAGCCCAGTCATAGGTTACCACCTCGAGAAAAAGGAAAGAAATAGTATATTGTGGACAAAAATCAACAAAACTATTATTCATGACACCCAGTTTAAAGCACTGAATCTTGAAGAAGGCATTGAATATGAATTCAGAGTTTATGCTGAAAATATTGTTGGTGTGGGGAAAGCAAGCAAAAATTCTGAATGCTATGTAGCCAGAGACCCCTGTGACCCACCAGGAACCCCAGAAGCAATAATAGTCAAAAGAAATGAAATCACTCTACAGTGGACCAAACCTGTGTATGATGGTGGAAGTAAGATTACAGGCTACATTGTAGAGAAACGTGACTTACCTGAGGGTCGCTGGATGAAAGCCAGCTTCACAAATGTCATTGAAACTCAATTTACTGTATCAGGTCTTACTGAAGATCAAAGATATGAATTCAGAGTCATTGCAAAGAATGCAGCTGGTGCAATAAGTAAGCCTTCTGACAGTACTGGACCAATAACTGCCAAGGATGAGGTTGAACTCCCAAGAATTTCAATGGATCCAAAATTCAGAGACACAATAGTGGTAAATGCTGGAGAAACATTCAGGCTTGAGGCTGATGTCCATGGAAAGCCTTTACCTACCATTGAATGGTTAAGGGGAGATAAGGAAATTGAAGAATCTGCTAGATATGAAATAAAGAACACAGATTTCAAGGCTTTGCTTATTGTAAAGGATGCCATCAGAATTGATGGTGGACAGTATATTTTAAGAGCCTCCAATGTTGCTGGTTCTAAATCATTCCCAGTAAATGTAAAAGTACTAGATAGACCAGGACCTCCAGAAGGGCCAGTTCAGGTTACCGGAGTCACTTCTGAAAAATGCACTTTAACATGGTCTCCACCACTTCAAGACGGTGGCAGTGACATTTCTCACTATGTTGTTGAAAAGCGAGAAACCAGTCGACTTGCATGGACAGTTGTTGCTTCAGAAGTTGTGACTAATTCTCTGAAAATTACCAAACTCTTAGAAGGGAATGAATATATTTTCAGAATAATGGCTGTCAACAAATATGGTGTTGGAGAGCCTTTGGAATCTGCACCAGTACTGATGAAAAATCCATTCGTGCTCCCTGGGCCACCAAAAAGCTTGGAAGTCACAAACATTGCCAAGGACTCCATGACTGTCTGTTGGAGCCGCCCAGACAGTGATGGCGGAAGTGAGATTATTGGTTATATTGTAGAGAAGAGGGACAGAAGTGGCATTCGGTGGATAAAATGTAATAAACGCCGCATCACAGATTTGCGTCTGAGAGTAACAGGATTAACAGAAGACCATGAGTATGAATTCAGAGTCTCGGCAGAAAATGCTGCTGGAGTTGGAGAACCAAGTCCAGCTACAGTTTATTATAAGGCTTGTGATCCTGTGTTCAAACCTGGCCCACCCATCAACGCA???????????????????????????????????????????????????????????????????????????????????????????????????????CAGATGAAGAAGAATGGCAAATAGTTACTCCACAGACTGGCATAAGAGTCACTCGATTTGAAATTTCAAAGCTCACTGAACACCAAGAATATAAAATACGAGTCTGTGCCCTCAACAAAGTTGGTTTAGGTGAGGCTGCAGCAGTTCCTGGTACTGTAAAGCCAGAAGATAAACTTGAAGCCCCTGAACTTGACCTTGACTCTGAGTTGAGGAAAGGAATCACTGTAAGAGCTGGTGGATCTGCCAGGATTCATATTCCATTCAAAGGTCGTCCTACACCTGAGATCAGTTGGTCTCGAGAAGAAGGTGAATTCACAGATAAGGTCCAAATTGAAAAGGGAGTAAACTTCACCCAACTTTCAATAGACAACTGTGATAGAAATGATGCTGGGAAATATATTCTCAAGCTGGAAAATAGCAGTGGATCTAAGTCTGCTTTTGTAACTGTGAAAGTTCTTGACACCCCAGGGCCACCTCAGAATTTGGCAGTCAAAGAAGTGAGAAAAGATTCTGTCCTTCTGGTGTGGGAACCACCCATCATTGATGGGGGGGCAAAGGTCAAGAACTATGTAATTGACAAGCGTGAGTCAACCAGAAAAGCATATGCTAATGTAAGTAGTAAATGCAGCAAAACAAGCTTTAAAGTTGAGAATCTTACAGAAGGAGCCATCTATTACTTTAGAGTCATGGCTGAGAATGAATTTGGAGTAGGTGTTCCTGTGGAAACTGCTGATGCCGTGAAAGCTTCTGAACCTCCTTCCCCACCAGGCAAGGTTACACTCACTGATGTGTCCCAGACCAGTGCATCGCTTATGTGGGAGAAACCTGAACATGATGGTGGTAGCAGAATCCTGGGGTATGTTGTTGAAATGCAGCCCAAAGGAACAGAAAAATGGAGTGTTGTGGCTGAATCCAAAGTCTGCAATGCAGTTGTTACAGGTTTGAGTTCTGGACAAGAATATCAGTTCCGTGTGAAGGCTTACAACGAGAAAGGAAAAAGTGATCCAAGGGTGCTTGGTGTTCCAGTCATAGCCAAGGACTTGACTATACAGCCGAGTTTTAAGTTACCATTTAACACATATAGTGTCCAAGCTGGAGAAGATCTTAAAATAGAAATTCCAGTTATAGGTCGACCAAGACCTAACATTTCATGGATCAAAGATGGCGAGCCTCTTAAACAGACAACAAGAGTAAATGTTGAAGAGACAACTACTTCCACAATTTTGCACATTAAAGAAAGCAACAAAGATGACTTCGGAAAATACAGTGTAACAGCAACAAATAGTGCAGGCACAGCAACAGAAAATCTTAGCATTATTGTTTTGGAAAAGCCTGGACCTCCAGTTGGACCGGTGAGGTTTGATGAAGTTAGCGCAGACTTTGTGGTTCTATCTTGGGAACCTCCAGCCTATACTGGTGGCTGCCAAATAAGCAATTACATTGTAGAAAAGCGAGATACAACCACCACCACTTGGCACATAGTATCAGCAACAGTTGCAAGAACAACAATTAAAGTAACCAAACTGAAAACAGGCACTGAGTACCAATTTAGAATTTTTGCTGAAAACAGGTATGGAAAATTCAGGGGCAGTCCCTTCCAAGAAAAGATGACTGCAGGAGACACTCCCCAGATGGTCCCA---GCAGACACAGGG---AACATTACAGAATTCTACAAC---AAGTCTCTGTCATCCTACAAGGAA---AATGATGAGAACATCCAGTGCGGGGAGAACTTCATGGACATGGAGTGTTTCATGATTCTGAATCCTAGCCAGCAGCTGGCCATTGCCGTGCTGTCCCTCACACTGGGGACCTTCACGGTTCTGGAGAACCTGCTGGTGCTGTGTGTCATCCTTCACTCCCGCAGCCTGCGCTGCAGGCCTTCCTACCACTTCATCGGCAGCCTGGCGGTGGCAGACCTGCTGGGCAGTGTCATTTTTGTCTACAGCTTCGTTGACTTCCATGTGTTCCACCGCAAAGACAGTCCCAATGTGTTTCTGTTCAAATTGGGTGGGGTCACGGCCTCTTTCACCGCCTCTGTAGGCAGCCTGTTCCTCACAGCCATCGACAGATACATATCTATTCACAGGCCCCTGGCCTATAAGAGGATCGTCACCAGGCCCAAGGCCGTGGTGGCCTTTTGCCTGATGTGGACCATAGCGATTGTAATCGCTGTGCTCCCTCTCCTAGGCTGGAACTGCAAGAAGCTTCAGTCTGTTTGCTCGGACATTTTCCCACTCATTGACGAAACCTACCTGATGTTCTGGATTGGGGTCACCAGCGTGCTGCTGCTATTCATCGTGTACGCGTACATGTACATCCTCTGGAAGGCCCACAGCCACGCAGTCCGCATGATTCAGCGTGGAACGCAGAAAAGCATCATCATCCACACATCAGAGGATGGCAAGGTACAG---GTGACCCGGCCAGATCAAGCCCGCATGGACATTAGGCTGGCCAAGACCCTGGTCCTGATCCTGGTGGTTTTGATCATCTGCTGGGGCCCTCTGCTTGCGATCATGGTGTACGATGTCTTTGGGAAGATGAACAAGCTCATTAAGACGGTGTTCGCCTTCTGCTTATACCTGAATGTTTGGAC?CCTGCACCTCAACCAAAAAACGCCACTGTAATGATATGGATCTATGGTGGTGGCTTTCAAACTGGAACATCTTCTTTACCTGTTTATGATGGCAAGTTTCTGGCTCGGGTTGAAAGAGTTATTGTAGTTTCAATGAATTACAGAGTGGGTGTTCTAGGATTCTTAGCCTTACCAGGCAATCCTGAGGCTTCAGGGAACATGGGCTTATTTGATCAACAGATGGCCCTTCAGTGGGTCCAGAAAAATATAGCAGTTTTTGGTGGGAATCCTAAAAGCATAACTCTCTTTGGAGAAAGTGCTGGAGCAGCTTCAGTTAGTCTTCATTTGCTTTCTACTAAAAGCCACTCTCTGTTTACGAGAGCCATTCTACAAAGTGGATCCTCTAATGCCCCTTGGGCTGTAATGTCTCCCTATGAAGCTAGGAATAGAACATTGACCCTAGCTAAATTTATTGGTTGTTCTAGAGAGAATGAGACTGAGACATTAAAATGCCTTCAAAAAAAAGATCCCCAGGAAATTCTTCTGAATGAAGTATTAGTTCTTCCT------TATGATACTCTCTTGTCAGTAAACTTCGGTCCAACTGTGGATGGTGATTTTCTTACTGAAATGCCAGACACACTTCTACAACTTGGA---CAATTCAAAAAAACCCAGATATTGGTGGGTGTTAATAAAGATGAAGGGACAGCTTTTCTAGTATATGGTGCTCCTGGTTTCAGCAAAGATAACAATAGCATCATAACTAGAAGGGAATTTCAAGAAGGTTTAAAAATATTTTTCCCAGGAGTGAGTGAATTTGGAAAAGAATCAATCCTCTTCCACTATGCTGACTGGGTAGATGATCATAGACCCGAAAATTACCGAGAGGCCTTGGATGATGTTGTTGGGGACTACAACATCATATGCCCTGCCTTGGAGTTTACCAAGAAGTTCTCAGACTTGGGAAACAATGCCTTTTTCTACTATTTTATTAAACTGACTTCAGTGGTTTTCATTCTTATCTGCTGTTTCATCATCCTGGAGAACATCTTTGTCTTGCTGACTATTTGGAAAACCAAGAAGTTCCACCGGCCCATGTACTATTTCATTGGCAATCTAGCTCTCTCAGACCTGTTGGCGGGCGTGGCCTACATAGCCAACCTGCTGTTGTCTGGGGCCACCACCTACAAGCTCACCCCTGCGCAGTGGTTTGTGCGAGAAGGGAGTATGTTTGTGGCTCTGTCTGCGTCGGTGTTCAGCCTCCTGGCCATTGCCATCGAGCGCTATATCACCATGCTGAAGATGAAGTTACACAACAGCAGCAACAGCTCCCGATCCTTCCTGCTCATCAGCGCTTGCTGGGTCATGTCCCTCATCCTGGGTGGCCTGCCCATCATGGGCTGGAACTGCATCGGCACGCTGTCCAGCTGTTCCACCGTGCTGCCGCTGTACCACAAGCACTATATCCTCTTCTGCACCACCGTGTTCACCTTGCTCTTACTCTCCATCGTCATCCTCTACTGCAGGATCTACTCCCTGGTCAGGACTCGGAGTCGCCGGCTGACCTTCCGGAAG------AACATCTCCAAAGCCAGCCGGAGCTCTGAGAAGTCGCTGGCCTTGCTGAAGACGGTCATCATCGTCCTGAGTGTCTTCATCGCCTGCTGGGCACCGCTCTTTATCCTGCTCTTGCTGGATGTGGGCTGCAAGGTGAAGACCTGTGACATCCTTTACAAAGCAGAGTACTTCCTGGTGCTGGCTGTGCTGAACTCGGGTACCAATCCCATCATTTACACCCTAACCAACAAGGAGATGCGCCGGGCCTTCATACGGATCGTGTCCTGTTGCAAGTGTCCCAGCGGAGACTCCACGGGCAAGATCAAACGCCCGATCATCGCAGGTATGGAGTTCAGCCGCAGTAAATCCGACAACTCCTCCCACCCCCAGAAGAGAGCCACTTCCTGGCCAGACCTCATTGCCAGGGTTTTCCGGATTGATGTGAAGGCAGATGTTGACTCAATCCACCCCACTGAATTCTGCCATAACTGCTGGAGCATCATGTATAGGAAGTTTAGCAGTGCCCCATGTGAGGTTTACTTCCCAAGGAATGCAACCGTGGAATGGCGCCCACACACGCCATCCTGTGACATCTGCCACACTGCCCAGCAGGGA------------CTCAAGAGGAAGAGACATGAGACAAATGTGCAGCTC---AGCAAAAAAATCAAAATTATG---CTTGACCGAGC?AAGCAAGTC---CGTCAACACAAGAGAAGA---GAAGTCATGAAGAAGATTGCTGACTGCAATAAGATACATCTCAGTACCAAGCTTCTGACAGTGGACTTCCCAGCACACTTTGTGAAGTCTATCTCGTGCCAGATTTGTGAGCACATTCTGGCTGACCCTGTGGAGACCAGCTGTAAGCATGTATTTTGCAGGGTCTGCATTCTCAGATGCCTCAAAGTCATAGGCAGCTATTGTCCCTCTTGCCGATATCCATGCTTCCCAACTGACCTGGAGAGTCCGGTGAAATCCTTTCTGAGCATCCTGAATTCCCTGATGGTAAAATGTCCAGCAAAAGAGTGCAATGAGGAAGTCAGTTTGGAAAAGTATAATCACCATGTCTCAAGTCACAAGGAATCCAAAGAGACTTTTGTGCATATCAATAAAGGGGGCCGGCCTCGTCAACATCTCTTGTCACTGACCCGGAGAGCTCAGAAGTACCGGTTGAGGGAGCTCAAGCAGCAGGTCAAGGCATTTGCTGACAAAGAAGAAGGTGGAGATGTGAAGTCTGTATGCTTGACCTTGTTCCTGCTGGCACTGAGGGCAAGGAATGAACACAGACAAGCCAATGAGCTGGAGGCTATCATGCAGGGACGGGGCTCTGGCCTGCAGCCAGCTGTTTGCTTGGCCATCCGTGTTAACACGTTCCTCAGCTGTAGTCAGTACCACAAGGACTACCTGAATGGCCCTTTCACTGTAGTGGTGAAGGAGTCTTGCGATGGAATGGGAGATGTGAGCGAGAAGCACGGGAGTGGCCCAGCAGTTCCAGAAAAGGCAGTTCGTTTTTCATTCACAGTC------ATGAATATCACCATAGTGCATGGCTCCCAGAATGTGAAGGTGTTTGAGGAAACCAAACCAAACTCTGAATTGTGTTGCAAGCCATTGTGTCTTATGCTGGCGGATGAGTCTGATCATGAGACCCTGACTGCCATCCTCAGCCCTCTCATTGCAGAGAGGGAGGCCATGAAGAACAGTGAATTGATGCTTGAGATGGGAGGTATCCTTAGGACTTTCAAGTTCATCTTCAGGGGCACTGGATATGATGAAAAACTTGTCCGGGAAGTAGAAGGCCTGGAGGCTTCTGGCTCAGTCTACATTTGTACACTTTGTGATGCCACCCGCCTGGAAGCTTCTCAGAATCTTGTCTTCCACTCCATAACCAGAAGCCACGCTGAGAACTTGGAGCGCTATGAGGTCTGGCGTTCCAACCCATTCCATGAGTCAGTGGAAGAACTGCGGGATCGAGTGAAAGGAGTCTCGGCCAAACCTTTCATTGAGACAGTCCCTTCTATAGATGCACTTCACTGTGACATTGGCAATGCAGCAGAGTTCTACAAGATTTTCCAGCTAGAGATAGGAGAGGTGTATAAAAATCCCAGTGCCTCCAAAGAGGAAAGGAAAAGATGGCAGGTGACACTGGACAAGCATCTCCGGAAGAAGATGAAGATTTATGTCATGTCTATTGTTTGCAAG---AATAGCAAAAAAGTTACTTTCCGCTGCATGGAGAAAGACTTGGTAGGAGATGTTCCTGAAGCTAGATATGGTCATTCAATTGATGTGGTGTATAGTCGAGGAAAAAGTATGGGTGTTCTCTTTGGAGGACGCTCATACATGCCTTCCACCCAAAGAACCACAGAAAAATGGAATAGCGTAGCTGATTGCCTGCCTCATGTTTTCTTGGTGGATTTTGAATTTGGGTGTGCTACATCATATGTTCTTCCAGAACTTCAGGATGGACTATCTTTTCATGTCTCTATTGCCAGAAATGATACCATTTATATTTTAGGAGGACATTCTCTTGCCAATAATATCCGCCCTGTCAACCTGTACAGAATAAGGGTTGATCTCCCCTTAGGTAGCCCAGCTGTGAACTGCACAATCTTGCCAATTGTTTATCAACCTCATCTTATCACGGTAGAAGAAATAAGGAAGCAGATTGACGCTGTGGGCTTTCCAGCATTCATCAAGAAACAGCCCAAATACCTCAGACTGGGAGCTATTGATGTAGAGCGTCTAAAGAATACACCTGTCAAATCTCCAGAAGGGTCCCAGCAAAGGAGTCCTTCATACACCAGTGAT---TCCACAGCCACTTTCATCATAGATGGCATGCATTGTAAATCGTGTGTGTCAAACATTGAAAGTGCTTTATCTACACTCCAGTATGTAAGCAGCGTAGTAGTTTCTTTAGAGAATAAGTCTGTCATTGTAAAGTACAGTGCCAGCTCAGTCACTCCAGAAACACTAAGGAAAGCAATAGAGGCCGTTTCACCAGGGCAATATACAGTTAGCATTGCAAGTGAAGTA---AAGAGTACTTCCAACTCTCCCTCTAGCATGTCTCTTCAAAAGATGCCCTTGAATGTA---GTTAGCCAG---CCTCTGACTCAAGAAACCATGATAAACATTGATGGCATGACTTGTAATTCTTGTGTGCAGTCTATTGAGGGTGTCATATCAAAAAAGCCAGGTGTCAAATCCATACACGTCTCCCTTGCAAATAGCAATGGGACTATTGAGTATGATCCTCTACTAACCTCTCCAGAAACCTTGAGAGAAGCAATAGAAGACTCCTGTCAGGACATCCTTCTGTCCAATGCACCACTTGGGCCTCAATTCCCCTTCAGAGGGGTGGACGACCGGGAGTCTTGGCCCTCTGTCTTTTATAACAGGACCTGTCAGTGTTCCGGCAACTTCATGGGATTCAACTGTGGAGCTTGTAAGTTTGGATTTGGGGGACCAAACTGCACAGAGAAGCGACTGTTGGTGAGAAGAAACATCTATGATTTGAGTGTTCCAGAGAAGGAAAAATTCCTTGCCTACCTCACTTTAGCAAAGCATACTACCAGCCCAGACTATGTGATCCCCACAGGCACCTATGGCCAAATGAATAATGGATCAACACCCATGTTTAATGACATCAACATTTATGACCTCTTTGTCTGGATGCATTACTATGTGTCAAGGGACACATTCCTTGGGGGATCT---GAAATCTGGTGCTCTTTCCCTTCTGTCATGAGTATGGACTACATGGTCTTCTTCAGCTTCTTGACCTGGATCTTCATCCCCCTGCTTGTCATGTGTGCCATCTACCTGAACATCTTCTATATCATCCGCAACAAACTCAGTCAGAACTTG---TCTAGCTCCAAAGAGACAGGGATATCTTATGGACGGGAGTTCAAGACAGCGAAGTCCCTATTTCTGGTTCTCTTCCTGTTTGCTTTGTGCTGGCTACCCCTGTCCATCATCAACTGCATCCTCTACTCT------AATGTTAAAGTA---CCAGACATTTTGATATGCTTGGGCATCCTTCTGTCCCATTACTTCGGTTGCATGAAGGCTGCCCCCATGAAAGAAGCAAACATCCGAGGACAAGGCGGCTTGGCC---TACCCAGGTGTGCGGACCCATGGGACTCTGGAGAGCGTGAATGGGCCCAAGGCAGGTTCACGAAGCCTGACGTCATTGGCTGACACTTTTGAACACGTGATCGAAGAGCTATTGGATGAAGACCAGAAAGTTCGGCCCAATGAAGAAAACAGTAAGGACGCGGACTTGTATACTTCCAGGGTGATGCTCAGTAGTCAAGTGCCTTTGGAGCCTCCTCTTCTCTTTCTGCTGGAGGAATACAAAAATTACCTGGATGCCGCCAACATGTCTATGAGGGTCCGGCGCCACTCTGACCCCGCCCGCCGCGGGGAGCTGAGCGTGTGTGACAGTATTAGTGAGTGGGTGACAGCGGCAGATAAAAAGACTGCTGTGGACATGTCGGGTGGGACCGTCACAGTCCTGGAGAAAGTCCCTGTATCGAAAGGCCAACTGAAGCAATACTTCTACGAGACCAAGTGCAATCCCATGGGTTACACCAAAGAAGGCTGCAGGGCCGTTGCCAAGTTCGAGCGACTGCAGACGGTCACCAACTACTTCATCACCTCCCTGGCTTGTGCAGACCTACTCATGGGGCTAGCGGTGGTGCCGTTTGGGGCCAGCCACATCCTTATGAAAATGTGGACTTTTGGCAACTTCTGGTGTGAATTTTGGACTGCCATCGATGTGTTGTGCGTCACCGCCAGCATCGAGACCCTGTGTGTGATCGCGGTGGATCGCTACTTTGCAATCACGTCACCCTTCAAGTACCAGAGCCTGCTGACCAAGAATAAGGCCCGAGTGGTTATTTTCATGGTGTGGATTGTGTCATGTCTTACCTCCTTCTTGCCCATCCAGATGCACTGGTACCGGGCCACCCACCAGGATGCCATCAACTGCTATGCCAACGAGACCTGCTGTGACTTCTTCACGAACCAAGCCTATGCCATCGCTTCCTCCATCGTGTCCTTCTACGTGCCACTGGTGATCATGGTCTTTGTCTACTCCAGGGTGTTCCAGGTGGCCAAAAGGCAGCTCCAGAAGATTGACAAATCTGAGGGCCGGTTCCACGCCCAAAACCTCAGCCAGGTGGAGCAGGACCGGCGGAGCGGACTTCGCAGATCCTCTAAGTTCTGCTTGAAAGAGCATAAAGCCCTCAAAACATTAGGCATCATCATGGGGATTTTCACCCTGTGCTGGCTGCCTTTCTTCATTGTCAATGTTGTGCATGCCATTCAGGATAACCTCATCCCTAAGGAAGTTTACATCCTCCTCAACTGGCTGGGCTACATCAATTCTGCTTTCAACCCTCTTATCTATTCCCCCAGCCCTCTCTGGACTCCGTGCACCAAGGTCATGGCCAGGGGCCCC---TGGCAGCTCAGCCCTGCTGACTCAGAGCACGTGGAGGCCGCTCTTGAGCAGCCTAGAGCCTCT---GAGATGCAGCATCTGAAGCGAACG------------------CCCCGCGTCAGGAGCCTGCTC------CAAACCCAGGAAGATGCAGAGCCTGGCACAGATGGGGCTGGTGAGCTGGAG------CAGAAGCAGCTGCAGAAGAGGTTTGGGGGCTTTACTGGGGCCCGGAAGTCGGCCCGGAAGCTGGCCAACCAGAAGGCCATCGCAGCGGTCATCACCTTCCTCATCCTCTTCACCATTTTCGGCAACTCACTGGTCATTCTGGCTGTGTTGACCAGCCGCTCGCTGCGCGCGCCGCAAAACCTGTTCCTGGTGTCGCTGGCTGCTGCAGACATCCTGGTGGCCACACTCATCATCCCTTTCTCGCTGGCCAACGAGCTGCTAGGCTACTGGTATTTCCGGCGCACATGGTGCGA?GTGTACCTGGCGCTCGACGTGCTCTTCTGTACTTCATCCATCGTGCACCTGTGCGCCATCAGCCTGGACCGCTACTGGGCAGTGAGCCGCGCGCTGGAGTACAACTCCAAGCGCACCCCGCGCCGCATCAAGTGCATCATTCTTACTGTGTGGCTCATTGCAGCGGTCATTTCGCTGCCGCCCCTCATC------TACAAGGGCGACCAGGGCCCACAGCCCCAC---------------------------------------GGACGTCCCCAGTGCAAGCTCAACCAAGAGGCCTGGTATATCTTGGCCTCCAGCATCGGGTCTTTCTTTGCACCTTGCCTCATCATGATCCTGGTCTATTTGCGTATCTACCTGATTGCCAAACGCAGCGGTGGGCAGTGGTGGCGACGTCGG------GCACAGCTGACCCGGGAGAAGCGGTTCACCTTTGTACTGGCTGTGGTCATCGGTGTCTTTGTACTCTGCTGGTTCCCCTTCTTCTTCAGCTACAGCCTGGGTGCCATCTGCCCGCAGCACTG?AAGGTGCCCCATGGCCTCTTC?????????????????????????????????????????????????????????????????????????????????????????????????????????TGTGGCACAGATGTTCGTGCCAGCTCA---TTACAGCATGAGAACAGCAGTTTATTACTCACTAAAGACAGAATGAATGTAGAAAAGGCTGAATTCTGTAATAAAAGCAAACAGCCTGGCTTAGCAAGGAGCCAACAGAACAGATGGGCTGAAAGTAAGGAAACATGT---AATGATAGGCAGATTCCCAGCACAGAGAAAAAGTTAGATCTGATTGCTGATCCCCTCTGTGGGAGAAAAGAACAGAATATGCAGAAACCACCATGCTCT---GAGAATCCTAGAGAT---ACCCAAGAT---GTTCCTTGGATAACACTAAATAGCAGCATTCAGAAAGTTAATGACTGGTTTTCCAGAAGTGATGAAACGTTAACTTCTGGT---GACTCATATGATGGGGGGTCTGAATCAAATGCTGAAGTAGCTAGT---GCATTAGAAGTT------CCAAATGAAGTA---------------------------------------------------------AATGGAAATTCTGGTTCTTCAGAGAAAATTGACTTACTGGCCACTGATCCTTGTAATGCTTTAATAAGTAAAAATGAAAGAATCTGCCCCAAGCCAGTAGAGAATAAT---ATTGAAGATAAAATATTTGGAAAAACTTATCGGAGGAAGGCAAGCCTCCCTAACTTGAGCCATGTAACTGAA---AATCTT---ATTGTGGAAGCATTT---CCCGCA---GAACCACAA---ATAACACAAGAGCATCCTCTCACAAATAAAGTAAAGCGTAAAAGGAAAACTACA---TGCCTTCATCCTGAGGATTTTATCAAGAAAGCAGACTTG---ACTGTTCAAAAGACTTCTAAAAAGATAAATCAGGGAACTGACCAAATG---------GAGCAG---AATGGTCTAGTGATGAATATTACTAATAGTGGTCATGAGAATGAAACAAAA---AGTGATTATGTTCAGAAAGAGAAAAATACTAACCCAGTAGAA------TCATTGGAAAAACATTCTGCTTTCAGAACTAAAGCTGAACCTATAAGCAGCAGTATAAACAATATGAAACTAGAATTAAATATCCACAACCCAGAAGCACCTAAGAAAAATAAGCTGAGGAGAAAGTCCTCTGTCAGGCATATTCATGCACTTGAACTAGTA---GTCAGTGGAAATCCAAGCCCATCTAATTATAATGAACTAGAAATTGATAGTTGT------ACTAGCAGTGAAGAAAAA---AAGAGACACAGTTCCAACCAAATGCCAGTCAGGCGTGGCAGAAAGCTTCAGCTCACTGAAGATCTAGAACCTGCAACT---------GCAGTTGAGAAT---AACCAG---CCAAATGAACAT---GTGGGTAAAAGACAT---GGCAGTGATGCTTTCCCAGAACTGAAGTTAACAAACATACCTGTTTAT------------TGTTCAGGTTCTAATAAACTTCAA---GAATTTGTCAATCCTAGCCTTCAGAGAGAA---AAAATAGAAGAAAGCCTAGAA---ACAATTCAAGTGTCT---------AAAGACCTTAAAGATCTGGTATTAAATGGGGTAAAGGGTTTG---CCAGCT---GAA---------AGATCTGCAGATAGTACCAGTATTTCATTGGTACCTGATACTGATTATGGCACTCAGGACAGTATATCATTACTGGAAGGTAGTACACTT---AGGAAGGCAAAA---ACCACATCAAATCAATGTGTGACT---CAGTATGTAGCCATTGAAAACTCCAAGGAACTTAACCGTGATTGTTCT---AAAGATAGTAGAAATGACACAGAGGGCTTTAAGGATTCATTAAGACATGAAGTTAACCAC---ATTCAGGAGACAAACCTAGGAATGGAAGAGAGTGAACTTGATACTCAGTATTTGCAGAACATATTCCAAGTTTCAAAGCGTCAGTCATTTGCTCTATTTCCAAGTCCAGGAAATCCAGAAAAAGGATATGCAACAGTCTATGCCCAC------TCCATGCCCTTAAGGAAGCAAAGTCCA---AATATCACTCTTGAATGTGAACAAAGAGAAGAAAATCAGGGCAAGGAACACTCTAAAACCAAG---CATGTGCAGGCAATTAAC------ACCATTGTGGACTTTCCTGTGATTTGTCAG---AAAGATAAACCAGGTGATAATGCCAAG---TGTGGCATTGCAAGAGTCTCTAGGCTTTGTCCATCATCTCAGTTCAGA---GGCAGTGAA------CTCATTACTACAGAT---AAACATGGAATTTCACAAAATCCATATCTTATTCCA------TCAATTTCTCCCATCAAGTCATTTGGT---AAAATTAAATGCAAGGAAAAT---TTGTCAAAGGAAAGACTTGAGAAACATTCACTGTCACCTAGAAAAGCA---ATGGGAAACGGAAACATCATTCAAAATGCAGTGCATGTAATTAGCCAAAATAACACAAGAGAAAATGCTCGTAAAGAAGCCAGCTCAGGCAGTAGTGAAAACATTCATATGGAA---CTAGGTAGAAACAGAGGACCTAAATTAAATTCTGTGCTTAGATTAGGTCTTATGCAACCTGAAGTCTATAAACAAAGTCTTCCTGTAAGTAAT---TATAAACAT---CCTGAAATACAAAAGCAAGGAGAAAATGAAGTT---GTACTTCAATCTGTTAGTGTAGATTTCTCTCCACATCTAACTTCAGATAACCTAGAACCA---CCTATGAGAAGTACTCATGTCTCTCAGGTTTGTTGTGAGACACCTGATGACCTGTTAGAT---AACAATGAAATAAAGGAAAAT---ACCAGCTTTGCTGAAGATGTCATTAAGGAAACCTCTGCTGTTTTCAGCAAAAATATCCAGAGAGGAGAGTTCAGCAGGAGCCCTCGCCCTTTAATC---CACACATCTTTGACCCAGGGTCAT---CAGAGAGGGGCCAGGAACTTAGAGTCTTCGGAAGAGAGTCTGTCCAGTGAG?????????????????????????????????GAGGAATGTTCCAATAGTGAAAGTAGTTATGCTAAT---GTAATAATACCTCAGGATCTTAATTATGAAGATGCAAAAATTAATAAAGAAAAACTACAATCACTTATAACCGTAAAAACTGATTTTCTGTCATGCCTACAGGAAAGACAATATGAAGAT?ATCCAAAAAGCCCACAAGTCTCAGATGTAAAAGAAAAG?TCTTGGTTGCATCATGTTGCTCTGAAGCACAACAT---TTAAAAGTGGAGCATAGCAGTGTT---------CATTCTGAATCACAAAAAATC---TTTTTAGATGATCAT---GATAAT---ACCAGGATTCTTATGTTATCT---CC?---AGC---------TCCAAATATCCTCCGTCAAAT---TCAGCT---GTGATTTGTAGAGGAAAAGAATCATAT---AAA---ATGTCAAAGAAATTAAAATTTAAG---AATGGCAAAGCTGGTGTTAAATTAACCAAA------------------------------------AACGAAAAAATTCAAGAAGTATGTGTTTTAAATGAGAATTCTAAAAAAACTGAGCTTTTGCCACCTGAAAAACACATAACAGCAGCATCACCGTCAATGAAGTTGCAGTTCATCC?AAATTCAAATCCAATAGCAATCCAAAAAGACCAA---------GAAGTAACTACTCT?ATTTCAAAA---ATAGCT---------------GAAGAA---CTTTTTCCAGACAATGAGAATCATTTTGTGTTTCAAACAACTAATGAAAGGAATAATCCCGTTTTAGGAAAT---ACTAAGGAATCTCATGAAGCAGTCCTCAGTTGTGTA---GAA---------------GCTACCATGGCACTAGATACACAC------GATGAA---CAAGAAGCTCAACTGTTGATTACAGAAGATTTTGACTCATCA---GATGTAGTCCA?GATCTTACAAAAGAGAACAGAAATAGTGTAAAGCAGAATCTAAAA---------------?TAACTACAAGT---CAGGATTTAAACGCGGATACCTCTTTGGAT---------GCGAAGTCAAACAGAAATAATGAT---TATGCAAACAAATGG---TCAGTG---CTTTTAGATACAGTTTCAAATTGCAGTTTTGGAGGTAGCTTCAGAACAGCTTCCAATAAAGAAATAAAAGTCTCTGAACATAATATTAAGAAAAGCAAAATGCTCTTCAAAGATATTGAAGAACAATAT---CCTATT---AATTTAGCTTGTTTTGAAATTATAAAT------ACCTCA------------------------------------T?GTTAGATAATCCA---AAGAAACTC------AGCAAA---CTT---------------GATTCGCAGTCAGTTAATACTGTATCTCCATGTGTGCACAATAGCACATTTATTTCTGATCATGAAAAT---CACAGAACCCCTCAGATGTCATCTTTA---AAGCAGAATTTT---AATTCAAGCCATAATTTAACACCTAGCCAAAAGGCCGAAATTACAGAACTTTCTACTATATTAGAAGAGTCAGGAAGTCAGTTTGAATTTACACAGTTTAGAAAGCCAAGCCAGATCATACAGTTTGAAGTG---CCTGGAAACCAG---------AAAGTTATCTTAA?T---------------ACCACTTCTGAAAAATGGAAAGACATT------AATCTTCACCTCACAAGTGATGCCTCATCTATAGGTCAGGTAGGTAGCAGAGAGAAATTTGAAGATGCAGTTGGAGTTAAACAAAAGTTTGCTTGCTTGTTCAAAAAGAAG---TGTAACAAAACT---------------ACATCTGAAAAT------GAAGTGGAGTTTGCAGGCTTTTATTCTGCTCTTGGCAAACTGAACGTTTCTACTGAAGCTCTGCAAAAAGCTGTGAAA------CTGTTCAGGGACATTGAGAATATTAGTGAGGAGACTTATGCA---GAAGTAGATTCAAGAAGTTTTTCTTCAAGTAAATGTCAT---TCT---GTT---TCAATGCATAAGATAAAATATCAAAACACT---AGTAAAAATTTAAATGAGAAAAATAATGAATGC---CAACTAATATTACAAAATAATATTGAAATTACTTCTGGTTGTTTTGGTGAAGAAAATCCTGAAAAGTACATGGAAAATACA---GAAAGTGAAGATAAGAAATGT---------CCTG?TGTCAGAAGA---GAGATTTGTATATCAGAAGAATCTGATAGCAGTGATTCAAGTAAA------AACAATGAAAGTTACTTGTCATATCATAATATGTATCTTAAATCATCTAGCCAGTTTATAAAGCAGAGAAGCACACAACTTAAAGAAAGTTTGTCAGATTTAACTTGTTTG---GAAGTTGTGAAAGATGAAGAAACATGTCATATTGATTCTTCCAATAAAGAACAGTTAACTGTA---GGTGAAATGGAGCAAAAC------ATTAAAAATTTT---------GGTACATTCTTTCAGACTGCA------------AGTGGAAAAAATAATAGTGTCTCCATTGAGTCATTTAGTAAAGTTATAAATTTCTTTGATAAAAAACCGGAAGAG------------CCAAGTGACTTTTCAGATTCCATTAATTCTAAATTACTATCTGGTGTAATAAAGAACAAAATAGACTTTTCAAGTCATGAGGAAACAGACAAAAACAAAATATTGGAGGAACATATCCCAATTGGTATTGAAAATCAATTACTGACTATCCAGCAACAACCCAAATGTGAAATAAGAAAGAGTAAAGAAACTACTCTATTGAGTTTTCATACAGCTAGTGGGAAGAAAGTAAAAATTGCCAAGGAATCTTTGGACAAAGTGAAAAATCTTTTTGTTGAGAAA------GAACAT---GTTAGTAAAATCACCAACTTTAGTTTTCAAGGGACAAAGACCCTAAAGGACAGAGAGGAC---------TATAGAGAAGGTCTTGAATTACTGTGTGAGAGAATTGAA---ATAACTGTCCCAAAGTGTAAAGAAATGAAAAACTCAGATGATAAT---------GAGAAAAATTTTGTTTATAGGGATACTGAGGTGCAACCCAGGTTA---AGTGAT------------------AATTTATATAGACAAACTGAAAATCTCAAAACATCAAACAGTATC------TTGAAGTTTAAAAGTTCTACAGCTTGTTGCATAAATCAGTCCCCTTATTCAGCCATTGGAGATTCAGCTTTAGGATTTTACACAGGACATGGTAGAAAAATTTCTGTGAGTCAGGCTTCATTTGCTAAAGCAAAACAATTGTTTACAGAA---GAATTAGATAATAAACCAGAGAAA------AC?AATACCACC------------------------AAGGTTGTT---TGTATA---------------------------------------AAGGAATATCCTGAGGATTGTGTACAAAATCTT---TCATATGAA---------AATAGTTCAAATAGTATCATAACTGAAAATGACAAAACTCATCTTTCTGAAAAGCA?AATTCGACT------TATTTAAGTAACCATAACATGTGTAACTCATACCAT---TTTGATTTTTGTCATTCCAATGATGCATATGATGATTCAGGGTATTTCTCAAAAAATAAAATTGAT---TCTGGCATTGAGGCAGTCATGGAGAAGGTCGATGACAAA------AACACTAGTATTTCTGAAGTA---TCTACTGTGAGAGAAGCAAGTACATACCCACAAACTGTAA?TGAAGATATTTGTGTTCAGAAACTTGTGACTAACTCTTCATTACAC------A?AAATACAGCCATTGACTTGGGCATACCTGATTCAAATAATTTTGAGATA------------------------------GGGTCA---------------------------------------CCTGCA---TTCAGTATAACCAGTGAT------------ATTTCACATGAAACA---AAAAAAGTGGAAGAGACATTGACA---------------GGCAACTGCAAT---AAGGTA---ATCAAGCAA---AGTGCTAAGAGT------------------------------------AGATCAGGTACTTGTCAGACA---ATTGTGGCA---GGT---------GAAGTATTGGATAATTCAGAGGAT---ATTGATATCCCTAACTCT------------GATGATGAA---GAATGTACAGATTCACATAAGGTTCTTGCTGAC---------ATTCAAAGTAAACAAATTTTG------------------------------CAGCATAACCAAAGTACATCTGGACGGGAGAAAGATTCTGAAATACCACTTTGTCATGTTGGTTTGAAAACA------TCTGATAAACGTAAATTTAAT---ATAGGGGACTTTCCC---------CAGTCAATCTCATCTACAAATGCTTAT------GGGATTTTTAGCACAGCAAGTGGAAAATCTGTCCAAGTATCAGATGCTTCATTACAAAAGGCAAGACAGGTGTTTTCTGAGATAGAAAATAGT---GCTAAGCAGCGC---------TCTTCCGCAGTATCACTTAA????????????????????????????????????????????????????????????????????????????????????????????????????????????????????????????????????????????????????????????????????????????????????????????????????????????????????????????????????????????????????????????????GAGGAGCACCTGGATTCTGATGATACCCAGTATATTTATAGACCAGCTAGTGGCCTCTCTAGGAGTGCAGGAGCAGAAGGAAATGATAAAGAAGAT------GATGAAGATGACAGTGGAGATGAC---ACCTTTGGTGATGAGGACGATGGCCCGGTGCCTGCAGAAGGTCAA------GAAGGA---CTCTCCAGACTTGACAGTGATGAGGATTCTTCTGACACTGCACAATCCACTGAAGACAGTGCCTTACAG---GAAGATAGCAGCCAAGATACCACCAGTGAGAACAGGGACCTCGACAGTGAAGAAGAGGAGGAGCATAGGCCTCAGAGAGGTGACTCTACTTGGGACAGC---GAGAGTGAGGAACACTGGGTGGGA---AGCAGCAGTGAGGGGGAGAGTAGCCACGGGGAT------------------------GGTTCTGAGTTCGATGATGAA------GGAATGCAGAGTGATGACCCGGACAGCACCAGG------------AGTGAGAGAAGCCACTCCAGGATGAGCACTGCAGATGTC------AGATCAAAAGCATCAAAAGGGGATAGT---GAACAGGTGAGCACTCAGGATTCAGGGAAAAGTCACTCAGTGGAGTATCCCAGCAAGAAGTTTTTCAAAAAGTCCCGCATCTCTGAGGAA------GATGGCAGAAGTGAGCTTGCTGAGAGCCAAGCAACAGAA---GAAGTCCAGAGTGACTCCATGGACAATAGCAAGAATGAGTCTCAGGAGGACAGTAAA---GAGAGTCAGTCCCAGGAA------GACAGTCGAGATGTGCAGGATCCCAGTAGTCTGCTATCTCAGGAAAGCAGCAGTGAATCTCAGGAAGAGGTGACTAGT---GAGTCCAGGGGTGATAATCCGGAC---AAC---ACCAGTCAG------ACA------------GGAGTCAGCGACTCCAGTGAAGAAGACAGCTTGAATACACTCTCCAGTTCAGAAAGTGAATCCAGAGAGGAGCAAGCTGACAGCGAGTCCAATGAGAGCTTCTCAGAGGAAAGCCCAGAGTCTAGCGAGGATGAC---AACAGTTCCAGCCAAGAG---GGCCTCCAGTCTCAGGATGCCTCAGCA---GAGAGCCAGAGT---------------------CAAGATAGC------CGGTCTGAGGAAGAGGCTGACAGTGATTCT------------------AACTCCATG---GAGAGTACA---------TCCAGCAGCGAGGAAGATGGCCCGCCAAAAAATTTGGAGGTCGACAGCAGAAAACTAACAATTGATGCTTATCACAACAAAC?????GCCATTCATGATAAC---TATAAATCTGAATTCTACAATGATGACTCTTGGGTGGAATTTATTGAGCTAGATATCGAC------GATCCTGATGAAAAGACTGAGGGATCAGATACAGACAGACTTCTAACCAATGACCATCAGAAATCACTTAATATCCTTGGGGCAAAGGATGATGACTCTGGACGTACCAGCTGCTATGAACCTGACATCCTGGGGACTGATTTCAATGCCAGTGACTTGTGTGATGGTATCTCAGAGGTGGCT---CTGCCACAAAGATTAAAAGGTGAAGCCAATCTCTTGTGCCTTGACCAGAAGAATCAAAATAATTCACCTTATCATGATGCA---TCCTCTGCCACTCAGCAGTCCAGT---GTTATTCTAGCAGAGGAAGGCAAACCACAACCACTTCTTCTT---GGTGAAAATGAGTCAACTCACCACGTTACCCCTACT------CAAATAAGCAATCCTAATTCACTGTCAAACATTGACTTTTATGCCCAGGTAAGCGACATTACACCAGCAGGGAGTGTGGTCCTTTCTCCAAGCCAAAAAAGCAAGGCAGGTATAGCCCAGAGCAAC---ATGCATCCA------GAAGAAGTCACACTCTGC---CAAGCAAACTTCATCATGGACAACGCCTACTTCTGCGAGGCTGATGCCAAAAAATGCATCACGTTGGCCCCTCACCTGGAGGTCAAATCA---CACGTAGAGCCAAGCTTTAACAAGGAGGACGTTTACATCACCACGGAAAGCCTTACTGCTACTTCTGGAAGGTCTGGACCAGAA---GAACATGCTTCAAGTTCT---------GAGACACCGGTCCCAGACTATACCTCCATTCACATAGTGCAGTCCCCACAGGGCCTGATCCTCAACGCGACCGCCGACAAAGAG---TTCCTCTCCTCGTGTGGTTACTTCTAC---TGCAGCAAGCTGCTGGATCTGGTCTTCCTGCTGGATGGCTCCTCCAAGCTGTCTGAGGCTGAGTTTGAAGTGCTCAAGGCCTTTGTGGTGAGCATGATGGAGCGGCTGCACATCTCCCAGAAGCGGATCCGTGTGGCTGTGGTGGAGTACCACGATGGCTCCCATGCC------TACATTGAGCTCAAGGCCCGAAAACGGCCGTCAGAGCTGCGGCGCATCGCCAGCCAGGTGAAGTATGCAGGCAGCCAGGTGGCCTCCACCAGCGAGGTCTTGAAGTACACCCTGTTCCAAATCTTTGGCAAAATTGACCGCCCTGAAGCCTCCCACATCACTTTGCTCCTGACTGCCAGCCAGGAGCCCCCACGGTTGACCCGGAACTTAGTCCGCTATGTCCAGGGCCTGAAGAAGAAGAAG---GTCACCGTGATCCCTGTGGGCATCGGGCCTCACGCCAACCTCAAGCAGATCCGCCTCATCGAGAAACAGGCTCCTGAAAACAAGGCCTTTGTGCTCAGTGGAGTGGACGAGCTGGAACAGAGACGCGACGAAATCATTAGCTACCTCTGTGACCTTGCCCCGGAGGCCCCTCCCCTGGCACAAATCACAGCGGGT---CCAGAGCTCCTGGGG---ACTTCATCACCAGGACCCAAGAGG---AACTCCATGGTTCTGGACGTGGTGTTTGTCCTGGAGGGGTCAGACAAAGTTGGCGAGGCCAACTTCAACCGGAGCAAGATGTTCCTGGAGGAGGTGATTGAGCGCATGGACGTGGGCCAGGATGGCATCCACGTCTCGGTACTGCAGTACTCCTACATGGTAACCGTGGAGTACACCTTCAGCGAGTCCCAGTCCAAGGGCGAGGTGCTGCAGCACGTGCGGGAGATCCGCTACCAGGGTGGTAACAGGACCAACACCGGACTGGCCCTACAATACGTGTCTGAGCACAGCTTCTCTGCCAGCCAGGGGGACCGGGAGCAAGCGCCTAACCTGGTCTACATGGTCACAGGAAACCCCGCCTCTGACGAGATC---AGGAGGTTGCCAGGAGACATCCAGGTGGTGCCCATTGGTGTGGGCTCTCATGCTAACATGCAGGAGCTGGAGAGGATCGGATTTCCCAATGCCCCCATCTTCATCCAGGACTTTGAGAAGCTTCCCCGT---CCTTATTATTCAGAAGAGATGTTTGAT------GATTATGAAAAGCCTAAAGAAAAA---GATCCTCCTAAAACAGAAGATCCTCCAACAGAGCCCTCAGCTAATGCA------ACAGTTACTGAAACTAATTCTACTCAACCA---------------------------------AATGACACTAGCACAACAGGAAACAGTGCTCCTGGACGTAACACTGGGAGCAATCCTACAGGT------------------------------------------------------------------------CAAAATAGGGTC------CTCCAG------CCACCTGTGGTTAATGTTTCAGGCCAGGGAGTTCCCAGAAATCAAATT---CCATGGAGACCAAGTCAGCCAAATATTTATGAA---AATTATCCAAATCCTAATATTCGAAATTTTCCTTCAGGAAGACAATGGCAT------------------------------------CCCACTGGTACTGTCACGGGGCATAGA------CAGAATGGGCCTATTTATCGAAATCGACAAGTTCAA---------------------------AGGGGTCCC---CAATGGAATTCCTTTGCTTGGGAAGGCAAACAAGCAGCTCATCCAGGAAATCCAACTTTTCGCAAGGCTTACTCT---CCAATTTCAAGGGTC---------AACTATGCAGGAAATCCAGCAAACTTCCAAAGAAAACCTCAGGGGCCAAATAAACACCTGGTGGGA---ACCAATGTTGCT---------TCA---TTGGGTCCCAAACAGGGTACTGTTGGTCACAATGAAAAAATACAAAATCCAAAGGAAAAGTTGCCA---GGTCAAAAAGAAAGAATAGTCAATCCTACAAAGGAT------CCAGTTGGCCCCTGGAGAAATTCTCAACATTATGGA---GTTAAT---AAACCAAATTATAAATTGCCTCAC---CCT------GCAGGTACCATGCTAGGCCCAAATTTTAATTCTATTGATCAACATGAAAATTCCTATTACCCAAGAGGAGATTCC------AGAAGAGTACCAAGTTCCAATGTACAAACCCAAAGCCAG---------CATTTGCCCAAGGGAATTGCTTTAGAACCAAGAAGAATCCCATATGAATCACAAACTAAA------CAGCCTGAATTAAAGCACAGTACACATCAGCCTATCTACCCTGTGGAAATTCCTTCTCCTACAAGAGAATATTTTCCTGCTAGAAGAAATACCTGGAACCACCAAAAAATC------CCTCCACCCTTTAAGGAAGTTTCTGAGAAGCAGGAAGAACATTTACCTCATCCAACCCATGGCTCTAGGGGAAACATTTTCTACCATGAA---------TATAAC---CCCTATTATCAGAGGGAA------------AACTCACCATACATTAGAAGCAATACA---TGGGATGAGAGAGTTAAT---TCTCCCACC------CCTATGAGGCAACCTGAAAATCCACAGTACCCCATGAAT---------GCT---CCAGATCAGAAAGAGACAGTCAATTATAATGAAGAGGACCCAATTGATCCAACT---GGAGATGAA---TCTTTTCCAGGACAAAGTAAATGGGGTGAAGAAGAG---TTAAGCTTTAAAGGAAGCCCAACAGTTAGGCCCTTTGAA---GGTGAGCAA---TATGCCTCAAAT---------CAACCAAAGGAATATTTTCCCTATTCCTTAGATAAT---CCATCAAAACCT------------------------------------------------------------------------------------------------------------------------------------------------------------------------------------------------------------------------------------------------------------------------------------------------------------------------------------------------------------------------------------------------------------------------------------------------------------------------------------------------------------------------------------------------------------ACGGAAGATTTTCCTTACGGTGAATTTTATCCCTGGAGCCCAGAGGAGACTTTTCCATCATACAATCCAGGTCCTACTATATCACCA---CCTGTGGATAACAGGGGTTATTAT---TCTAATAATGCTGTC---GGACAAGAAGAA---AGCACTCTCTTTCCTTCA---------TGGAACTCCTGGGATCACAGAATTCAAACCCAAGAGCAGAAAGAAAGAGAATCATATTTTAAT---AGAAATGTCTGGGATCAGTCAACAAATTTATACAAA------GCTAATCTACCAGACCAGAAAGAGAACCATCTGTATTCCAGTAACTCCCCAGCTGGA---------CTTCAGAAAAATCCAACATGGCATGAAGGTGAGAATTTGAACTATGAC---GTGCAAAGTACTAGGTTAAATTCACCAGAAAGAGAACATTTC---ATTTTCTCAGACTTAATTCTTCAAAGTTATCCACCAGGTCAAAATGAAGCACACTTATTTCACCAA---AGCCAGAGAGGTTCTTGCTGTGTTGGTGGCTCCACAGGGCCCAAAGACAAC---CCA------------------------------------------------------------------------------------------------------------------------------------------------------------------------------------CTGGCTCTACAAGACTACACTCCATCCTATGGTCTTGCACCAGGGGAGAACCAAGACACCAACCCTATGTATACGGAAAGTAGTGATATCAAGTATACAATACCTATTGTCTCCCCAACAAGCATCCTACCTGATCAAAGAAACAATTCAAAGAAGAAAATGCCCAGA------------GAAAGCCAAAACCCAAATCCTTTCAGAGATGATGCATCCACTATGAGAAGGAACACACCGTGTTTTATAAAG------------AAAAAACTGGAACAAATGGGAATTATGTCCTTTCCTGAAACTAGCTCTCCTCAATCAAAGAATACACTTTGTCTCAAAAGTGATTTTGAAGGAGATGGGAAAAAT---GTTCTAGAACAAATTTTTGAAGGCAACCAGATCAATGAAAGAACT---GTTGACCTTACTCCTGAGCAGCTTATTATTGATACACCTGATGAAGGCCCCAAGCCAGAAGGCAACCAAAATGAAGTCCAAAGAAATGAGGGTGAGAGGCAGCAGCAA---AGACCACCAAGTATCTTGCAGTTTCCATGCTTCAGCTCCAAATCAGCAAAGCTTCATTCTTCTAGCACTGGAACTCCATCAAGCAATAGAAAGCAAGGCCCATTTGATGGTGATCTA---TCTACGCCTACTGAAAATCCTAACACAGTGGTTGGGTTAGCTACT---GGAGAACAATTTAAGAGTACAAATATAGACCAACTTAATGCAAATGAA?????????????????????????????????TATAAGTACAATCAAAATTTCTCTGCTACCAACAATGAGAACAGCATGGAATCCCACATAGGAATCAGTGGAGATGCCAATTTGGATTTCTTAAATATTCCTTTAACAATTCCTGAAATGAATCTACCTTATACAACA---CTC---ACAACTCCCTCACTGAAAGATTTCTCCATCTGGGAACAAACAGGCTTGAAGGAATTCTTGAAAACAACAAAGCAATCATTTGATTTAAACATAAAGGCTCAGTATAAGAAAAACAAAGACAGGCATTCCATTGCAATCCCTTTGGGTGTGTTTTATGAGTTTATCAGACAGAACGTCAATTCCTTGGGCAAGCATTTTGAGAAAGTA------------------------------------------------------------------------------------------------------------------------------------------------------------------------------------------------------------------------------------------------AGCTTCTCTGTGCCTTCATACACATTAGGTCTGCCA---TCTCTCCAGCTACCAGTCCTTCCAGTCCCTACAAATCTACTCAAGGCTTCTCTCCCAGATTTCAAGGAATTGCGTACCATAAACAATATTCTTATTCCAGCCATGGGCAATATTACCTATGATTTTTCTTTAAAATCAGGTGTCATCACACTGAATACCAATGCTGGACTTTATAACCAATCAGATATTGTTGCCCATTTCCTTTCTTCCTCT---TCCTTTGTCATTGATGCACTTCAATACAAACTGGAGGGCACTTCAAGACTGACAAGGAGAAGAGGGCTGAAGTTAGCCACAGCTCTATCTCTGAGT---AACAAATTTGTTGAGAGCAGTCACGACAGCACCATTAGCTTAACCAAGAAAAACATGGAAGCATCAGTGACAACTACTGCAAAAGTCCACATTCCAATTTTGAGAATGAACTTCAAGCAAGAACTTAATGGAAATACCAAGTCAAAACCTACAGTCTCTTCAACCATTGAATTGAAGTATGACTTCAATTCCTCAAAGTTGTACTCCACTGTTAAAGGGGCAGTTTACAACAAGTTCAGCTTAGAAAGCCTCACC---------------TCTTACTTTTCCATTGAGTCTTCTACCAAGGGAGATATGAAGGGTTCCATCCTTTCA---CAGGAATATTCTGGAACTATTGTCAGTGAAGCCAGCACTTACCTCAATTCCAAGGGCACCCGGTCCTCAGTGAAGCTGCAGGGGGCTTCCAAAGTTGAT------------GGTATATGGAACCTTGAAGTAAAAGAAAATTTTGCTGGAGAAGCCACTCTGCAACGCATATACGCCATCTACGAACACAATATGAAAAACCGCTTACAACTAAAGAACCTC---TTTTTCACACACGGAGAACATACAAGCAAAACCACCCTGGAA---CTCTCCCCATGGACAATGTCAGCCCTTATTCAGGTTCATGCAAATCAACCCAGTTCCCTCCTTGATATCTCTCACTTTGGTCAGGAGGTGACTCTGAATGCTAACACCAAGAACCAGAAGATCAGCTGGAAAAGTGAGGCCCGGTTCCATTTTGGAGATCTGCAGAA?AGTGTACAGTTTTCCAACGACCAAGAGGAGGTACACCTTGACATTGCAGGATCTTTAGAAGGATACCCATGGTACTTCAAAAATATCATCCTCCCAGTGTATGACAAGAGCTTACAGGATCTCCTAAAACTGGGTGTAACCACCAGTACCAGCAAGAGACAGTATCTTCATGCTTCAACCTCTCTTGTATACACCAAAAACCCCAATGGCTATCCTTTC---TCTATCCCTGTGCAAGAACTGGCTGATAGATTCATT------ATC---CCGGGACTGAAACTAAAT------------------------------------------------------------------------------------GGTCTGAATTCAGTTTTTGTCACTCCTACATTCCAAGTCCCATTTACAGATCTTCAGGTTCCATCCTACAAACTTGACTTCAGTGGAATACAAATCTATAAGAAATTAAGTACTTCACCATTTTCTCTCAACCTACCAATACTTCCCAAAGTAAAATTCCCTGTAGTTGATATGTTAACA---AAATATTCTAAACCAGAAGACTCCTCTGTTCCCTTTTTTGAGATAACTGTGCCTGAAGCTCAGTTAACTGTGAACCAGTTCACTCTTCCAAAGAGTCTTTCAGTTGGTAGTGCTGTTTTGGATCTAAATGAGGTAGCCAATAAGATTGCAGACTTTGAGCTGCCTACTGTCACCCTGCCTGAGCAGAAGATTGAGATTCCTTCCTTTAAGCTCTCTGTACCTGCAGGAATCTTTGTCCCCTTTTTTGGAGCACTGACTGCACATTTTGGGGTGAACTCTCCTCTCTATAATGCCTCTTGGAGTGCTGGTTTGAAAAACAAAGCAGATCATGTTGAAATATTGCTGAATTCCACACCAGAGAACCTGATGGGGATGCAGGCAGCTATTGAACAGGCCATGAAGAGTCATGAGATTCTGAGCATCACAGATCCTGAGACACTGGCCCATGTGCTGACTACCGGGGTGCAGAGTTCCTTGAATGATCCACGCCTGATCATCTCCTATGAGCCCAGCACCCTTGAG---GCTCCCCGG---AAA---GCC---CCAGCACTCACCAACCTCACCCAAGAGGAACTGCTCACCCAGGTGCAGAAGAACATCTACCATGAGGTCCTGGAGAGCAATGTGGGCTACCTGAGGGTGGATGATCTCCCAGGCCAGGAGGTGCTGAGCAAGATGGGGGGATTCCTGGTGGCCCATGTGTGGATGCAGCTCATGGGCACCTCTGCCTTGGTGCTGGACCTCCGCTACTGCACCAGGGGCCACGTTTCTGGTATCCCCTATGTCATTTCCTACTTGTCCCCTGGGAACACCGTCTTGCATGTAGACACCATCTATGACCGTCCCTCC------AATACCACCACGGAGATCTGGACCTTGCCAAAGGTCCCGGGACAG---AGATACAGTGCTGACAAGGATGTGGTGGTCCTCACGAGCAGCCGCACTGGAGGCGTAGCAGAGGACATCACCTATATTCTCAAGCAGATGCGCAGGGCCATTGTGGTGGGTGAGCGCACAGAGGGGGG?GCCCTGGATCTCCAGAAGCTGAGGATAGGCCAATCCAACTTCTTCCTCACGGTGCCAGTGTCCAGGTCTCTTGGGCCCCTGGGCGGAGGCAGCCAGACGTGGGAGGGCAGTGGAGTACTGCCCTGCGTGGGGACACCAGCTGAGCAGGCCCTGGAGAAAGCCCTAGCCATTCTCACCCTGCGCCGTGCCTTGCCAGGAGTTGTCCACCGCCT?CAGGATGC?CTGCAGGACTACTATACACTGGTGGAACGTGTGCCAGCCCTGTTGCACCACCTGGCCAACATGGACTACTCTACAGTGGTCTCAGAAGAAGATCTGGTCACTAAGCTCAATGCTGGCCTACAGACTGTGTCTGAGGATCCCCGGCTCCTGGTGCGGGCTGTTGGGCCCAGAGAAACCTCTTCTGGGCCTCCCAAGGACGAGACAGCCCGGCAGGCCCTGGTGGACTCTGTATTTCAGGTGTCAGTGCTGCCAGGCAACGTGGGTTACCTGCGTTTTGACAGATTTGCAGATGCTTCTGTGCTGGAGGATCTGGGCCCTTATGTACTGCGCCAGGTGTGGGAGCCC???AGAATCCAACTTACAAGTTTTTTGAGCAGATGCAAAACTAGACCACCACCA---CAGCAGCCTCTGAAGTTGGACAGCAAAACCATTGCTTCACTACCCATCGGTGTTCACTTATAGAA-TAATGTGGAAAGAA-CCTTCTGTTTTATTATTTACACTCT--ATCGCCTTTTGACAGCTGTGCTATAACACAA-GT-AGATGCCTGAACTTGAATTAATACAAATCAGTAATGTATT--CTCTCTTTACA-CTTCAG-TCTCTACACTACATTATTAATG---GGTTTTGTGTACTGTAAAGAAT----TTAGCTGTATGAAAC--TAGTGCATGAA-TAGAT--CTCT--CCTGATTATTTATCACATAGCCCCTTAGCCCGTTGT-----ATATTA--TTCTTGTGGTTT-GTGACCC-A-ATTAAG-TCCTACTT-GAAACATGCTTTAAAAATCGATGGGAGATGCTT-CATGTGA---ACGTGGGAG-TTTAGCTGCTT-CTATT-GCCTA-AGTATTCTTTTCCTGATCACTATGCATTTT-AAA-GT-TAAACATTTTTAAGTATTCCAAATGA-TTTA-GAGAGGTTTTTCCATGATTGCATT-----T--ACTGTACAGATT--GCTGCTT---CTGCTATATTTGTGA-TATAGGAATT-AAGAAGATACACA--TTTATTTCTTTGTACATTACATTCTCCTTGATTG----TT-CTTGTTATGCTGTTTTGTGAACCTGTAGA--AAACAAGTGCTTTTTATCCTGAAG-TTCAACAAATGGAAA-GAATAAGCATAGAAT---AT-GCATTCTATGTAGCCATGTCACTGTGAATAA-CAATTTCTTGCATATTTA-GCCATCTTAATTCT--TGT-----TTGATTTTTACTTCTCTGTTGCTACATGAAACAGATCAAA-GGA-AAGTAAACTTCAGTTTTACAATCTGTATGCCGAAAA-GCGGGTACT----ACCGTTTATTTTACTGA-CTTGATTAAATGATTCGCTTTTGTAAGGATCTTTATTGCCATAAAGCAGAGTAACT--GTCTTTGACTTGGACCTTGTGT--ACTGTG-AACTCT--AATCAAGGAAGGCGATGCAGCACTTCTCATCGCCATGTGGA----CTTGT--GCAAGGG--ACACTT-GTGA-CCCTTAACTAAGAACCCAGTTTGGCTT--AGTGTGTGAATTGAATTGGG-AATCTTGTTCCAAGATTT-GAATTGC-AACTATGACCACA-----TTTA----CCAAG-CTTA--CTT---CAACTTGTTTGTCAATAG-CATGCA----TTGTTT---GCC-TTT--GCC-TCTACTTTTTCCAGGGAAGCTGCTAAAGAATGTCGACGTCGAAAGAAAGAATATGTGAAG-TGTCTGGAGAGTCGAGTTGCAGTGCTGGAAGTTCAGAACAAGAAGCTTATAGAGGAACTTGAAACCGCTTCATTAATTCACCATCCAGAGACCAAATAATTCAAAGACAACTATAGATAGGTAGAATTATATTAATCAGAATCTTCATATCATAGGTACAATCTTTC--ACCAAGTAAATTTGTATAAA----TAAGCACTATTCTT-GTATTGCAAAA-CAAGGTACAGG-TGATTA-CCTA-----GT-GAAA---CAACCACTTTCTCAGGCTTCTCGTGTGTAGTTAAGC--------TACC---TTGTTAC-----------ATGTGCTGATTCTTGAAAACTAGGACACATATATCCACTGGAG-TTGGCCATCCACGTTGATGGA-CCAT-TCTT-CCAGCACGTACAGGAAT--GTGCTT-CCATCCGAT----------------------------------------GGACTATTCTGTTTTGCTTCTCCAGATA--CAA-GT-ACTAGGTCGGCC-ATTT-ATAATA---TCTATTTGGTGCTAGGAAAATTTCAAA-TTAGA-TTTATAAA-TGCACTGT-AATATCTACACAA-CTTAGAAAGACCAAATTG-C-AAGTAT-TCATTTCAAA-TACTTT-ATTAATTT----CAA-TCAACCAAGGTTAGTTCAGTAGCTT-ATCTC--AGTTAT-GAG-TAT-AATACA-TTACATGTAAATTAAGTGTGTGTATACTGTAATCATGCTGTTTTTATCATTGAAA-CATTTATA-AACTAG-AATAATACTGCCCTTGGACCGCAGACCGGCAACAGTAGTGTGAAGCTCCAAAATGCAAAC----TGAAGCAACAAAACCACAAAAC-ACC----AGAT--CATTC--CCAA-TTCTGAACACAAAC-TCCAT------GGACA---AAA-GCATTTTTCTTTT-GTGTTCCTTT-ATGTGTAGAC-AAGATGTT--ACCTGAAGC-C-CAGAGAGACT-TATGTA-CTTCTGTTTAACAGTTTGAGT-ATTGAG-TTTCCTTGGCCAACCA-AAAAT---------AGCTATGAATCCCTTCTAGTCAGGCAGA--GTGTAACCATTGA-TAATACAACTTAAACATGTTT-GCCATAAGATACCA
Pecari_tajacu	GGAAAATACACTCTCACATTAGAAAACAGCAGTGGAACAAAGTCTGCCTTTGTTACTGTGAGAGTCCTGGACACACCAAGTCCACCTGTTAATCTGAAAGTCACAGAAATCACTAAAGACTCAGTATCAATTACATGGGAACCTCCTTTGCTGGATGGAGGATCCAAAATAAAGAATTACATTGTTGAGAAACGTGAAGCCACAAGAAAATCATATGCGGCAGTTGTAACAAATTGCCATAAGAATTCTTGGAAAATTGATCAACTCCAAGAAGGTTGCAGTTACTACTTTAGAGTCACAGCTGAGAACGAGTATGGTATTGGCCTTCCCGCCCACACTGATGATCCAATTAAGGTTGCAGAAGTCCCACAACCTCCAGGAAAAATAACTGTGGATGATGTCACCAGAAACAGTGTCTCTTTGAGTTGGACAAAGCCTGAACATGATGGAGGCAGTAAAATCATTCAGTATATTGTGGAAATGCAAGCTAAACACAGTGAGAAATGGTCAGAGTGTGCTCGAGTCAAGTCCCTTGAAGCAGTAATTACCAACCTAACTCAGGGAGAAGAATATCTTTTTAGAGTTGTGGCTGTAAATGAAAAGGGGAGAAGTGATCCGAGGTCTCTTGCAGTTCCAATAGTTGCCAAAGATCTGGTCATTGAGCCAGATGTAAGACCTGGATTTAGCACTTACAGTGTACAGGTTGGCCAAGATTTGAAAATAGAAGTGCCAATTTCTGGACGTCCTAAGCCAACCATTACCTGGACAAAAGATGGCCTTCCACTGAAGCAGACTACAAGAATCAATGTTACTGACTCACTTGACCTCACTGTACTTAGTATTAAAGAAACTCATAAGGATGATGGTGGACATTATGGAATAACAGTTGCTAATGTTATTGGTCAGAAGACAGCATCCATTGAAATTATAACTCTAGATAAACCTGATCCTCCAAAAGGGCCTGTTAAATTTGATGAAGTCAGTGCTGAAAGTATTACATTATCTTGGGAACCTCCATTATATACAGGAGGCTGCCAGATCACTAACTACATCGTTCAGAAAAGAGATACAACCACCACAGTATGGGATGTTGTTTCTGCTACTGTTGCCAGAACTACCCTCAAAGTGACCAAACTGAAAACTGGAACAGAATACCAATTCAGAATATTCGCTGAAAACAGATATGGACAAAGCTTTGCCTTGGAATCTGAGCCAATTGTAGCTCAATATCCCTACAAAGAACCAGGCCCTCCAGGCACACCGTTTGTCACAGCCATTTCCAAAGATTCCATGGTTATACAGTGGCATGAACCAGTCAATAATGGTGGAAGCCCAATCATAGGTTACCACCTTGAGAAAAAGGAAAGAAACAGTATTTTGTGGACAAAAGTCAACAAAACTATCATCCATGACACCCAGTTTAAAGCAGTCA?TCTTGAAGAAGGCATTGAATATGAGTTCAGAGTTTATGCTGAAAATATTGTGGGTGTAGGCAAAGCAAGCAAGAATTCCGAATGCTATGTAGCCAGAGATCCCTGTGACCCACCAGGAACTCCAGAAGCAATAATAGTTAAAAGAAATGAGATCACCTTACAATGGACCAAACCTGCATATGATGGTGGAAGTGTGATTACAGGTTACATTGTAGAGAAACGTGATTTGCCTGAGGGTCGCTGGATGAAAGCCAGCTTTACAAATGTCATTGAAACTCAATTTACTGTATCAGGTCTTACTGAAGATCAAAGATATGAATTCCGAGTCATTGCAAAGAATGCAGCTGGTACAATAAGTAAACCCTCTGACAGTACTGGACCAATTACTGCCAGGGATGAGGTTGAACTCCCAAGAATTTCAATGGATCCAAAATTCAGAGACACAATTGTGGTAAATGCAGGAGAAACATTCAGGCTTGAAGCTGATGTCCATGGAAAGCCTCTACCTACCATTGAATGGTTAAGAGGAGATAAGGAAATTGAAGAATCTGCTAGATTTGAAATAAAGAACACGGATTTCAAGGCTTTACTTATTGTAAAGGATGCCATTAGAATTGATGGTGGACAGTATATTTTACGAGCTTCCAATGTTGCAGGTTCTAAGTCATTCCCAGTAAATGTAAAAGTTTTAGATAGACCAGGACCTCCAGAAGGGCCAGTCCAGGTTACTGGAGTCACTGCTGAAAAATGTAATTTATCATGGTCCCCACCACTTCAAGATGGTGGCAGTGACATTTCTCACTACGTTGTTGAAAAGAGAGAAACAAGTCGGCTTGCCTGGACAGTGGTTGCTTCAGAGGTTGTCACCGATTCTCTGAAAGTCACCAAACTCTTAGAAGGGAATGAATATATTTTCCGTATAATGGCTGTCAACAAATATGGAGTTGGAGAGCCTTTGGAATCTGCACCAGTACTAATGAAAAATCCATTTGTGCCTCCTGGACCACCAAAAAGCTTGGAAGTCACGAACATTGCCAAGGACTCCATGACCGTCTGTTGGAACCGTCCAGATAGTGATGGTGGAAGTGAGATTATTGGTTACATTGTAGAGAAAAGAGACAGAAGTGGCATTAGGTGGATAAAATGTAATAAACGCCGCGTTACTGATTTGCGTCTAAGAGTAACAGGATTAACAGAAGATCATGAGTACGAATTCAGAGTCTCTGCAGAAAATGCTGCTGGAGTTGGAGAACCAAGTTCACCTACAGTTTATTATAAGGCCTGCGATCCTGTGTTCAAACCTGGCCCTCCCACCAATGCA????TTGTAGACACCACTAAAAACTCAATTACACTTGCCTGGGGTAAACCCATCTATGACGGTGGCAGTGAGATCCTGGGATATGTAGTAGAAATCTGTAAAGCAGATGAAGAAGAATGGCAAATAGTTACTCCACAGACTGGCCTGAAAGCCACTCGATTTGAAATTTCAAAACTCACCGAACACCAAGAGTATAAAATACGAGTCTGTGCCCTCAATAAAGTCGGTCTAGGCGAGGCTACATCAGTTCCTGGTACCGTGAAACCAGAAGATAAACTTGAAGCACCTGAACTTGACCTTGACTCTGAATTAAGGAAAGGAATTGTCGTGAGAGCTGGTGGATCTGTCAGAATTCACATTCCATTCAAAGGTCGCCCAACACCTGAGATCACCTGGTCTCGAGAGGAAGGTGAATTCACAGATAAGGTCCAAATTGAAAAAGGAGCAAACTATACCCAACTATCAATAGATAACTGTGATAGAAGTGATGCTGGAAAATATACTCTCAAACTGGAAAACAGCAGTGGATCTAAATCTGCTTTTGTAACTGTGAAAGTTCTCGACACCCCAGGACCACCACAGAACTTGGCAGTCAAAGAAGTGAGGAAAGATTCTGTCCTTCTCATATGGGAACCACCTATCATTGATGGGGGTGCAAAGATCAAGAACTATGTTATTGACAAACGTGAGTCAACCAGAAAAGCATATGCCAATGTGAGTAATAAATGCAGCAAAACAAGCTTTAAAGTTGAGAATCTTACAGAAGGAGCCACTTACTACTTTAGAGTAATGGCTGAAAACGAATTTGGAATTGGTGTTCCAGTGGAAACTACTGATGCTGTGAAAGCTGCTGAACCTCCTTCCCCACCAGGAAAGGTTACACTCACTGACGTGTCCCAGACCAGTGCATCACTTATGTGGGAGAAACCTGAGCACGATGGTGGTAGCAGAATCCTGGGGTATGTTGTTGAAATGCAGCCCAAAGGAACTGAAAAATGGAGTGTTGTGGCTGAATGTAAAGTCTGTAATGCAACTATTAGTGGTTTGAGTTCTGGACAAGAGTATCAGTTCCGTGTCAAAGCTTACAACGAGAAAGGAAGAAGTGATCCGAGAGTGCTTGGTGTTCCTGTCATAGCCAAGGACTTGACTATACAGCCTAGTTTTCAGTTACCATTCAACACATACAGTGTTCAAGCTGGAGAAGATCTTAAAATCGAAATTCCAGTTATTGGCAGACCGAGACCTCAAATTTCATGGGTCAAAGACGGCGAGCTTCTTAAACAGACAACAAGAGTAAATGTTGAGGAAACAGCTACTTCAACTATTTTGCACATTAAAGAAAGTAACAAAGATGACTTCGGAAAATACACCATAACAGCAACAAACAGTGCGGGTACGGCAACCGAAAATCTCAGTATTATCGTTTTGGAAAAGCCTGGACCTCCAGTTGGACCAGTTCGGTTTGATGAAGTTAGTGCAGACTTTGTGGTCATATCTTGGGAACCTCCAGCCTATACTGGTGGCTGCCAAATAAGCAACTACATTGTAGAGAAGCGAGATACAACGACCACCGCTTGGCACATAGTATCGGCAACAGTTGCAAGGACAACAATTAAAATAACCAAGCTGAAAACAGGCAGTGAGTACCAGTTTAGAATTTTTGCAGAAAACAGGTATGGAAAG???????GAAGTCCCTTCCAAGAAAAGATGACTGCGGGCGACAACCCCCAGTTAGTCCCG---GCCGACCAGGTG---AACATCACCGAATTTTACAAC---AAGTCTCTGTCCTCCTACAAGGAG---AATGACGAGAACATTCAGTGTGGAGAGAACTTTATGGACATGGAGTGCTTCATGATTCTGAACCCCAGCCAGCAGCTGGCCATCGCCGTCCTGTCCCTCACGCTGGGCACCTTCACGGTTCTGGAGAACCTTCTGGTGCTGTGCGTCATCCTCCACTCCCGCAGCCTCCGCTGCAGGCCCTCGTACCACTTCATCGGCAGCCTGGCCGTCGCCGACCTACTGGGGAGCGTCATCTTCGTCTACCGCTTCGTCGACTTCCACGTGTTCCACCGCAAAGACAGCCCCAACGTGTTTCTGTTCAAACTGGGCGGGGTCACAGCCTCGTTCACAGCCTCAGTGGGCAGCCTGTTCCTCACGGCCATCGACAGGTACATATCCATCCACAGGCCCCTGGCCTATAAGAGGATCGTCACCAGGCCCAAGGCCGTGGTGGCCTTTTGCCTGATGTGGACCATCGCAATCGTGATCGCCGTGCTGCCCCTCCTGGGCTGGAACTGCAAGAAACTGCAGTCCGTGTGCTCAGACATTTTCCCCCTCATCGACGAAACCTACCTGATGTTCTGGATCGGGGTCACCAGCGTGCTGCTGCTGTTCATCGTGTACGCCTACATGTACATTCTCTGGAAGGCGCACAGCCACGCCGTGCGCATGATCCAGCGCGGTACCCAGAAGAGCATCATCATCCACACGTCAGAGGACGGCAAGGTGCAG---GTGACTCGGCCGGACCAAGCCCGTATGGACATTCGGCTGGCCAAGACCCTGGTCCTGATCCTGGTGGTCTTGATCATCTGCTGGGGCCCTCTGCTCGCGATCATGGTGTACGACGTCTTTGGGAAGATGAACAAGCTCATTAAGACGGTGTTTGCCTTCT??TTATATCTGAACGTGTGG???CCAGCACCTAAACCCAAAAATGCTACTGTAATGATATGGATCTATGGTGGTGGTTTTCAGACTGGGACATCATCTTTGCATGTTTATGATGGCAAGTTTCTGTCACGGGTTGAAAGAGTTATTGTGGTTTCAATGAACTATAGGGTGGGTGCCTTAGGTTTCTTGGCTTTACCAGGGAATCCTGAGGCCCCAGGGAACATGGGCTTATTTGATCAACAGCTGGCCCTTCAGTGGGTCCAAAAAAATATAGCAGCCTTTGGTGGAAATCCTAAAAGTGTAACACTTTTTGGAGAAAGTGCAGGAGCAGCTTCGGTGAGTCTTCATTTACTTTCTCCTAGAAGCCACCCATTGTTTACCAGAGCCATTCTGCAAAGTGGATCCTCAAATGCTCCCTGGGCAGTGACATCTCTATATGAGGCTAGGAACAGAACATTGACCTTAGCTAAATTTATTGGTTGTTCTAGAGAAAATGAGACTGAGACAATCAAATGTCTTCAAAATAAAGATCCCCAGGAAATTCTTCAGAATGAAGTATTTGTTGTCCCC------AACAATATGCTCTTGTCAGTGAACTTTGGTCCAACTGTGGATGGTGATTTTCTTACTGACATGCCAGACACACTACTACAACTCGGA---CAATTCAAAAAAACCCAGATCTTGGTGGGTGTTAATAAAGATGAAGGAACGGCGTTTTTAGTATATGGTGCTCCTGGCTTCAGCAAAGATAACAACAGTATTATAACTAGAAAAGAATTTCAAGAAGGTTTAAAAATATTTTTTCCAGGAGTGAGTGAATTTGGAAAGGAATCGATCCTTTTCCACTACATGGACTGGACAGATGATCAGAGGGCTGAAAATTACCGTGAGGCCTTGGATGATGTTTTTGGGGATTATAATATCATATGCCCAGCCTTGGAGTTCACTAAAAAGTTCTCAGAAATGGGAAATAATGCCTTTTTCTACTATTTTATCAAACTGATCTCCCTGGTGTTCATTCTCATCTGCTGCTTTATCATCTT?GAGAACATCTTTGTTTTGCTGACCATTTGGAAAACCAAGAAGTTCCACCGACCCATGTACTATTTTATTGGCAACCTGGCCCTCTCAGACCTGCTGGCGGGAGTGGCTTACATAGCCAACCTGCTCTTGTCCGGAGCCACCACCTACAAGCTAACTCCCGCCCAGTGGTTTCTGCGGGAAGGGAGCATGTTTGTGGCTCTGTCCGCCTCGGTGTTCAGCCTCCTTGCCATCGCCATCGAGCGCTATATCACCATGCTGAAGATGAAACTCCACAACGGGAGCAACAGGTTCCGCTCCTTCCTGCTCATCAGTGCCTGCTGGGTCATCTCGCTCATCCTGGGGGGCCTGCCCATCATGGGCTGGAACTGCATCAGCGCGCTGCCCAGCTGTTCCACCGTGCTGCCCCTGTACCACAAGCACTATATCCTCTTCTGCACGACAGTTTTCACGCTGCTCCTGCTCGCCATCGTCATCCTGTACTGCAGGATCTACTCCTTGGTCAGGACTCGGAGCCGCCGGCTGACGTTCCGCAAG------AATATTTCCAAGGCCAGCCGCAGTTCTGAGAAGTCGCTGGCGCTGCTCAAGACCGTGATCATCGTGCTGGGCGTCTTCATCGCCTGCTGGGCGCCCCTCTTCATCCTGCTTCTGCTGGACGTGGGCTGCAAGGTGAAGACGTGTGACATCCTCTTCCGGACGGAGTACTTCCTGGTGCTGGCTGTGCTCAACTCGGGCACCAACCCCATCATCTACACCCTGTCCAACAAGGAGATGCGCCGGGCCTTCGTCCGGATCGTGGCCTGCTGCAAGTGTCCCAGCGGAGACCCCACCGGCAAGTTCACGCGACCCATCATCGCGGGCATGGAGTTCAGCCGCAGTAAGTCGGATAACTCCTCCCACCCGCAG??????????????????CCAGACCTCATTGCCAAAGTTTTCCGGATCGATGTGAAGACAGATGTTGACTCGATCCACCCCACTGAGTTCTGCCATAACTGCTGGAGCTTCATGCACAGGAAGTTTAGCAGCACCCCATGTGAGATTTACTCCCCAAGGAATGCAACCATGGAATGGCACCCCCACACACCAAACTGTGACATCTGCTACACTGCACATCGGGGA------------CTCAAGAGGAAGAGTCAGCAGGCAAACATGCAGCTC---AGCAAAAAACTCAAAACTGCG---ATTGACCGAGCGAAACAAGCC---CGTCGGCGCAAGAGGAGA---GAATTGATGAAGAAGATAGCCAACTGCAGTCAGATACATCTTAGCACCAAGCTCCTGGCAGTGGACTTCCCGGCGCACTTTGTGAAATCTATCTCCTGCCAGATTTGTGAACACATCCTGGCTGACCCTGTGGAAACCAGCTGCAAGCACGTGTTTTGCAGGATCTGCATTCTCAGGTGCCTCAAAGTCATGGGCAGCTATTGTCCCTCCTGCCGCTATCCCTGTTTCCCTACTGACCTGGAGAGTCCAGTGAAGTCTTTTCTGAGCATCTTGAATACCCTGATGGTGAAATGCCCAGCAAAAGAGTGCAACGAGGAGATCAGCTTGGAAAAATATAATCACCATATCTCAAGCCACAAGGAATCAAAGGAGACATTTGTGCACATTAATAAAGGGGGCCGGCCCCGCCAGCATCTCCTGTCCTTGACCCGGAGGGCTCAGAAACACCGTCTGAGGGAGCTCAAGCTGCAAGTCAAGGCTTTTGCCGACAAAGAGGAAGGTGGAGACGTGAAGTCGGTGTGCCTGACCTTGTTCCTGCTAGCGCTGAGGGCGAGGAATGAGCACAAACAAGCTGATGAGCTGGAGGCCATCATGCGGGGCCAGGGCTCCGGCCTGCAGCCA????????????????????????????????????????????????????????????????????????????????????????????GGAATCTTGTGATGGGATGGGAGACGTGAGTGAGAAGCATGGCAGTGGGCCGGCCGTGCCGGAAAAGGCAGTTCGGTTTTCCTTCACAGTC------ATGAAAATTACCATCGCGCACGGGTCACAGAACGTGAAGGTGTTTGAGGAAGCCAAGCCTAACTCTGAACTATGTTGCAAGCCTTTGTGCCTCATGCTGGCAGATGAATCTGACCACGAGACCCTGACGGCCATCCTGAGCCCTCTCATTGCCGAGAGGGAAGCCATGAAGAACAGTCAGCTAATGCTTGAGATGGGAGGCATCCTCCGGACTTTCAAGTTCATCTTCAGGGGCACTGGATATGATGAGAAACTGGTCCGGGAAGTGGAAGGCCTTGAGGCTTCCGGCTCTGTCTACATCTGTACCCTCTGTGATGCCACCCGCCTGGAAGCCTCTCAAAATCTGGTCTTCCACTCCATAACCAGAAGCCACGCGGAGAATTTGGAGCGCTATGAGGTCTGGCGTTCCAACCCGTACCATGAAACAGTGGAAGAACTTCGGGACCGGGTGAAAGGGGTCTCAGCCAAACCCTTCATTGAGACGGTCCCTTCCATAGATGCCCTCCACTGTGACATTGGCAATGCAGCCGAGTTCTACAAGATTTTCCAGCTGGAGATAGGGGAGGCGTATAAGAACCCCAATGCCTCCAAAGAGGAAAG??????????????????????????????????????????????AAGGTTTATGTCATGTCTGTGGTTTGCAAG---AACAACAAAAAAGTTACTTTTCGCTGCACAGAGAAAGACTTGGTAGGAGATGTTCCTGAAGGCAGATACGGTCATTCCATTGATGTTGTGTATAGTCGAGGGAAAAGTATGGGTGTTCTCTTTGGAGGACGGTCATACATGCCTTCTGCTCAAAGAACCACAGAAAAATGGAATAGTGTAGCTGACTGCATGCCCCACATTTTCTTGGTAGATTTTGAATTTGGATGCTCTACATCATACATTCTTCCAGAACTTCAAGATGGGCTATCTTTTCATGTCTCCATTGCCAGAAATGATACCATTTATCTTTTAGGAGGACATTCACTTGTCAATAACATCCGTCCTGCCAATCTATATAGAATAAGGGTTGATCTCCCCCTGGGTAGCCCAGCTGTGAACTGCACAGTCCTGCCA????????????CCTCATCTTATCACAGTAGAGGAAATAAAAAGGCAGATTGAAGCCGTGGGTTTTCCAGCATTCATCAAAAAACAGCCTAAGTACCTCAAATTGGGAGCTATTGATATAGAACGTCTAAAGAACACACCAGTCAAATCCTCAGAAGGATCACATCAGAGGAGTCCATCATATACCAATAAT---TCAACAGTCATTTTCAACATTGATGGCATGCATTGTAAATCATGTGTGTCAAATATTGAAAGCGCTTTATCTACACTCCAATATGTAAGCAGCATAGTAGTTTCTTTAGAGAATAGATCTGCCATAGTAAAGTACAATGCAAGTTTAGTCACTCCAGAAACTCTGAGAAAAGCAATAGAGGACATATCACCAGGGCAATATAGAGTTACTAGTACAAGTGAAATT---GAGAGTACCTCAAACTCTCCCTCCAGCTCATCTCTTCAAAAGAGTCCTTTGAACATA---GTTAGTCAG---CCTCTGACTCAAGAAGTGGTAATAAACATTGATGGCATGACTTGCAACTCTTGTGTGCAGTCTATTGAGGGCGTCATATCAAAAAAGCCTGGTGTAAAATCTATACGGATATCCCTTGCAAATGGCAAAGGGACTGTTGAGTATGATCCTTTACTAACCTCTCCAGAAACCTTGAGAGAAGCAATAGAAGACTCCTGTCAGGACATCCTTCTGTCCAAGGCACCCCTTGGACCTCAGTTCCCCTTCACAGGGGTGGATGAACGGGAGTCTTGGCCCTCCGTCTTTTATAATAGGACCTGCCAGTGCTTTGGCAACTTCATGGGATTTAACTGTGGAAGTTGTATGTTTGGCTTTCAGGGACCCAACTGCACAGAGAGGCGACTTTTGGTCAGAAGAAACATCTTTGATTTGAGTGTTCCAGAGAAGAACAAATTTCTTGCCTACCTCACTTTAGCGAAACATACTATCAGCCCAGACTTCGTCATCCCCACAGGCACCTACGGCCAAATGAATAATGGATCAACACCCATGTTTAGTGACATCAACATCTATGACCTCTTTGTCTGGATGCATTATTATGTGTCAAGGGACACACTGCTTGGGGACTCT---GAAGTCTGGTGCCAGTTCCGTTCCGTCGTGAGGATGGACTACATGGTCTACTTCAGCTTCTTCACGTGGATTTTCATTCCCCTGCTTGTCATGTGCGCCATCTACCTTGACATCTTCTATGTCATCCGGCACAAACTCAGCCAGAACCTT---TCTGGCTCCAAAGAGACAGGTGCGTTTTACGGACGGGAGTTCAAGACAGCCAAGTCTCTGTTTCTTGTTCTTTTCTTGTTTGCCTTGTCCTGGCTGCCTTTATCTATCATCAACTGTATCATCTACTTC------AAAGGTGAAGTA---CCAGAAATTGTGTTGTACTTGGGCATCCTGCTGTCCCACTACTTCGGTTGCATGAAGGCTGCCCCCATGAAAGAAGCGAACGTCCGAGGACAAGGCAGCTTGGCC---TATCCAGGTGTGCGGACCCATGGGACTCTGGAGAGCGCGAATGGGCCCAAGGCAGGTTCAAGAGGCCTGACGTCATTGGCTGACACTTTTGAACACGTGATCGAGGAGCTGTTGGACGAGGACCAGAAAGTTCGGCCCAATGAGGAAAACAATAAGGACGCGGACATGTACACGTCCCGAGTCATGCTCAGCAGTCAAGTGCCTTTGGAGCCTCCCCTTCTCTTTCTGCTGGAGGAATACAAAAATTACCTGGATGCTGCAAACATGTCCATGAGGGTCCGGCGCCACTCGGACCCCGCCCGCCGCGGGGAGCTGAGCGTGTGCGACAGCATCAGCGAGTGGGTGACGGCGGCAGATAAAAAGACGGCAGTGGACATGTCGGGCGGCACGGTCACGGTCCTCGAAAAAGTCCCCGTCTCGAAAGGCCAGCTAAAGCAGTACTTCTACGAGACCAAATGCAATCCCATGGGGTACACAAAGGAGGGCTGCAGGGCCATCGCCAAATTCGAGCGTCTTCAGACCGTCACCAACTACTTCATCATCTCCCTGGCCTGTGCTGACCTGCTCATGGGCTTGGCGGTGGTGCCCTTTGGGGCCAGCCACATCCTCATGAAAATGTGGACTTTCGGCAAATTCTGGTGCGAGTTTTGGACTTCCATTGACGTGCTGTGCGTCACGGCCAGCATTGAGACCCTGTGCGTGATCGCCGTGGACCGCTACCTTGCCATCACGTCCCCCTTCAAGTACCAGTGCCTGCTGACCAAGAACAAGGCCCGGGTGGTCGTTTTGATAGTGTGGGTCGTGTCCGGCCTCATCTCCTTCTTACCCATTAAGATGCACTGGTACCAGGCCACCCACCAGGAAGCCTTAAACTGCTACGCCAGGGACACCTGCTGTGACTTTTTCACCAATCAGCCCTATGCCATTGCCTCTTCCATCGTGTCCTTCTATTTGCCCCTGGTGGTCATGGTCTTCGTCTACTCCAGGGTCTTTCAAGTAGCCAGAAGGCAGCTCCAGAAGATCGACAAATCTGAGGGCCGCTTCCACGCCCAGAACCCCAGCCAAGTGGAGCAGGATGGGCGGAGCGGACATCGGAGGTCCTCCAAGTTCTGCTTGAAGGACCACAAAGCCCTCAAGACTTTAGGGATTATCATGGGCACCTTCACCCTGTGCTGGCTGCCCTTCTTCATAGTCAACATTGTGCACGGGATCCAGGATAAACTTATCCCAAAGGAAGTTTACATCCTTCTAAACTGGGTGGGCTATGTCAACTCTGCTTTCAATCCCCTTATCTACTTCGCCAGTCCCGTCTGGACTCCGTGCACCAAGGTCATGGCCAGAGTCTCC---TGGCAGCTCAGCCCTGCCGACCCGGACCACGTGGCGGCTGCCCTTTACCAGCCAAGAGCCTCC---GAGATGCAGCATCTGAAGCGGATG------------------CCCCGCGTCCGGAGCCTCTTC------CAAGCCCAGGAAGGGACCGAGCCCCGCATGGATGAGGCTGGAGGGACGGAG------CAGAAGCAGCTGCAGAAGAGGTTTGGGGGCTTCACGGGGGCCCGGAAGTCAGCCCGGAAGTTGGCCAACCAGAAG????????????????????CTTCCTCATCCTCTTCACTATCTTCGGCAACTCGCTGGTCATCTTGGCGGTGCTGACGAGCCGTTCGCTGCGCGCGCCGCAGAACCTGTTCCTAGTGTCGCTGGCTGCAGCCGACATCCTGGTGGCCACACTCATCATCCCTTTCTCGCTGGCCAATGAGCTGCTGGGCTACTGGTACTTCTGGCGCACCTGGTGTGAGGTGTACCTGGCGCTGGACGTGCTCTTCTGCACCTCCTCCATCGTGCACCTGTGCGCCATCAGCCTGGACCGCTACTGGGCCGTGAGCCGCGCGCTGGAGTACAACTCCAAGCGCACCCCGCGCCGCATCAAGTGCATCATCCTCACTGTGTGGCTCATCGCAGCTGTCATCTCGCTGCCGCCTCTTATC------TACAAGGGCGACCCGGGTCCCCAGCCCCGG---------------------------------------GGGCGCCCCCAATGCAAGCTCAATCAAGAGGCCTGGTACATCCTGGCCTCCAGCATTGGCTCTTTCTTTGCACCCTGTCTTATCATGATCCTTGTTTACCTGCGCATCTACTTGATCGCCAAGCGCAGCAGTGGCCAGTGGTGGCGTCGGCGG------ACGCAGCTGACCCGGGAGAAGCGGTTCACGTTCGTGCTGGCTGTGGTCATCGGCGTCTTCGTGCTCTGCTGGTTCCCCTTCTTCTTCAGCTACAGCCTGGGTGCCATCTGCCCTCAGCACTGCAAGGTGCCCCACGGCCTCTTCCAGTTCTTCTTCTGGATCGGCTACTGCAACAGCTC???????????????????????????????????????????????????????TTGCATGTGGAACCATGTGGCACAGATACTCATGCCAGCTCA---TTACAGCATGAGAACAGCAGTTTATTACTCACTAAAGACAGAATGAATGTAGAAAAGGCTGAATTTTGTAACAAAAGCAAGCAGCCTGTCCTAGCAAAGAGCCAACAGAGCAGATGGGCTGAAAGTAAGGACACATGT---AATGATAGGCAGACTCTTCACACAGAGAAAAAGGTAGTTCTGAATGCTGATCCCCTGTACAGGAGAAACGTACTGAATAAGCAAAAACCTGCATGCTGT---GACAGTCCTAGAGAT---TCCCAAGAT---GTTCCTTGGATAACACTGAATGATAGCATACAGAAAGTAAATGAGTGGTTTTCTAGAAGTGATGACATGTTAACTTTTGAC---GACTCACAGGATGGGAAGTCTGAATCACATACTGAGGTAGTTGGT---GCAGCAGAGGTT------CCAAATGAAGCA---------------------------------------------------------GATGGACATTCAGGTTCTTCAGAGAAAATAGACTTAATGGCCAGTGACCCTCATGGTGCTTTAATATGTGAATGTGAAAGAGAGCACTCCAAACCAGTAGAGAGTAAT---ATTGAAGATAAAATATTTGGGAAAACCTATCGGAGGAAGGCAAGCCTCCCTAACTTGAGCCACATAATTGAA---GATCTA---ATCATAGGAGCATGT---GCTGTA---GAGCCTCAA---ATAACACAAGAACGCCCCCCCACAAATAAACTAAAGCGGAAAAGGAGAGGTACATCAGGCCTTCATCCCGAGGATTTTATCAAGAAAGTCGATTTGGCAGTTATTCCAAAAACTCCTGAAAAGATTGTTGAGGGATCTGATGAAACA---------GAGCAG---AATGGTCATAGGATGAACATTACTAGTAAAGGTCATGAGAATGAAACAAAA---GGTGATTTTGTTCAGAAAGAGGAAAATGTTAACCCT------------TCACTGGGAAAAGAACCTGCTTTCAGAACTAGGGCCGAACCTATAAGCAGCAGTATAAGCGCTATGGAACTAGAATTGAATACCCATAGTTCAAAAGCACCAAAG---AGTAGGCTGAGGAGGAAGTCCTCTACCAGGCAGATCCATGCACTTGAACTAATG---GTCAATAGAAACCCAAGCCCACCTAATCATACTGAGTTACAAATTGATAGTTGT------TCTAGCGGTGAAGAGATG---AAGAAA---AATTCTGACCAAGTGCCAGTCAGGCACAGCAAAAAGCTTCAACTAAAGGGAGATAAAGAACCTGCAGCT---------GGAGCCGAGAAGAATAACAGA---CCACACGAACAA---ATAAATGAAAGACCT---ACCAGTGATGCTTTTCCAGAACTAAATTTAACAAACATACCTGTTTTT---TTTACTAACTGTTTAAATTCTAATAAACTTCAA---GAATCTGTCAGTTCTAGCCTTCAAAGAGAG------------GAGAACCTAGGG---ACGATTCATGTGTCAAATAGTAACAAAGACCCTAAAAATGTGATGTTAAGTGGAGGAAAAATTTTC---CAAATT---GAA---------AGATCTGAAGAGAGTACCAGTATTTCCCTGGTACCTGATACTGATTATGGCACTCAGGACAGTATCTCATTACTGGAAGCTGACACCCTA---GGAAAGGCAAAA---ACAGCACCAAATCAACATGTGAAG---CTGTGTGCAGCAACTGAAAACCCCAAGGAACTTATCCTTGGTTGTTCT---AAAGGTGTTAGAAACGGCACAGTGGGCTTTAAGGATCCACTGGCACATGACGTTAACCAC---ACTCAGGAGGCAAGCATAGAAGTAGAAGAGAGTGAACTTGATACACAGTATTTGCAGAGTATGTTCAAGGTTTCAAAGCGTCAGACATTTGCTCTGTTTTCAAATCCAGGAAATCCAGAGAGGGAATGTGCAACAGTCAGTACCCAT------TCCAAGTCCTTAAGGGAACAAAGTCCA---AAAGTCACTCTTGAAGGCGGACAAAAAGATGAAAATCAGGGAAAGAGTGAGTCTAAAATCAAG---CATGGGCAGGCAATTCAT------ACAACTGTGGACTTTGGAGTGGTTTGTCAA---AAGGATAAG---CCGAGTGATTTTGCCAAATGTAGCACAAAAGGAGTAACTGGACTTTGTCAGTCATCACAGTTCAGA---GGCAACAAAACTGAGTTCATTATTGCAGAT---AAACATGGGATTTCACAAAACCTGAATCGCATACCA------TCTCTTTCTCCTGTCAGGTCATCTGTT---AAAACTATATGTAAGAAAAAC---CTTTCAGAGGAAATGTTTGAGGAA---CCTGAAATGTCACCCGAAAGAGCAATGGGAAGGGAGAGCATCATTCAAAATACAGAGAGCACAATTAGCCAAAATAACATTCGAGAGAGAACTTTTAAAGAAGGCAGCTCAAGTAGTGGTGCAAGTGTTGGAGCAGAA---CTAGGTAGAAACAGAGGACCTAAATTAAATGCAATACTCAGATTAGGTCTTATGCAACCTGAAGTCTATAAGCAAAGTCTTCCTGTAAGTAAT---TGTAAACAT---GCTGAAATAAAAAGGCAAGAAGAAAATGAAGGC---ATATTTCAGGCTGTTAATGTAGATTTCTCCCCATATCTAATTTCAGATAACCTAGAACAA---CCTATGGGAAGTAGTCATGCTTCTCAGATTTGTTCTGAGACACCTGATGACCTGTTAAAT---GATGACACAATAAAGGAAAAT---CTCAACTTTGCTGAAAGTGACGTTAAGGAAAGATCTGCTGTTTTTAGCAAAAGTGTCCAAGAAGGGGAATTTGGAAGGAGCCCTAGCCCTTTAAGC---CACAGATGTTTGGCTCAGGGTCGC---CAAAGAGGGGCTAGAAAATTAGAGTCCTCAGAAGAGAGTGT?????????????????????????TCTTCGGGGACCATTCTGAGAAAACGTTCTAATAATGAAAGTGGTTCTTCTGATAACAAAACAGTATCTCAGGATCGTGGTTATAAAGAAGCAAAAATTAATAAGGAGAAACTGCAATCATTTATAACCACAGAAACTGATAATATGTCATGCCTGCAGAGAAGGCATTGTGAAGATGATCCAAAAGGCCAAAGAATTCTAGATGTAAAGGAAAAAGTCTTGCCTGCAGTATGTCACCCTGCAGTGCCACAT---TCAGAG---GAATGTAGTGATACT---------TACTTTCAACCCCAGGAAAAG---TTTTTACATGACCTT---GATAGT---ACCACT------ATTTTAACT---CCT---AGC---------TCCAAGGATCTTCAGTCAAAT---CCAGTT---GTGATTTCTAGAGGAAAAGAATCACGT---AAA---ATGTCAGAGAAGATAAAACCTAAG---AATTGTGAACCTGGTTTTGAATTAACCCAA------------------------------------AATGAAAAGAATCAAGAAACACGTGTTTTAAATGACAATTCTAAAAAAGCCGAACTGTTGCCACCTGAAAAATATCTAACAGTAGCATCACCTTCTGTGAAGGTACAACTCAACCAAAATAGAAATCTCACAGTAATCCAAAAAGACCAA---------GAAGAAACTACTTTAATTTCAAAA---ATAACTGTCAGTCCAAACTCTGAAGAA---CTTTTCCCAGACAATGAGACTAATTTTGTTGTTCAAACAACTACAGAAAGGAATATTCCTGTTTTAGAGAAC---ATTATGGAAGTTCATGAGCTAGATCTCGGTTGTTTAAGAGAACCTGTTCTCAAGAACTCTGCCTTAGTAACATGTACAGACATAGATGATGAA---CAAATAGCCAAAGTGTCGATTACAAAAGAT?TTGTTTCATCA---AATACAGCCCATGATCTTATAGAGAAGAACAGAACTAGTGTACAGCAGCGATCAAAA---------------ATTACTGAAGAT---CAAGAGTCAAAGTCAGATATCTCCTTGGATATT---GATGTGAAATCAAACAGAAATAATGAC---TGCGTGGACAGTTGG---GCAGGA---CTCTCAGATTTGGTTGCAAGTCACAGTTTTGGAAATGGCTTCAGAACAGCTTCTAATAAAGAGATAAAACTCTCTGAACACAACATTAAGAAAAGTAAAATGCTCTTCAAAGATATTGAAGAACATTAT---CCTACT---AGCATAGCTTGTGTTGAAATTGTAAAT------ACCTTA------------------------------------TCATTAGAAAGTCAA---AAGAAAGGA------AGCAAA---CCT------CATGCACTTGATTCACAGTCAGTTAATACTGCATCTGGGTGTGTGCAGAGTAGTGCAATTCTTTCTGATAGTGAAAATCGTCACACAAGCCCTCCAATTTTATCTTTA---AATCAAGACTTT---AATTCAAACCATAATTTAACACCTAGCCAAAAGGCAGAAATTAGAGAACTTTCTACTATACTGGAAGAATCGGGAAGTCAGTTTGAATTTACACAGTTTAGAAAACCAAGTCACATAATGCAGTTTGAAATG---CCTGAAAATCAG---------ATGACTGTCTTGAAT---------------ACC?CTTGTGACGAATGG------ACT------GATCTTCATCTCACCATTAATGCCCCGTCCATCAGTCAGGCAGATAGCAGTGAGAAATTTGAAGGTATAGATGGAGGTAAGCAAAAGTTTGCTTGCTTGCCATCAGCCAAC---TGTAGCAAAACTGCTTCTGGTTATTTAGCAGATAAAAAT------GAAGTGGAATTTAGGGGCTTTTATTCTGCTCGTGGCAAACTGAATGTTTCTAGGAAAGCACTGCAGAAAGCTATGAAC------CTGTTCAGTGACATTGAGAATGTTAGTGAGGAAACTTCTGCA---GCAATAAGTCCAGGATGTTTCTCTTCAAGTAAATGTAACAATTCT---GATGTTTCAGTATTTAAGGTAGAAAATTATAGCAGT---GATAAAAATTTAAGTGAGATAAATAATAAATGC---CAACCAATACTACAAAATAACATTGAAATGACTGCTAACATTTTTGTCGAAGAAAATACTGAAGATTGCAACAGAAACAAT---GAAAATGAAGAT---AAATGT---------GCTGGTCTT------------ATTAGTAACTTAGGAGAAGCTGATGAAAATGCTTCAAGTAAAATGCATAAAGATGAAACTGGTTTGCCATTTCACAACGTACATCTAAAATTACCTAGCCAGTTTATGAAGAAGGGAAATACTCAAATTAAAGAAGGTTTGTCAGATTTGACTTGTTTG---GAAGTTATGAAAGCTGAAGAAACACTTCATGTTAATATGTCAAATAAA---CAGTCAACTGTT---AATATGATGAGCCAAAAA------ATAAAAGATTTTGATGTTTTTGATTTGTCCTTTCAGAGTGCA------------AGTGGGAAAAACATCAAAGTCTCTAAAGCGTCATTAAATAAAGTTGTAAATTTCTTTGATGAAAAGTGTACAGAAGAAGAA------TTGAATAACTTTTCAGATCCTTCAGATTCTGAATTACTTTCTGGCATAAATATCAACAAAATAGACATTTCAACTCATAAGGAAACAGATAAAAACAAAATATTGAAAGAAAGTGACCCAGTTGGTATTGAAAATCAATTACTGACTCTCCAGCAAAGATCAGAATGTGAAATTAAAAAGATCAAAGAACCTCCCATGTTGGGTTTTCATACAGCTAGTGGGAAAAAAGTAAAAATTGCGAAGGAATCTTTGGACAAAGTGAAAAATCTTTTTGATGAAAAGAAG---CAAGAT---GGTAGTGAAACCATTAATCTTAGCCATCGAGGGGTAAAAATGCCAAAGGACCCAGCGGTA---------TGTAAAGAAGAGCTTGAATTAACATACGAGACAGTTGAAATA---ACTGCCCCAAAGCATGAAGAAATACAGAATTCCTTAAAG------------AAGAAAAAACTTGTTTCTCAGGAGATTGCCATGCCACCCAGGCTCTTATGTGAT------------------TATTTATACAAACAGACTGAAAATCTCAGCATATCAAATAGTATC---TCCCTAAAACGTAAAAGGCCTCTAACTTGTGATACAAATCAGTCCACTTGTTCAGCCATTGAAAATTCAGCTTTAGCATTTTACACAGGGCATGGTAGAAAAATTTCTGTGAATCAGGCTTCATTATTTGAAGCCAAAAAGTGGCTTAAAGAAGGAGAATTGGATGATCAGCCAGAAACA------GTAGATTCTGCC------------------------AAGGTCGTC---TGTTTA---------------------------------------AAGGAATATGCTAAGGATCATGTAGGAAATCCT---TTGTGTGGA---------AGCAGTTCAAACAGGACCGTAACTGAAAATGACAAAAAT---CTCTCTGAAAAACAAAATTCAGCT------TACTTACATAAC---AGTGTGTCAAACTCATACCGT---TCTGATTTTTGTCATTCTAATGAGGTGTTGAACAAATCAGAATATCTCTCAAAAAATAAAATTGATAATTCTGATATTGAGCCAGCAGTGAAGAAAGGCAAAGATAGAAAA---GACACTTATTTTTCTGAAGTGATATCTGCTGTAAGAGAAGCAAACACATACCCACAAGCTGTAGATGAAGACAGTTGGGTTCAGAAGCATGTGATTAATCCTACACCATGCAAAAATAAAAATACCGCTGGTGAAGTGTCCATATCTAATTCAGATAATTTTGAGATA------------------------------GGGCCA---------------------------------------GCTGCA---TTCAGTACAACAAGTGGTAAAATAGCCTTTGTTTCAAATGAAACAGAC------GTGAGAGAGAGGTTTGCA---------------GACAACTGCAGG---AAGGTG---ATTAAGCAA---AACACTGAGGGT------------------------------------AAGTCAGGCACTTGCCATACGAAAATTATAACT---GGTGCACTT---AAGGCATTGGGTGAATCAGAGGAT---ATTATTTTCCCTAACTCTCCAGAT------AGTGGAAAA---CATATTATACATTCA?GCGAGGTTTTTCCTGAC---------ATTGAAAGTGAACAGATTTTA------------------------------CAACATGACCAAAGTATATCTGGATTAGAGAAAGTTTCTGAAATGCCGCCTGGTCATATTAACTTAAAAACT------TTTGATATATGTAAATTTGGT---ATGAGAAAACATCCC---------ATGTCAGTCTCTTCTATGAATGACTGT------GGGATTTTTAGCACAGCAAGCGGAAAATCTGTAGAAGTATCGGACACTGCATTACAAAAGGCAAGACAGGTATTTTCTAAGACAGAAGATAGT---GCCAAGCAACTC---------TTTTCCAAA---GCATTTGAAAGTGATGAAGAGCGTTCAGACAAGTGCGTAAGAGAAGAAAATACTATG---ATGCGTCCTCCCCCAAATTTACTGTCA------------------------------------------------TCTGCTTTCTCCGGATTTAGTACAGCAAGTGGAAAACAGGTACCAGTTTCTGAGAGTGCCTTATGCAAAGTCAAGGGAATGTTT?????????????????????????????????????????????????????????GGCCTTAATGATCACCAGTATAGTCGTAGACCAGCTGGTGGCCTTTCTATGAATGGAGGAAAAGAAAGAGAAGATAAAGATGAT------GATGAAGATGAGAGTGGAGATGAC---ACCTTGGGTGATGATGACAATGGCCCAGGACCTGAAGAGAGG------------------AACTCCAGACTCAGAAGTGATGAGGACTCTGCTGACACCACACAATCCAGGGAAGACAGTGCCCAC---------------------GATACCACCAGTGAGAGCAGGGACCTTGACAATGAGAACGAGGCAGACAGCAGGCCTGAGGGAGGTGACTCCACTCCAGACAGC---GAGAGCGAGGAGCACTGGGTGGGG---GGCGGCAGTGAGGGGGATGGTAGCCACGGGGAT------------------------GGCTCTGAGTTTGACGATGAA------GTAATGCAGAGCGACGACCCAGGCACCTTCCAG------------AGTGAGAAAAGCAGCTCCAGAATAAGCATTGCCAACTTC------AAGTCAAAAGAATCCAAAGGGAAAGATGAGGAAAAAGCAAGCACTAAGGATTCAGGTGAGAGCCGATCAGTGGGGTATCCCAGTAGGAAATTTTTCAGAAAGCGTCGCATTTCTGAGGAA------GGTGGCAGAGGTGAACTTGAAGATAGCAACACAATGGAA------GTCAAGAGTGACTCCGCAGAAAACAGCAGGAGTGAGTCTCAACGAGAGAGCGAG---GAGAATGAGTCCCCAGAA------GACAGTCAACACGTTCAAGACCTCAGCAGTCTGCCTTCTCAAGAAAACAGTAGTGAATCTCAGGAAGAGCTGGTGGGT---GAGCCCAGGGGTGACAACCCAGAT---AACATCACCAGTCAC------TCCAGGGAAGATCTGGAACAGAGTGACTCCAGTGAGGAGGACAGCTTGGATAAACCCTCCACTTCCGAGAGCCGATCCAGAGAGGAGCCAGCGGACAGCAAATCCAAAGAGAGCCTCTCGGAGGAAAGCCCAGAGTCGACGGAAGAGGAG---AACAGCTCCAGCCAGGAG---GGCCTCCCGTCCCACAGCCGCTCAGCA---GAGAGCCAGAGC---CAGGAAAGCCAGTCTGAGCAGGACAGC------CCATCTGAGGAAGACGATGCCAGTGATTCT------------------AACTCCACC---GAGAGTACA---------TCCAGCAGCGAAGAAGAGGGCCAGCTGAAAACTACGGAGATAGAGAGCAGAAAATTAACAGTCGATGCTTATCACAACAAAC?????GCCATTCACGACAAC---TATAAACACGAATTCTACAGTGATGACTCTTGGGTTGAATTTATTGAGCTCGATATTGAT------GACCCTGATGAAAAGACTGAAGGATCAGACACAGACAGACTTCTAAGTAATGACCATGAAAAATCACTTACTATCCTTGGGGCGAAGGATGACGACTCTGGACGTACCAGCTGTTATGAACCTGACATTCTGGAGACGGACTTCAATGCCAATGACATGCGTGATGGTACCTCAGAGGTAGCT---CAGCCACAAAGGTTAAAAGGGGAAGCGGATCTCTTGTGCCTTGACCAGAAGAATCAAAATTACTCACCTTCTAATGATGCT---GCCCCTGCTACCCAGCAGCCCAGT---GTTATCCTAGCAGAGGAAAACAAACGAAGACCACTTATTATC---GGTGGAACTGAGTCAACTCATCAAACTGCCCATACA------CAGCTCAGCAACCCAAGTTCACTGGCAAACATCGACTTTTATGCCCAGGTAAGTGACATTACACCAGCAGGAAGTGTGGTCCTTTCCCCGGGCCAAAAGAATAAGGCAGGGATCTCCCAATGTGAC---CTGCACCTA------GAAGTGGTCTCACCCTGC---CCAGCAAACTTCATCATGGACAACGCCTACTTCTGCGAGGCAGATGCCAAAAAGTGTATCGCTGTGGCCCCCCACGTCGAGGTCGAATCA---CGTGTAGCACCAAGCTTTAACCAGGAAGACATTTACATCACCACAGAAAGCCTTACCACTACTGCTGGCAGGTCTGGGACAGCA---GAATGTGTTCCAAGTTCT---------GAGATGCCTGTCCCAGACTATACCTCCATTCATATAGTACAGTCTCCACAGGGCCTCGTACTCAATGCCACCGCCGACAAAGAG---TTTCTCTCATCGTGTGGCTATCTCTTC---TGCAGCAAACTCCTGGACCTGGTCTTCCTGCTGGACGGCTCTTCCAAGCTGTCGGAGGCCGACTTCGAGGCGCTGAAGCTCTTCGTGGTGGGCATGATGGAGCACCTGCACATCTCCCAGAAGCGCATCCGCGTGGCGGTGGTGGAGTACCACGACGGCTCCCACGCC------TACATCTCGCTCCAGGACCGGAAGCGGCCCTCGGAGCTGCGGCGCATCGCGGGTCAGGTGAAGTACGCGGGCAGCGAGGTGGCTTCCATCAGCGAGGTTTTGAAGTACACGCTCTTCCAAATCTTCGGCAGGATCGACCGGCCCGAAGCCTCCCGGGTAGCCCTGCTGCTCACGGCCAGCCAGGAGCCACGCCGGCTGGCCCAGAACCTGGCCCGCTACGTCCAGGGCCTGAAGAAGAAGAAG---GTCATCGTCACCCCGGTGGGCATCGGACCCCACGCCAGCATCAGGCAGATCCGCCTCATCGAGAAGCAGGCCCCAGAGAACAAAGCCTTTGTGGTCAGTGGTGTGGACGAGCTGGAGCAGCTCAGGGACAAGATCGTCAGCTACCTCTGCGACCTCGCCCCGGAAGCGCCTGCCGTGGCCCAAGTCACCGTGGCG---CCTGAGCTCCTGGGG---GTTTCGACGCTGAAACCCAAGAGG---AGA---ATGGTTCTGGATGTGGTGTTCGTCCTGGAGGGCTCCGACAAGGTCGGCGAGGCCAACTTCAACAGGAGCACGGAGTTCGTGGAGGAGGTGATCCGGCGTATGGACGTGGGCCGGGACAGCGTCCACGTCACGGTGCTGCAGTACTCGTACGTGGTGGCCGTGGAGCACTCCTTCAGGGAGGCGCAGTCCAAGGGGGAAGTCCTGCAGCGGGTGCGGGAGATCCGCTTCCAGGGCGGCAACAGGACCAACACCGGGCTGGCCCTGCAGTACCTGTCGGAGCACAGCTTCTCGGCCAGCCAGGGGGACCGCGAGCAGGCGCCCAACCTGGTCTACATGGTCACCGGAAACCCCGCCTCGGATGAGATC---AAGCGGATGCCGGGAGACATCCAGGTGGTGCCCATCGGGGTGGGCCCCAACGTGGACGTGCAGGAGCTGGAGCGCATCAGCTGGCCCAACGCCCCCATCTT?????????????????????????CGTCCTCCTTATTACTCGGAAGAGATGTTTGAA---CAAGATTTTGAAAAACCAAAAGAAAAA---GATCCTCCCAAAGCAGAGACTCCAGCCACTGAACCTTCAGTTAATACA------ACAGTTCCTGAGACAAATTCTACCCAGGCAAATGCACCCAATCCCAGGGGGAGTCAGGGCGGAAATGACACCAGCCCAACAGGAAACAGCGGCCAGGGGCCTAACACTGGGAGCAACCCTACAGGT------------------------------------------------------------------------CAAAACAGC------------------------CCTGCAGTTAACGTTTCAGGCCAGGGAGTTCCAAGAAGCCAAAGC---CCATGGGGACCAAGGCAGACAAATATTCATGAA---AATTATCCAAATCCTAACATCCGAAATTTTCCTGCAGGAAGACAATGGCGT------------------------------------CCTCCTGGTACTGCTATGGGGCACAGG------CGTAATGGGCCTTTTTACCGAAATCAACGAATTCAA---------------------------AGGGGTCCT---CGGTGGAACTCTTTTACTTTAGAAGGCAAACAAGCTGTTCGTCCAAGATATCCAACCTATCGCAGAGCTTATGCT---CCTACTGCAAGAAGCAATCCTCCTAATTATGCAGGAAATCCAGCAAATTTCAGAAGAAGGCCTGAGGGGCCAAATAAGCACCCCACGGTA---ACCAATGCTGCT---------CCT---CTGGGCCCCAAAGATGG?ACTGTTGGCCAAAATGAAAACATCCAAAATCCAAGAGAGAAGCCAGTA---ACTCAAAAAGAAAGAATAGTCATTCCCACAAGGGGT------CCAAATGACCCTTGGAGAAACTCTCAAGACTATGGA---ATTAAT---AAATCAAACTATAAACTGCCTCAG---CCG------GAGGATAACATGCTAGTCCCAAATTTTAATTCTGTTGATCAACACGAAAACTCTTATTACCCAAGAGGAGAGTTC------AAAAGAGCTCCAAATTCTGATGGACAAACCCAAACCCCG---------GTTATTCCCAAAGGGACAATTTTAGAGCCAAGAAGAATCCCATATGAATCAGAAACTAAT------CAGCCAGAATTAAAGCAGAGTGCATATCAGCCTGTGTACCCTCAGGGAATCCCTTCCCCTGCAAAGGAACATTTTCCTGGTGGAGGAAATACTTGGAATCCACAGGAAATC------TCTCCACCTTTTAAAGAAGATCCTGTGAGGCAGGGAGAACACTTACCTCATCCTTCTCATGGCTCTAGAGCACGTGTTTACTACCCTGAC---------TATAAT---CCCTATGATCCCAGGGAA------------AACTCACCGTACCTTAGAAGCAATATA---TGGTATGAAAGAGATGAT---TCTCCCAAT------ACCATGGGGCGACCTGAAAATCCACACTACCCCGTGAAT---------ATT---CCAGACCCAAAAGAGACAATCCCGTATAATGAGGAAGACCCAATTGATCCAACT---GGAGATGAA---CATTTCCCAGGACAAAGTAGATGGGATGTGGAGGAG---TTGAGCTTTAAAGGAGGCCCAACAGTCAGGCACTACGAA---GGTGAGCAA---TATACCTCAAAT---------CAGCCAAAAGAATACCTTCCCTATTCCTTAGATAAT---CCATCAAAACCC------------------------------------------------------------------------------------------------------------------------------------------------------------------------------------------------------------------------------------------------------------------------------------------------------------------------------------------------------------------------------------------------------------------------------------------------------------------------------------------------------------------------------------------------------------AGAGAGGATTTTCTTTATGGTGAATTTTACCCCTGGAACCCAGAGGAGAATTTTCCATCATATAATACAGCTCCCACTGTACCACCA---CCTGTGGAGAGCAGGGGCTATTAT---GCTAATAATGCTGTT---GGACAAGAAGAA---AGCACTATGTTTCCTTCT---------TGGAGTTCCTGGGACCCCAGGATTCAAGCCCAAGGGCAGAATGAAGGAAGACCATACTTTAAC---AGAAATTTCTGGGATCAGTCAACAAATTTATACAAGGACCCTGCTAGTTCACCATACCAGAAAGAGAACCAGCCTTATTCCAGTAACTCCCCAGCTGGG---------CTTCAGAAAAATCCAACATGGCACGAAGGTGAGAATTTGAATTATGGT---ATGCAAATCACTAGGTTAAATTCACCAGAGAGAGACCATTTG---GCTTTCCCAGACTTAATTCCTCCAAGTTACCCAGCAGGTCAAAAAGAAGCACACGTCTTTCACCTA---AACCAGAGGGGCCCTTGTTGTGTTGGTGGCTCCACAGGGCCCGAGAACAAT---CCC------------------------------------------------------------------------------------------------------------------------------------------------------------------------------------CTTGCTCTACAAGACTATACTCAATCCTTTGGTCTTGCACCAGGGGAGAAGCCAGATGCCAGCCCTGGGTATTCAGAAGATAGTTATACTAAGTATGCAGGACAGACTGTCTCCCCGACAAGCATCGTACCTGGCCAAAGAAACAGCTCAGAGAAAATACTGCCTGAGTCAGATTTGACTGAAAGTCAAAACCCAAGTCCTTTCAGGGATGATGTGTCTACTGTGAGGAGAAGCACACCATGCTCTATAAAG------------AGTCAACTGATCCAAAAGGGAATTATGCCCTTTCCCGAAGCCAATTCCCTTCAATCAAAGAATACACCCTGCCTCACAAGTGATCTTGGAGGCGATGGAAACAAT---GTTTTGGAACAAATATTTGAAGGCAACCAGCTCAACGAAAGAACC---GTTGACCTTACTCCTGAGCAGCTTGTTTTTAGTACACCTGATGAAGAGCCCAGGCCAGAAGGACTCCCAAGTGAAATGCAAGGCAATGAGAGTGAAAGGCAGCAACAA---AGACCACCTAGCATCTTACAGTTACCATGTTTTGGCTCCAAATTAGCAAAGTATCACACCTCCAGCATTGGAACCCCATCTAGCCTTGGAAGGCCAGACTCATTTGATGGGGATCCA---ATTATGCCTACTGAAATTCCTAACTCTTTGGCTGGGCTAGCTACT---GGGGAACAGTTTCAGAATATAAATGCAGATCCACTTAATGAGGATGAACACACTCCA---TTTGATTCTCTACAAATAG???????????AATCAAAATTTCTCTGCTGTAAACAATGAGAGAAGCACTGAGGCCTACATAGGAATAAATGGAGAAGCCAACCTGGATTTCCTAAACATTCCTTTAACAATCCCTGAAATGACTCTACCTTACACAAAC---CTC---ACAGTTCCCCAGGTGAAAGATATCTCCTTATGGGAAAAGACAGGCTTGAAGCAATTCTTGAAAACAACAAAGCAATCATTTGATTTAAGTGTTAAGGCTCAGTATAAGAAAAACAAAGACAAGCGTTCCATCCCAATTCCTTTGGACGTATTTTATGCATTTATCAATCGTAACATCAATTCCTTCAACAGGCATTTTGAGATAGTCAGGGACAAGGCATTAGATTTTTTTACCGAATCCTATAATGAAGTAAAAACTACATTTGATAAGCACAAGGTTGAAAAATCCCTCAACCAGCAACCCAGGACCTTTCAAATTCCTGGCTACACTATTCCAGTTATC---------AACATTGAAGTGTCTCCATTCACAGTTAAGATGTTAACATTTGGCTATGTGATCCCCAAAGAGATTAGGACCCCAGACATCACCATTCTGGGTTCTGGCATCTCTGTGCCCTCATACACCTTAGGCCTGCAA---TTCCTAGAGCTGCTAGCCCTTGATGTCCCTAGGAATATTCTTCAGATTTCCCTTCCAGAGTTCAAGGTATCGAGTACCTCAAACAAAATTGTAATTCCAGCCATGGGCAATATTACCTATGATTTTTCCTTTAAATCAAGTGTCATCACACTGAATACCAATGTCGGACTTTATAACCAGTCAAATATCGGTGCTCATTTTCTAACTTTTTCT---TCTTCTGTCATTGACGCCCTGCAATACAAATTAGAGGGCACCTCAAGTTTGACGAGGAAGAGAGGGCTAAAGTTAGCCACAGCTTTGTCTCTGAGT---AACAGATTCATAGAAGGCAATCACGACAGCACCATTAGCTTCACCAAGAAAAACACGGATGTATCATTGACGACAGCTGCAAGAGTCCAACTTCCAATTCTGAGAATGAATTTCAAGCAAGAACTTAAAGGAAATACCAAATCAAAACCTACCATCTCTTCATCCATTGAATTAAAGTATGATTTTAATTCCCCCAAACTGCACTCTACCGCCACAGGGGCAGTTGACCACAAGCTCAGCTTAGAAAGCCTCACC---------------TCTTATTTTTCCATTGAGACGTCTACCAAAGGAGATGTCAAGGGTTCCATCCTTTCA---AGGGTATATTCAGGGTCTCTGTCCAATGAGGCCAGCACTTATGTGAATTCCAAGGGTACTCGATCTTCTGTGAAGCTGCAAGGGGCTTCCAAAGTTGAT------------GGCATCTGGAACCTTGAAGTAAAAGAAAATTTTGCTGGAGAAGCTACTCTTCTACGTATATACACCATCTGGGAACACCATACGAAAAACCACTTACAGCTGGAGGGCCTC---ATTTTAGCATCTGGAGAGCATACAAGCAAAGCCACCCTGGAA---CTCTCCGCATGGAATATAGCAGCCCTTGTTCAGGTCCATACACATCAGCCCAGTTCCCTCCTTAACATCCGTTATCTTAGTCAGGAGGTGTCCCTGAATGCTAACACTGAGAACCAGAAAATCAGCTGGAAAAGTCAGGTCCAGGTTCATTCTGGCTCTCTCCAGAACAATCTACAGCTTTCCAATGACAAAGAAGAGGCACGCCTTGACATCTCAGGCTCTGTAGAAGGTTACCTGTCATTCCTCAAATATACCGTCCTACCAGTTTACGACAAGAGCTTGTGGGACCTCCTAAAGTTGGATGTCACCACCAGCGTTAATAGGAAACAGTATCTCCGTGCTTCAACTGCCCTTGTATACACCAAAAATCCCAGTGTTTATCCTGTT---TCTATACCTGTGCAAGAACTGACTGATAAATTCATT------ATT---CCTGGACTGAAACTAAAT------------------------------------------------------------------------------------AATCTAAACTCCATCCATGTCACACCTGCTTTCCAAGTCCCATTTACAGATCTTCAGGTTCCATCCTACACACTTGACTTTAGTGAAGTAAAAATCTACAAGAAGCTAAGTACTTCGTCATTTTCTCTCAACATACCAATGCTACCCAAAGTGAAATTCCCCAGAGTTGATGTGTTAACA---CAATATTCTAACCCAGAAGCCTCTTCAGTTCCCTTTTTTGAGATAACTGTGCCTGCCTATCAGTTAACTGTGTCCCCCTTCATCCTTCCAAAAAGTATTTCAGTTGGCAGTGCTGTCTTGGACCTAGATGTGGTGGCCAGCTACATTGCAGACTTTGAGGTACCAACCATCACCATGCCTGAACAGACAATTGAGATTCCTTCCGTTAAGTTTTCTGTGCCTGCTGGAATTTCCCTTCCTTCCTTTGGAACACTGACTGCACGTTTTGGAGTGGCCTCTCCCTTGTATAATGCCACTTGGAGTGCCGGTTTGAAAAACAAAGAAGATCATGTTGAAACATTCCTGGATTCCACT??GGAGAACCTGTTGGGGATGCAGGAAGCCATCGAGCAGGCCACCAAGAGTCCTGAGATCTTAGCCATCACCGACCCTCAGACTCTGGCCCACGTGCTGACAGTTGGGGTGCAGAACTCCTTGAATGACCCTCGCCTGATCATCTCCTACGAGCCCAGCACCCTCGAG---GTTCCCCCG---CCA---GCC---CCGGCACTCGGGAACCTCACACTGGAGGAACTCATTGCGGGGCTGCACAACAGCCTCCGCCATGAGGTTCTGGAAGGCAATGTGGGCTACCTGCGGGTGGACGACATCCCAGGCCAGGAGGTGATGGACAAGCTGGGGAGCTTCCTGGTGGTCAACGTCTGGGAGAAGCTAATGGGCACCTCTGCCTTGGTGCTAGACCTCCGGCACTGCACCAGGGGCCATGTTTCTGGCATCCCCTATGTCATCTCCTACCTGCACCCAGGGAACACGGTCCTGCACGTGGACACCGTCTATGACCGCCCCTCC------AATACGACCACTGAGATCTGGACCCTGCCCGAAGTCCTGGGAGAG---AGGTACAGTGCGGATAAGGACGTGATGGTCCTCACCAGCAGCCACACGGGGGGCGTGGCTGAGGACATCGCCTACATTCTCAAACAGATGCGCAGGGCCATTGTGGTTGGCGAGCGGACTGTGGGGGGCGCCCTGGACCTCCAGAAGCTGAGGATAGGCCAGTCTGACTTCTTTCTCACTGTGCCCGTGTCCAGGTCCCTGGGGCCCCTGGGCGAGGGCAGCCAGACGTGGGAGGGCAGTGGAGTGCTGCCTTGTGTAGGGACGCCAGCCGAGCAGGCCCTGGAGAAAGCCCTGGCCATCCTCAAGCTGCGCCGTGCCCTACCAGGAGTCATCCAGAACCTACAGGAGGCCCTGCAGGAATACTACACACTGGTGGACCGCGTGCCAGCCTTGCTGCACCACCTGGCCAACATGGACCTGTCCTCGGTGGTCTCCGAGGAGGATCTGGTCACTAAGCTCAACGCTGGCCTGCAGGCTGTGTCTGAGGACCCCAGGCTCCTGGTGCAGGTGGTCAAGCCCAAAGAACCCTCTTCTGAGCCCCCCGAGGACGAGGCTGCCCGGCGGGCCCTGGTGGACGCTGTGTTCCAGGTGTCCGTGCTGCCAGGCAACGTGGGCTACCTGCGCTTTGACAGTTTTGCCGACGCCTCGGTGCTGGGGGTGCTGGCCCCATACATCGTGCACCAGGTGTGGGAGCCCCTGAAAACCCAACTTACAAGTTCTTTGAGCAGATGCAGAACTAGACCACCGCCA---CAGCAGCCTCTGAAGTTGGACAGCAAAACCATTGCTTCACTACCCATCGGTGTTCATTTATAGAA-TAATGTGGAAAGACACCTTCTGTTTTATTATTTACTCATT--ATCGCCTTTCAACAGCTGTGCTGTAACACAA-GT-AGATGCCTGAACTTGAAT--ACACAAATCAGTAATGTATTCTCTCTCTTTACA-TTTCCGGTCTCT-----ACATTATTAATG---GGTTTTGTGTACTGTAAAGAAT----GTAGCTGTATCAAAC--TAGTGCATGAA-TAGAT-TCCCT--CCTGATTATTTATCATGTAGCCCCTTAGCCAGTTGT-----ATATTA--TTCTTGTGGTTTTGTGACCC-A-ATTAAG-TCCTACTTTGAAATATGCTTTAAGAATCGATGGGGGATGCTT-CATGTGA---ATGTGGGAG-TTTAGCTGCTT-CTCTT-GCCTA-AGTATTCTTTTCCTGATCACTATGCATTTT-AAA-GA-TAAACATTTTTATGTATTCCAAATGA-ATTA-GAAAAGTTTTTCCACGATTGCATT-----TG-ACTGTACAGACT--GCTGCTT---CTGCTATATTTGTGA-TATAGGAATT-ATGAGGATACACG--TTTCTTTGTGCCTACATTACATCCTCTTTAATTGTT-CTT-GTTATTATGCTGTTTTGTGAACCTGTAGA--AAACAAGTGCTTTTTATCTTGAAA-TTCAACAGATTGAAA-GAATATGCATAGAAT--AAT-GCATTCTATGTAGCCATGTCACTGTGAATAA-CAATTTCTTGCATATTTA-GCCATTTTGATTCC--TGT-----TTGATTTTTACTTCTCTGTTGCTACGCAAAACCGATCAAA-GAA-AAGTAAACTTCAGTTTTACAATCTGTATGCCTAAAA-GCGGGTACT----ACCGTTTATTTTACTGA-CTTGTTTAAATGATTCGCTTTTGTAAG????????TTGCCATAAAGCAGAGTAACT--GTCTTTGACTTGGACCTTGTTT--ATT-ATGAACTCT--AATCAAGGCAGGAGATGCAGCAATTCTAATTGCCATATGGA----CTCGT--GGAAGGG--ACACTT-GTGA-CCCTT----AAGAATCCAGTTTGGCTT--AGTGTTTGCATTGAATTGGG-AACGCTGTTCTAAGACTT-GGAATGC-AGCCATGATCACA-----TTTA----CCAAG-CTTA--CTT--CAGTCTGCTT-GTCAATAG-----CATGTTTTGTTT---GCCCTTTT-GCT-TCTACTTTTTTCAGGGAAGCTGCTAAAGAATGTCGACGTCGAAAGAAAGAATATGTAAAA-TGTCTGGAGAGTCGGGTTGCAGTGCTGGAAGTTCAGAACAAGAAGCTCATAGAGGA??????????ACTTCATTAATTCACCATCCAGAGACCAAATAATTAAAAAACAAATATAGATAGGTAGAACTGAATTAATCAGAATCTTCGTGTTATAGGTACAGCCTTTC--ACCACATAAATTTCTATAAA----TAAGCACTATTCTT-GTATTACCAAAGCAAGGTACAGG-TGACTCCCCTA-----GTTCAAAA--CAACCACTTTCTCAGGCTTCTCATGTATAGCTAAGC--------TACC---TTGTCAT-----------ATACGTTGATTCTCAAAAACTGGGACATGTATTTCCACTGGGG-TTGGCTATTCATGCTGACATGCCATC-CTTCCAGCAGATGTACAGGAAT--GTGCTT-TCAATTGAT----------------------------------------GGACTGTTCTTTTTTGCTTCTCCAAATA--CAA-GT-ATTAGGTTGGCC-ATTT-ATAATA---TCTATTTGGTGCTAGTAAATTCTCAAA-CTAGA-TTTATAAA-TGCACTGT-AATATTTACACAA-CTTAGAA--ACCAAATTA-C-AAGTAT-TCAGTTCCAA-TACTTC-ATTAATTT----CAA-TCAACCAAAGTTAGTTCAGTAGCTT-ATCTC--AGTTAT-GAGT-----ATACT-TTACATGTAAATTAAGTGTGTGTATACTGTAATCGTGCTATTTTTATCATTGAAA-CATTTATA-AACTAG-AATAATAATGCCCTTGGACCGCAGACCAGCAACAGTTGTGTGAAACTCCAGGATGCAAAC----TGAAACGGCAGAACT--GCAGC-ATC-AAGAGCG--CACTC--CCAAAATCTGAACACAACT-TCCAC------GGCAG---AAA-GCTGATGTCTTTT-GCATTCCTTT-ATGTATAGAC-AAGCTGTTA-ACCTGAAAC---CACAGACT-TACATG---CTTCTCTTAAACATGTTGAGT-ACTGAA-TTCCCTTGGCTAACCA-AAAAT---------AGCTACAAATC-AGTCCAGTAAGGCAGA--GTTTTCCCATTGA-TCATACTACTTAAACATGTTT-GCTCTAAAATACCA
Rhinolophus_creaghi	TGGGAATACACTCTCACGTTAGAAAACAGCAGTGGAACAAAGTCTGCCTTTGTTACTGTGAGAGTCCTGGACACACCAAGTCCACCTGTTAACCTGAAAGTCACAGAAATCACTAAAGATTCAGTATCAATTACATGGGAACCTCCTTTGTTGGATGGGGGGTCCAAAATCAAAAACTACATTGTTGAGAAACGTGAAGCCACAAGAAAAGCATATGCTGCGGTTGTAACAAATTGCCATAAGAATTCTTGGAAAATTGATCAACTCCAAGAAGGTTGCAGTTATTACTTTAGAGTCACAGCTGAGAATGAATATGGTATTGGCCTTCCTGCCCGCACTGCTGATCCAATTAAAGTTGCAGAAGTCCCACAACCTCCAGGAAAAATAACTGTGGATGATGTCACCAGAAACAGTGTCTCTTTGAGTTGGACAAAGACTGAACATGATGGTGGCAGTAAAATTATTCAGTATATTGTGGAAATGCAAGCTAAACAGAGTGAGAAATGGTCAGAGTGTGCCCGAGTCAAGTCCCTTGAAGCAGTAATTACCAACCTAACTCAGGGAGAAGAATATCTTTTTAGAGTCATTGCTGTAAATGAAAAGGGGAGAAGTGATCCTAGGTCCCTTGCAGTTCCAATAGTTGCCAAAGATCTGGTCATTGAACCAGATGTAAGACCTGCATTCAACAGTTATAGTGTACAGGTTGGACATGATTTGAAAATAGAAGTGCCAATTTCTGGACGTCCTAAGCCAACCATTACCTGGACTAAAGATGGTCTTCCGCTGAAGCAGACTACAAGAATCAATGTTGCTGATTCACTTGACCTCACCGTACTCAGTATTAAAGAAAGTCATAAAGATGATGGTGGACATTATGGAATCACAGTTGCTAATGTTGTTGGTCAGAAAACAGCATCCATTGAAATTACAACTCTAGACAAACCTGATCCTCCAAAAGGACCTGTTAAATTTGATGAAGTCAGTGCTGAAAGTATTACATTATCTTGGAACCCTCCAGTATATACAGGGGGCTGCCAGATCACCAACTACATTGTTCATAAAAGAGATACAACCACCACCATATGGGAAGTTGTTTCTGCTACTGTTGCCAGAACTACACTCAAAGTGACCAAACTGAAAACTGGTACAGAGTACCAATTCAGAATATTTGCTGAAAATAGATATGGACAGAGCTTT?????????????????????????????????????????????????????????????????????????????????????????????????????????????????????????????????????????????????????????????????????????????????????????????????????????????????????????????????????????????????????????????????????????????????????????????????????????????????????????????????????????????????????????????????????????????????????????????????????????????????????????????????????????????????????????????????????????????????????????????????????????????????????????????????????????????????????????????????????????????????????????????????????????????????????????????????????????????????????????????????????????????????????????????????????????ATTGTGGTAAATGCTGGAGAAACATTCAGGCTTGAGGCTGATGTCCATGGGAAGCCCCTACCTACCATTGAGTGGTTAAGAGGGGATAAAGAAGTTGAAGAATCTGCTAGATGTGAAATAAAGAACACAGATTTCAAGGCTTTACTTATTGTAAAGGATGCCATTAGAATTGATGGTGGACAGTATATTTTAAGAGCTTCCAATGTTGCAGGTTCTAAGTCATTCCCAGTAAATGTAAAAGTATTAGATAGACCAGGACCTCCAGAAGGGCCAGTCCAGGTTACTGGAGTCACTGCTGAAAAATGCACTTTAACTTGGTCTCCACCACTACAAGATGGTGGCAGTGATATTTCTCACTATGTTGTTGAAAAGAGAGAAACGAGTCGACTTGCCTGGACTGTTGTTGCTTCAGAAGTTGTGACCAATTCTCTGAAAGTTACCAAACTCTTAGAAGGAAATGAATACATTTTCCGTATAATGGCTGTCAACAAATATGGTGTTGGAGAACCTTTGGAATCTGCACCAGTACTAATGAAAAATCCATTTGTGCTTCCTGGACCACCAAAAAGCTTGGAAGTCACGAACATTGCCAAGGACTCCATGACCGTCTGTTGGAACCGTCCAGAGAGTGATGGTGGAAGTGAAATTATTGGTTATATTGTTGAGAAAAGAGACAGAAGTGGCATTCGGTGGATAAAATGTAATAAACGCCGCATTACAGATTTGCGCTTAAGAGTAACAGGATTAACAGAAGATCATGAGTATGAATTCAGAGTCTCTGCAGAAAATGCTGCTGGAGTTGGAGAACCAAGTCCAGCTACAGTTTATTATAAGGCTTGCGATCCTGTGTTCAAACCTGGCCCACCCACCAATGCA???????????????????????????ATTACACTTGCCTGGGGTAAACCCATCTATGATGGTGGCAGTGAGATCCTGGGATATGTAATAGAAATCTGTAAAGCAGATGAAGAAGAATGGCAAATAGTTACTCCACCGACTGGCCTGAAAGTCACTCGATTTGAAATTTCAAAACTCACTGAACACCAAGAATACAAAATACGAGTCTGTGCTCTCAATAAAGTTGGTTTAGGTGAGGCTACATCAGTTCCTGGTACTGTGAAACCAGAAGACAAACTTGAAGCACCTGAACTTGACCTTGATTCTGAATTAAGGAAAGGAATCATTGTAAGAGCTGGTGGATCTGTCAGAATTCATATTCCATTCAAAGGTCGTCCAACACCTGAGATTACTTGGTCTCGAGAGGAAGGTGAATTCACAGACAAGGTCCAAATTGAAAAGGGAGTGAACTATACCCAACTATCAATAGATAACTGTGATAGAAATGATGCTGGAAAATATGTTCTCAAACTGGAAAACAGCAGTGGAACTAAATCTGCTTTTGTAACCGTGAAAGTTCTTGATACCCCAGGACCACCACAGAATTTGGCAGTCAAAGAAGTGAAAAAAGATTCTGTCATCCTGGTATGGGAACCACCCATCATTGATGGGGGTGCAAAGGTCAAGAACTATGTTATTGACAAACGTGAGTCAACCAGAAAAGCATATGCTAATGTGAGTAATAAATGCAACAAAACAAACCTTAAAGTTGAAAATCTTACGGAAGGAGCCATTTATTACTTTAGAGTTATGGCTGAAAATGAATTTGGAGTTGGCATTCCAGTGGAAACTGTTGATGCTGTGAAAGCTGCTGAACCTCCTTCCCCACCAGGAAAGGTAACACTCACTGATGTGTCCCAGACCAGTGCATCACTTATGTGGGAGAAACCTGAACATGATGGTGGTAGCAGAGTCCTGGGGTATGTTGTTGAAATGCAGCCAAAAGGAACTGAAAAATGGAGTGTTGTGGCTGAATCCAAAGTCTGCAATGCAATTGTAACTGGTCTGAGTTCCGGACAAGAGTATCAGTTCCGTGTCAAGGCTTACAACGAGAAAGGAAAAAGTGATCCAAGAGTGCTCGGTGTTCCTGTCATAGCCAAAGACTTGACCATACAGCCTAGTCTTAAGTTGCCATTTAACACATACAGTGTCCAAGCTGGAGAAGATCTTAAAATCGAGATTCTAGTTATTGGACGACCAAGACCTAAAATTTCATGGGTCAAAGATGGTGAGTCTTTTAAACAGACAACAAGAGTAAATGTCGAGGAAACAGACACTTCAGCTATTTTGCACATTAAAGAAAGTAACAAAGATGACTTTGGAAAATACACCATAACAGCAACAAATAGTGCAGGCACAGCAACAGAAAATCTCAGCATTATTGTTTTGGAAAAGCCTGGACCTCCAGTTGGACCAGTTCGGTTTGATGAAGTTAGTGCAGACTTTGTGGTCATATCTTGGGAACCTCCAGCCTATACTGGTGGCTGCCAAATAAACAACTATATTGTGGAGAAGCGAGATACAAGCACCACCACATGGCAGATGGTATCAGCAACAGTTGCAAGAACAACCATCAAAATAACCAGACTGAAAACAGGCACAGAGTACCAGTTTAGAATTTTTGCAGAAAACAGGTATGGAAAA???????????????????????????????CTGCAGGAGACAACCCCCAGTTAGTCCCA---GCAGACCAGGTG---AACATTACCGAGTTTTACAAC---AAGTCTCTTTCATCCTACAAGGAA---AATGAGGAGAACATCCAGTGTGGGGAGAACTTCATGGACATGGAATGCTTCATGATTCTGAACCCCAGCCAGCAGCTGGCCATCGCCGTGCTGTCCCTCACGCTGGGCACCTTCACGGTTCTGGAGAACCTGCTGGTGCTGTGCGTCATCCTGCACTCCCGCAGCCTCCGCTGCAGGCCGTCCTACCACTTCATCGGCAGCCTGGCGGTGGCGGACCTCCTGGGGAGTGTCATCTTCGTCTATAGCTTCGTCGACTTCCACGTGTTCCACCGCAAAGATAGCCCCAACGTGTTTCTGTTCAAACTGGGCGGCGTCACAGCCTCCTTCAC?GCCTCAGTGGGCAGCCTGTTCCTCACAGCCATCGACAGATACATATCCATTCACAGGCCCCTGGCCTATAAGAGAATCGTCACCAGGCCCAAGGCTGTGGTGGCGTTTTGCCTGATGTGGACCATCGCCATTGTGATCGCCGTGCTGCCTCTCCTGGGCTGGAACTGCAAGAAACTGCAGTCCGTGTGCTCGGACATCTTCCCGCTCATTGATGAGACCTACCTGATGTTTTGGATCGGGGTCACGAGTGTGCTGCTGCTGTTCATCGTCTATGCGTACATGTACATCCTCTGGAAGGCGCACAGCCACGCGGTCCGCATGATCCAGCGCGGCACCCAGAAGAGCATCATCATCCACACGTCAGAGGACGGCAAGGTACAG---GTGACGCGGCCGGACCAAACCCGCATGGACATTCGGCTGGCCAAGACCCTGGTCCTCATCCTTGTGGTTTTAATCATCTGCTGGGGCCCTCTGCTCGCCATCATGGTGTATGATGTCTTTG?????????????????????????????????????????TTATATCTGAATGTGTGGATTCCAGCACCTAAACCAAAAAATGCTACAGTAATGATATGGATCTATGGTGGTGGTTTTCAAAGTGGAACAGCATCTTTACATGTTTATGATGGCAAGTTTCTGGCACGAGTTGAAAGAGTTATTGTAGTTTCAATGAACTATAGGGTGGGTGCCCTAGGATTCTTAGCTTTACCAGGAAATCCGGAGGCACCAGGGAACGTGGGCTTGTTTGACCAACAGTTGGCACTTCAGTGGGTCCAAAAAAACATAGCAGCTTTTGGTGGAAATCCTAAAAGTGTAACTCTCTTTGGAGAAAGTGCAGGAGCTGTTTCAGTTAGCCTTCATTTACTTTCTCCTCGAAGCCACCCATTGTTTACTAGAGCCATTCTGCAAAGTGGATCTTCTAATGCTCCTTGGGCAGTAACATCTCGTTATGAAGCTAGGAATAGAACATTGACCTTAGCTAAATGTGTTGGTTGCTCTAGAGAAAATGAGATTGAGATTATCGAATGCCTGCAAACTAAAGATCCCCAGGAAATTCTTCTAAATGAAGTAGTCGTTGTCCCT------TATGAGACTCTTCTGTCAGTAAACTTTGGTCCAATTGTGGATGGTGATTTTCTCCCTGACACACCGGACACACTACTCCAACTTGGA---CAATTCAAAAAAACCCAGATCTTGGTGGGTGTTAATAAAGATGAAGGGACAGCCTTTTTAGTATATGGCGCTCCTGGTTTCAGCAAAGATAACAACAGTATCATAACTAGAAAAGAATTTCAGGAAGGTTTAAAAATATTTTTTCCAGGAGTGAGTGACTTTGGAAGGGAATCGATCCTTTTCCATTACATGGACTGGTCCGATGATCAGAGAGCTGAGAATTACCGTGAAGCCTTGGATGACGTTGTTGGGGATTACAATATCATATGCCCTGCCTTGGAGTTCACGAAAAAGTTCTCAGATTTGGGAAATG---CCTTTTTCTACTATTTT???????????????????????????????????????????????????????????????????TGCTGACCATTTGGAAAACCAAGAAATTCCACCGACCCATGTACTATTTTATTGGCAACCTGGCCCTCTCAGACCTGTTGGCAGGAGTGGCCTACACAGTCAACCTGCTTTTCTCTGGGGCCAACACCTACAAGCTCACCCCCGCCCAGTGGTTTCTGCGGGAAGGGAGTATGTTTGTGGCCCTGTCTGCCTCTGTGTTCAGCCTCCTAGCCATCGCCATTGAACGCTATATCACTATGCTGAAGATGAAACTCCACAATGAGAGCAACAGCTCCCGCTCCTTCCTGCTAATCAGTGCTTGTTGGATCATCTCCCTCATCCTGGGTGGCCTGCCCATCATGGGCTGGAACTGCATCAACGCGCTGCCCAGCTGCTCTACGGTGCTGCCCCTCTACCACAAGCACTATATCCTCTTCTGCACCACGGTCTTCACCGGGCTCCTTCTGTCCATCGTCATCCTGTACTGCAGGATCTACTCCTTGGTCAGGACTCGGAGCCGCCGTCTGACCTTCCGCAAG------AACATGTCCAAGGCCAGCCGCAGCTCAGAGAAGTCGCTGGCTCTGCTCAAGACGGTGATTATCGTCCTGAGCGTCTTCATTGCCTGCTGGGCGCCCCTCTTCATCCTGCTCCTGCTGGACGTGGGCTGCAAGGTGAAGACCTGCGACATCCTCTTCAAAGCTGAGTACTTCCTGGTGCTGGCGGTGCTCAACTCCGGCACCAACCCCATCATTTACACTTTGACCAATAAGGAGATGCGCCGGGCCTTCATCCGTATCATGTCCTGTTGTAAGTGCCCCAGAGGAGATGCCACTGGAAAATTCAAGCGACCCATCGTCGCCGGCGTGGAATTCAGCCGCAGTAAGTCAGACAACT????????????????????????????????CCAGATCTCATTGCCAGGGTTTTCCGGATCGACGTGAAGGCCGATGTTGACTCAATCCATCCCACTGAGTTCTGCCATATCTGCTGGAGCATTATGCACAGGAAGTTTAGCAGTGCTCCATGTGAAGTTTACTGCCCGAGGAATGTAACCATGGAGTGGCACCCCCACACGCCATCCTGTGACATCTGCCACACCACCCGTCGGGGT------------CTCAAGAGGAAGCGTCATCAGCCAAATGTGCAGCTC---AGCAAAAAACTCAAAACTGTG---GTTGACCGAGCAAGACAAGAC---CGTAAGCGCAAGAAAAGA---GAAGTGATGAAGCAAATTGCCAACTGCAGTAAGATACATCTTAGTACCAAGCTCCTGGCAGTGGACTTCCCGGCACACTTTGTGAAATCTATCTCCTGCCAGATTTGTGAACACATTCTGGCTGACCCTGTGGAGACCAACTGTAAGCACGTATTTTGCAGGATCTGCATTCTCAGATGCCTCAAAGTCATGGGCAGCTATTGTCCCTGTTGCCGATATCCCTGCTTCCCTACTGACCTGGAGAGTCCCGTGAAGTCCTTTCTGAGCATCTTGAATTCCCTGATGGTGAAATGTCCAGCAAAAGAGTGCAATGAGGAGGTCAGCTTGGAAAAATATAATCACCATGTCTCAAGCCACAAAGACTCAAAAGAGACTTTTGTGCACATCAATAAAGGAGGCCGGCCCCGCCAGCATCTCTTGTCACTGACCCGGAGGGCTCAGAAGCATCGTCTGAGAGAGCTCAAGCTGCAAGTCAAGGCCTTTGCTGACAAAGAAGAAGGCGGAGACGTCAAGTCTGTGTGCCTGACCTTGTTTCTGCTGGCGCTGAGGGCGAGAAATGAGCACAGACAGGCCGATGAGCTGGAAGCCATCATGCAGGGACGTGGCTCTGGCCTGCAGCCAGCTGTGTGCTTGGCCATCCGCAT??????????????????????????????????GACTACCTGAATGGCCCCTTCACTGTAGTGGTGAAGGAGTCTTGTGATGGAATGGGAGATGTGAGTGAGAAGCATGGGAGTGGGCCAGCGCTTCCAGAAAAGGCAGTTCGGTTTTCATTCACAGTC------ATGAAAATTACTATAGCACATGGCTCACAGAATGTGAAAGTGTTCGAGGAAGCCAAACCGAACTCTGAACTATGGTGCAAGC???????????????????????????????????????????????????TTCTAAGCCCTCTTATTGCTGAAAGGGAAGCCATGAAGAGCAGTGAATTACTGCTGGAGATGGGAGGCATCCTTCGGACTTTCAAGTTCATCTTTAGGGGCACCGGATACGATGAGAAACTGGTCCGGGAAGTAGAAGGCCTTGAGGCTTCTGGCTCAGTCTACATCTGTACCCTGTGTGATGCCACCCGCCTGGAAGCCTCTCAAAATCTCGTCTTCCACTCCATAACCAGAAGCCATACAGAGAACTTGGAGCGCTATGAGTTGTGGCGCTCCAACCCCTACCATGAGTCAGTGGAAGAACTGCGCGATCGGGTGAAAGGGGTCTCAGCCAAGCCCTTCATTGAGACAGTCCCTTCCATAGATGCACTCCACTGTGACATTGGCAATGCTGCGGAGTTCTACAAGATTTTCCAACTAGAGATAGGGGAGGTGTATAAGAACCCCAATGCTTCCAAAGAGGAAAGGAAAAGATGGCAGGCTACGTTGGACAAGCATCTCCGGAAGAAGATGAAGATTTATGTCATGTCTGTTATGTGCAAG---AACAACAAAAAAGTTACTTTTCGCTGCACTGAGAAAGACTTGGTAGGAGATGTGCCGGAAGCCAGATATGGTCATTCCATTGATGTGGTATACAGTCGAGGGAAGAGTATGGGTGTTCTCTTCGGTGGACGAGCATACATACCATCTGCCCAAAGAACCACAGAAAAATGGAATAGTGTAGCTGACTGCCTGCCCCATATATTCTTGGTGGATTTTGAATTTGGGTGCTCTACATCATACATTCTTCCAGAACTTCAGGATGGACTATCTTTTCACGTCTCCATTGCCAGAAATGATACCATTTATATTTTAGGAGGACATTCACTTGCCAATAACATCCGCCCTGCCAACCTATATAGAATAAAGGTTGATCTCCCCCTGGGTAGCCCAGCTGTAAATTGCACAGTTTTGCCAATTGTTTATCAGCCTCATCTTATCACAGTAGAGGAAATAAAAAAGCAGATTGAAGCTGTGGGCTTCCCAGCATTCATCAAAAAACAGCCTAAGTATCTCAAATTGGGAGCGATTGATATAGAACGTCTAAAGAACACACCAGTCAAATCCTCAGAAGGGTCACAGCAAAGGAGTCCATCATATACCAATGAT---TCCACAGTCACTTTTAGCATAGATGGCATGCGTTGTAAATCATGTGTGTCAAATATTGAAAGTGCTTTATCTACACTCCAATATGTAAGCAGCACAGTAGTTTCTTTAGAGAATAAATCTGCTGTAGTAAAGTACAATTCAAGCTCAGTCTCTCCAGAAACCCTGAGAAAAGCAATAGAAGCCATATCACTAGGGCAATATAGAGTTAGTATTGCAAATGAAGTT---GAGAGTACCTCAAACTCTCCTTCTAGCTCATCTCTTCAAAAGATTCCTTTGAACATA---GTTAGCCAG---CCTCTGACTCAAGAAGCCGTAATAAACATCGATGGCATGACTTGTAATTCTTGTGTGCAGTCTATTGAGGGTGTCATATCAAAAAAGCCAGGTGTAAAATCCATACGAGTATCCCTTGCAAATAGTAATGGAACTGTTGAGTTTGATCCTCTACTAACCTCTCCAGAAACTTTGAGAGAAGCAATAG????????TGTCAGGACATTGTTCTGTCCAATGCACCACTTGGGCCTCAATTCCCCTTCACAGGGGTGGATGACCGGGAGTCTTGGCCCTCCGTCTTTTATAACAGGACATGTCAGTGCTTTGCCAACTTCATGGGATTCAACTGTGGAAACTGCAAGTTTGGCTTCTGGGGACCAAAGTGCACAGAGAAGCGCCTCTTGGTGAGAAGAAACATCTTTGATTTGAGTGTGCCAGAGAAGAACAAATTGCTTGCCTACCTCAATTTAGCAAAGCATACTACCAGCCCAGACTATGTCATCCCCACAGGCACCTATGGCCAAATGAACAATGGGTCATCACCCATGTTTAATGACATCAACATTTATGACCTCTTTGTCTGGATGCATTATTACGTGTCAAGGGACACGCTGCTTGGGGGATCT---GA???????TGCCAATTCCGTTCCGTCGTGAGGATGGACTACATGGTCTACTTCAGCTTTTTCACTTGGATTTTCATCCCCCTGGTGATCATGTGCGTCATCTACATCGACATCTTCTGTATCATCCGGAACAAACTCAGTCAGACG---------AGCTCCAAAGAGACAGGTGCGTTTTATGGACGGGAGTTCAAGACCGCCAAGTCTCTGTTTCTGGTGCTCTTTTTATTTGCCTTGTCCTGGCTGCCTTTGTCCATCGTCAACTGTATCATCTACTTT------GACGGCGAGGTG---CCCCAAGTCGTGCTGAACTTGGGTATCCTGCTGTCCCACTACTTTGGTTGCATGAAGGCTGCCCCCATGAAAGAAGCAAACATCCGAGGACAAGGCAGCTTGGCC---TACCCAGGTGTGCGGACCCATGGGACTCTGGAGAGCATGAATGGGCCCAAGGCAGGTCCCAGAGGCCTGACATCATTGGCTGACACTTTTGAACATGTGATAGAAGAGCTGTTGGATGAGGACCCGAAAGTTCGGCCCCATGAAGAAAACAATAAGGACGCAGACTTGTACACTTCCCGGGTGATGCTCAGCAGTCAAGTGCCTTTGGAGCCGCCTCTTCTCTTTCTGCTGGAGGAATACAAAAATTACCTGGATGCTGCAAACATGTCTATGAGGGTCCGGCGCCACTCTGACCCCGCCCGTCGTGGGGAGCTGAGCGTGTGCGACAGCATTAGCGAGTGGGTAACAGCAGCAGATAAAAAGACTGCAGTGGACATGTCGGGCGGGACGGTCACGGTCCTTGAAAAAGTCCCTGTATCGAAAGGCCAACTGAAGCAGTACTTCTACGAGACCAAGTGCAATCCCATGGGTTACACAAAGGAGGGCTGCAGG???????????????????????????????????????????????????????????????????????????????????????????????????????????????????????????????????????????????????????????????????????????????????????????????????????????????????????????????????????????????????????????????????????????????????????????????????????????????????TTGTGTCAGGCCTTACCTCCTTCTTACCCATCCAGATGCACTGGTACCGGGCCACACACCAAGAAGCCATGGAGTGCTATGCCAAGGAGACCTGCTGTGACTTCTTCACGAACCAAGCTTATGCCATTGCCTCTTCCATCGTGTCCTTCTACCTGCCCTTGGTGGTCATGGTCTTTGTCTACTCCAGGGTCTTCCGGGTGGCCAAAAGACAACTCCAGAAGATTGACAAATCTGAGGGCCGCTTCCATGCCCAAAACCTCAGCCAAGTGGAGCAGGATGGGAGGAGTGTACCTCGCAGGTCCTCCAAGTTCTACTTGAAGGAACACAAAGCCCTGAAGACTTTAGGCATCATCATGGGCACGTTCACGCTGTGCTGGCTGCCCTTCTTTATCGTGAACATCGTGCACGTGATCCAGGATAACCTTATCCCTAAGGAAGTTTACATCCTCCTAAACTGGGTGGGCTATGTCAACTCTGCTTTCAATCCCCTCATCTACTTAGCCAGCCCTCTCTGGACTCCGTGCACCGAGGTCATGGCCAGGGGCTCC---TGGCCACTCAGCCCTGCGGACCCAGAGCACTCGGCTCCCGCTCTTTACCAGCCAAGGGCCTCC---GAGATG---CATCTGAAGAGAATG------------------CCCCGCATCAGGAGCCTATTC------CAAGCACAGAAAGAGACAGAGCCCGGCATGGATGAGGCTGGAGAGATGGAG------CAGAAGCAGCTGCAGAAGAGGTTCGGGGGCTTCACCGGGGCCCGCAAGTCGGCCCGCAAGTTAGCCAACCAGAAGGCCATCGCTGCAGTCATCACCTTTCTCATTCTCTTCACCATCTTCGGCAACGCGCTGGTCATCCTGGCGGTGTTGACGAGCCGCTCGCTCCGCGCCCCGCAGAACCTGTTTCTGGTGTCGTTGGCTGCAGCCGACATCCTGGTGGCCACGCTCATCATCCCTTTCTCGCTGGCCAACGAGCTGCTAGGCTACTGGTACTTCCGGCGCACTTGGTGCGAGGTGTACCTAGCGCTCGACGTGCTCTTCTGTACCTCGTCCATCGTGCACCTGTGCGCCATTAGCCTGGACCGCTACTGGGCCGTGAGCCGCGCGCTGGAGTACAACTCCAAGCGCACCCCGCGCCGCATCAAGTGCGTCATCCTCACCGTGTGGCTCATCGCAGCTGTCATCTCGTTGCCACCCCTCGTC------TATAAGGACGACCCTGGCCCCCAGCCCCGT---------------------------------------GGGCGCCCACAGTGCAAGCTCAACCAAGAGGCCTGGTATATCCTGGCCTCCAGCATCGCGTCCTTCTTCGCACCCTGCCTCATCATGGTCCTCGTGTACCTGCGCATCTACCTGATCGCCAAACGCAGCGGTGGGCAGTGGTGGCGCCGACGG------GCTCAGCTGACCCGAGAGAAGCGGTTCACCTTTGTGCTGGCAGTGGTCATTGGCGTCTTCGTGCTCTGTTGGTTCCCCTTCTTCTTCAGCTACAGCCTGGGTGCCATCTGCCCACAGCACTGCAAGGTGCCCCATGGCCTGTTC???????????????????????????????????????????????????????????????????????????????????????????????????????????????????????????????????????TTACAGCATGAGAACAGCAGTTTATTACTCACTGAAGACAGAATGAATGTAGAAAAGGCTGAATTCTGTAATAAAAGCAAGCAGCCTGGCTTAGCAAGGAGCCAACAGAGCAGATGGGCTGAAAGTAAGGAAACATGT---AATGATAGGCAGACTCCCAGCACAGAGATAAAAGTAATTCTGAATGCTGATCTCCTGAATGGGAGAAAAGAACTGAATAAGCAGAACCCTCCATGCTCT---GACAATCCTAGACAT---TCCCAAGAT---GTTCCGTGGATAGCACAGAATAGTAGCATACAGAAAGTTAATGAGTGGTTTTCCAGACATGATGAAATAGTAACGTCTCAT---GGCTCACGTGATGGAAGAGCTGAATCAGATACAGAAGTAGCTGGT---GCA---GAAGTT------CCAAATGAAGTA---------------------------------------------------------GTTGGATATTCTGCTTCTTCAGAGAAAATAGCCTTAATGACCAGTGACCTTCATGATGTGTTGCTATGTGAAAGTGAAAGAGTCCACTCCAAACCAGTGGAAACTACT---ATTGAAGATAAAATATTTGGGAAAACCTATCGGAGGAAGGCAAGCCTCCCTAACTTGAGCCACATAACTGAA---AACATA---ATTGTAGGAGCATCT---GCTGTA---GAACCTCAG---GTAACACAAGAGAGTCCCTTCACAAACAAACTGAGGCGTAAGAGGAGAACTACATCATGCCTGCATCCTGAGGATTTTATCAAGAAAGTAGATTTAGAAGTTGTTCAAAAGACTCCTGAAAAGATAATTGAGAGAACTGACCAAACA---------GAGCAG---AATGGTCACGTGATGAATATTACTAATAATGGTCATGGGAATGAAACGAAA---GGTGATTATGTTCAGAAAGAGAATGATGCTAACCAAACAGAA------TTGTTGGAAAAAGAATCTGCTTGCAGAACTGTAGCCGAACCTATAAGCAGCAGTATAAGCAATATGGAACTAGAATTAAATATCCACAGTTCAAAAGCACCTAAGAAGAATAGGCTGAGGAGGAAGTCCTCTACCAGGCCTATTCATGCACTTGAACTAGAG---GTCAGTAGAAATCCACACCCAGGTAATCGTACTGAACTAGAAATTGATAGTTGT------TCTAGCAGTGAAGAGGTA---AAGAAAAAAAATTCTGACCAAACTCCAGTCAGGCACAGGAAAAAACTTGAACTCTTGGAAGATAAAGAACCTGCAACT---------GGAGTCCAGAAGAGTAACAAG---CCAAATGAACAA---ACAAATAAGAGACTT---ACCAGTAATGCTTTCCCAGAACTAAATTTAACAAGCATACCTGGTTTT---TTTACTAATGGGTCAAGTTCAAATAAACTTCAA---GAGTTTGTCAATGCTCCCCTTCAAAGAGAA---GAACTAGAAGAGAACCTAGAA---CCAGTTCAAGTGTCTCATAGTACCAAAGACCTCAAAGATCTGCTATTAAGTGGAGGAAGAGGTTTG---CAAACT---GAT---------CAATCTATGGAAAGTACTGCTATTTTATTGGTACCTGATACTGATTATGGCACTCAGGATAGTATGTCATTACTGGAACCTGACACACCA---GGGATGGCAAAA---ACAGCACCAAATCAACATGTGGGT---GTGTGTACAGCCATTGAAAACCCCAAGGAACTTATCCATGGT---TCT---AATGGTACTAGAAATGACACAGAGAGCTTTAAGGATCCATTGCAATGTGAAGTTAACCAT---GTTGAAGAGACAAGCGTAGAAATGGAAGAGAGTGAACTTGATACTCAGTATTTGCAGAAAACATTCAAGGTTTCAAAGCGTCAGTCATTTGCTTTGTTTTCAAATCCAGAAAATCCAGAAAAGGAATGTGCAACAGTCTATACCTAC------TCCAGGTCCTTAAGGAAACAAAGTCCA---AAAGTCACTCTTGAATGTGGACAAAAAGAAGAAAATCGGGGAAACACAGATTCTAAACTCAGG---CATGTGCAGGAAGTTCAT------ACAACTGTAGGCTTTCCTGTGGTTTGTGAG---AAAGACGAAAATCCAGGAGATTATGCCAAATATAGCATAAAAGGAGTCTCTGGACTTTGTCAATCATCTCTGTTCAAA---GGCAACAAAACTGAACTCACTATTGCAAAT---AAACATGGAATTGCTGAAAACCCATATAGTATACCA------CATATTTCTCCCATCAGGTCATCTATT---AAAACTATATGTAAGAAAAGC---CTGTCAGAAGAAAACTTGGAGGAA---CATCCAGTGTCACCTGAAAGAGCAATGGGAAGTAAGAGCATCATTCGAAGTACAGTGAGCACAATTAGCCAAAATAACATTAGAGTAAGCACTTTTAAAGAAGGCAGCTCAAGTAGTGGTGAAAACATTCAAGCAGAA---CTCAGTAGAAACAGAGGACCAAAATTAAATGCTGTGCTCAGATTAGGTCTCATGCAACCTGACGCCTGTAAGCAAAGCCTTCCTGTAAATAAC---TGTAAACAT---CCTGAAATAAAAAGGCAGGGAGAAAATGAAGGG---GGAGTTCAGGCTGTTAATGCAGACTTCTCTCCGTGTCAGATTTCAGATCACCTAGAACAA---CCTATGGGAAGTAGT---------CAGGTTTGTTCTGAGACACCGGAGGACCTGTTAAAC---GAGAATGAAATAAAGGAAAAT---GGCAGCTTTGCTGAAAGTGACGTGAAGGAAAGATCTGCTGTTTTTAGCAAAAGTGTCCAGAAAGAA---TTCAGAAGGAGCTCTAGCCCCTTAGTT---CATACACGTTTGGCTCAGGGTCAC---CAAAGACGGGCCAGGAAATTAGAGTCCTCAGAAGAGGA?????????????????????????????????????????????????????????????????????????????????????????????????????????????????????????????????????????????????????????????????????????????????????????????????????????????????????????????????????????????????????????????????????????????????????????????????????????????????????????????????????????????????????TTGTCTATAACCAT---GATAAG---GCCAGT------ATTTTAACT---CCT---AGC---------TCCAAGTATCCTCCATCAAAT---CCAGTA---GTGATTTTTAGAGGAAAAGAATCATAT---ACA---ACATTAGAGAAACTAAAAGATAAG---AATTGTGAAGCTGGTTTTGATTTAACCAAA------------------------------------AATGAAAAGAATCAAGAAATACATGTTTTAAATGAAAATTCTAAAAAAGCTGAGTTGTTGTCACCTGAAAAATACCTAACAGTAGCATCATCTTCTGTTAAGGTACAATTCAACCAAAATACAAGTCTCACAGTAATCCAGAGAGATCAA---------GAAGAGACAACTTCAGTTCCAAAA---ATAACTATCAATTCAAACTCTGAAGAA---CTTTTCCAAGACAATGAGAATGATTTTGTCTTTGAAACAACTACTGAAACGAATATTCTTGTTTTAGAAAAT---ACTAAGGAACTTCATGAGGCTGACCTCAGTTATGTAAGAGAACCTATTCTAAAGAACTCTACCATCGTAGTAGGTACAGGTATCGATGACAAA---CAAGCAGTCAGAGTGTCCATTACAGAAGATTTTGATTCATCA---ACTATAGTCCGTGATCTCACAGAG---AACAGAAATAATGTAACACAGCAACTAAAA---------------AGGACTCTAAGT---GAAGATTCAAAATCAGACATCTCCTTGGATATA---GATAAGAAATCAAATAGAAATAATCAT---TACATGGACAAATGG---GCAGGA---CTCTCAGATCCCATTTCAAATCACAATTTTGGAAATGGCTTCAGAACAGCTTCTAATAAAGAGATAAAACTCTCTGAACACAACATTAAGAAAGGTAAAGTGCTTTTCAAAGATATCGAAGAACATTTT---TATACT---GATTTAGCTTGTGTTGAAATTGTAAAT------ACGTCA------------------------------------TCGTTAGAAAATCAA---AAGAAACTA------AGAAAA---CCT------CATGCACTTAATTCACAGTCAACTAACATTGTATCTGGGTGTGTACAAATTAGTACATTTGCTTCTAATAGTGAAAATAGTCACACAACTCCTCCAACTGTATCTTTA---AAGCAAGATTTT---AGTTCAAACCAGAATTTAACACCTAGCCAAAAGGCAGAAATTACAGAACTTTCTGCTATATTGGAAGAATCAGGAAGTCAGTTTGAATTTACACAGTTTCAAAAACCAAGCCACGTGATACAGTTTGAAATG---CTTGAAAACCAG---------ATTCGTGCCTTGAAT---------------ACCACTTCTGAGGAATGGAAAGACATT------GATCTTCATCTCAGAAATAATGCCCCAACTATCAGTCA?GTAGACAGCAGCAGGAAATTTGAA------------GGTAAGCAAAAGTTTGTTTGCTCGTTGAAAACCAAC---TGTAACAAAAGTGCTTCTGGATATTTAACAGATGAAGAC------GAACTGAAGTTTAGAGGCTTTTATTCTGCTCGTGGCAAACTGAATGTTTCTAGTGAAGCACTGCAAAAAGCTATGAAA------CTGTTCAGTGACATTGAGAATATTAGTGAGGAAAATTCTGCA---GAAGTAGGTCCAAGAAGTTTCTCTTCAAGTAAATGTAATGATTCT---GTTCTTCCATTGTTTAACCTAGAAAATTATAACAAT---GATACAAATTTAAATGAGAACAATAATAAATGC---CAACTAATACAACAAAATAATATTGAAATGACTACTGGCACGATTGTTGAAGAAAATACTGCAGATCACAAGAAAAATACA---GAAAATGAAAATGACAAATAT---------GCTGGTGCTGGTACA---AATATTTGTAACTTAAGAGACTCTAATGGCAGTGATTCAAATAAAATCCCTAATACTGAAAATGTCTTGCAATGTCACAACATACATCTAAAATCATCTAGCCAGTTTATGAAGGAGGGAAACACTCAAGTCAAAGAAAGTGTGTCAGATTTAACATGTTTG---GAAGTTGTGAAAGCTGAAGAAACGTGTCATGTTAATACCTCAAATAAACAAGAGTTGACTGCT---AATAAGATGGGGCAAAAC------ATAAAAGATTTTGACATTTTTGATGTATCTTTTCAGACTGCA------------AGTGGGAAAAATATCAGCATCTCCAAAGATTCATTAAATAAAGTTGTATATTTATTTAATCAAAAATGTGCAGGAGAAGAA------TTGAATAACTTTTCAGATGCCTTGAATTCTGAATTCCTTTCTGGAATAAATGTCAACAAAATAGACATTTCAGGTCATGAGGAAACAGATAAAGAGAAAACATTGAAAGAAGGTGACCCAGTTGGTATTGAAAATCAATTACTGACTTTCCAACCAGAACCAGAATGTGAAATCGAAAAGATCAAAGAACCTACCATGTTGGGTTTTCATACAGCTAGTGGGAAAAAGGTGAAAATTGCAAAGGAATCTTTGGACAAAGTGAAAAATATTTTTGATGAAAAAAAG---CAATATAATAATAGTAGAGCCACTGATTTTAGCTATCGAGGGGTAAAGATGTTAAAGGACAGAGAGGAA---------TGTAAAGAAGGGCTTGAGTTAGCATGTGAGACAGTTGAAATAACAACTGACCCAAAATACAAAGAAATGCAGAATTCTCTAGAG------------GAGAAAAAACTTGTTTCTAACAAGACTGCCATGCCACCCAAGCTCTCAAGT---------------------AATTTATGCAGGCAAACTGATAATCTCCAAATGTCAAATAGTATC---TCTCTGAAAATTAAATGTCCTACAACTTGTTACGCAAATCAGTCCATTTGTTCA---GTTGAAAATTCAGCATTGGCGTTTTACACAGGATGTGGGAGAAAAATTTCTGTGAGTCAGGCTTCACTACTTGAAGCAAAAAAATGGCTTAGAGAAGGAGAATTGGATGATCAACCAGAAAAA------ATAAATGCTGCC------------------------AAGGTTGTA---TGTTTA---------------------------------------AAAGAATATCCTGAGGATTATGTAGAAAATCCT---TCATGTGGT---------AATTGCTCAAACACTGTCATAACTGACAATGGAAAAAATCGTATCTCTGAAAACAAGATTCCAAGT------TATTTAAGTAGCAGTAGCATGTCTAACTCATACTAT---TCTGATTTTTGTCATTGCAATGAGGTATATAATAAATCAGAATCTCTCTCAAAAAATAAAGTTGATAATTCCCGAATTGAGCCAGTAGTGAAGAATGTCAAAGACAGAAAA---AACACTGTTTTTTCTGAAGTAATATCCACTATAAGAGAAGCAGACACATACCCGCAAACTGTAAATGACAGTATTTGTGTTCAGAAGTTTGTGACTAACTCTTCCCCATGCGAAAATGAAAATGCAGCCATGGAAGTGACCGTGTCTGATTCCAGTAATTTTGAGGCA------------------------------GGGCCA---------------------------------------CCTGCA---TTCAGTACAGCAAGTGGTCAAATGGTCAGTGTGTCACACGGAACAAAT------GGGAGACAGGGGTTTACA---------------GACAACTGCACT---CAGGTT---GTTAAGCAA---AACACTGAGAGT------------------------------------AAATCAGGCACTGGCCAAACAAAAACTGTGGCA---GGTTACCAT---AAGGCAGTGGATGCGTCGGAGGAT------ATTTTTCCTAACTCCTCGGAT------AGTGAAGAA---CATAGTATGTGTTCATACAAGGTTTTTGCTGAC---------ATTCAAAGGGAGCAAATTCTA------------------------------CAACACAGCCAAAGTATGTCCGGATCAGGAAAAGTTACTGAAGTATTACCTTGTCAGGTTAATTTGAAAGTT------TCTGATGTATGTAAATTTCAT---ACGGGGAAGCTTCCC---------AAGTTGGTCTCTTCTACAAATGCTTGT------GGGATTTTTAGCACCGCGAGTGGGAAGTCTATAGAAGTGTCAGATGCTGCATTACAAAAGGCTAGACAGGTATTTTCTAAGCTAGAAGAGAGT---GCTGAGTTGCCC---------TTTTCCACAGTATCCTTTGAACAA------CAG---TCAGAGAAGGTCACAAGAGAAGAAAATACTAAG---ACACATACCCCGCAAAATGTGCTATCA------------------------------------------------TCTGCTTTCTCTGGATTTAGCAC??????????????????????????????????????????????????????????????????????????????????????????????????????????????AGGGCCTAGTCCTTGATGACCATCAGTATGTTCATAGACCAGCTGGTGGCCTCTCTAGGAATGGAGGAAAAGAAGGAATTGATAAAGATGAT------GATGAAGATGACAGTGGAGACGAC---ACCTTTAGTGATGATGACAATGGCCCAGAACCTGAAGAGAGTCAA---------GGAGGAAACTCCAGACTCAGAAATGATGAGGACTCAGCTGACACCACACAATCCAGTGAAGATAGTGCCTCTAGTGGGGAAGACAGTGCCCAAGATACCACCAGTGAGAGCAGAGATCTTGACAATGAGGATAAGAGGGACAGCAGGCCTGAGGGAGATAACCTCACTCAAGAGAGT---GAGAGTGAGGAGCACTGGGTGGGA---GGCGGCAGTGAGGGGGATAGTAGCCATGGGGAT------------------------GGCTCTGAGTTTGATGATGAA------GGAATGCAGAGCGATGATCCAGACACCATCAGA------------AGTGAGAGAAGCCACTCCAGAATGAATAGTGCCAGTGTC------AACTCAAAAGAATCAAAAGGGAACAGTGATGAGCAAGCAAGCCCTCAGGATTCAGGTGAGAGCCAATCAGTGGAGTATCCCCGTGGGAAATTTTTCAGGAAGTCCCGCATTTCTGTGGAA------GATGACAAAGGTGATCTTGACGATAGCAACACAATGGAA---GAAGTCAAGAGTAAGTCCACAGAAAACAGCAAGAGTGAATCTCAAGAAGACAGTGAG---GACAGTCCGTCCCAGGAA------GACAGTCAAACTGTAGAAGACCCCAGCAGTCTGCCATCTCAAGAAACCAGTAGTGAATCTCAGGAAGAGGCAGTGAGT---AAGTCCAGGGGTGACAATCCAGAT---AATACCTCCAGCCAC------TCAGAAGAAGGTCAGGAAGACAGTGACTCCAGTGAAGAGGACAGCTTGAGTAAACTGTCCAGTTCAGAAAGCAAATCCAGAGAGGAGCAAGCTGACAGTGAATCCAATGAGAGCCTCTCAGAGGAAAGCTCGGAGTCCACTGAGGAAGAG---AACAGTTCTAGCCAGGAG---GGCCTCCAGTCTCAGAGTGACTCCACA---GAGAGCCAGAGC---GAGGAAAGCCAGTCGGAGCAGGACAGC------AAGTCTGAGGAAGATGATAGCAGTGATTCT------------------AACTCTACT---GAGAGTGAG---------TCAAGCAGTGAGGAACGTGGCCAGTTAAAAAACACTGAGATAGAAAGCAGAAAATTAACAGTCGATGCTTATCACAA??????????GCCATTCATGACAAT---TATAAACCTGAATTCTACAATGATGACTCTTGGGTTGAATTCATTGAGCTAGATATCGAC------GACCTTGATGAAAAGACTGAAGGATCAGACACAGACAGACTTCTAAGCAGTGACCATCAGAAATCACTTAATATCCTTGGGGCGAAGGATGATGACTCTGGACGTACCAGCTGTTATGAACCTGACATTCTGGAGACTGATTTCAATGCCAGTGATGTAGGTGATGGTACCTCAGAGGTTGCT---CAGCCACAAAGGTTAAAAGGGGAAGCAGATCTCTTGTGCCTTGACATGAAGAATCAAAATAACCCATCCTCTAATGATGCT---ACCCCTGCTACTCAGGAGCCCAGT---GTTATCCTAGCGGAGGAAAACAAATCAAGACCACTTCTCATT---GGTGGAACTGAGTCAACTCATCAGGCTGCCCATACT------CAGCTAAGCAATCCAAGTTCACTGGCAAACATCGACTTTTACGCCCAGGTAAGCGACATTACACCAGCAGGGAGTGTGGTCCTTTCCCCGGGCCAAAAGAATAAGGGAGGGATATCCCAGTGTGAC---ATACATCCA------GAAGTGGTCTCATTCTGC---CAAGCAAACTTCATCACGGACAATGCCTACTTCTGCGAGGCAGATGCCAAAAAGTGCATCGCTGTGGCCCCTCACGTCGAGATCGAATCA---CGTGTAGAGCCAAGCCTTAACCAGGAAGACATTTACATCACCACAGAAAGCCTTACCACTACTGCTGGGAGGTCTGGGACTGCA---GAAGAGGGTCCAAGTTCT---------GAGCTGCCTGTCCCAGACTATACCTCCATTCATATAGTACAGTCTCCACAGGGCCTCGTGCTCAATGCGACTGCCGACAAGGAG---TTTCTCTCATCGTGTGGCTATTTCTAC---TGCAGCAAACTGCTGGACCTGGTCTTCCTGCTGGACGGCTCCTCCAAGCTGTCCGAGGCCGACTTCGAAATGCTGAAGGTCTTTGTGGTGGGCATGATGGAGCGCCTGCACATCTCCCAGAAGCGCATCCGCGTGTCCGTGGTGGAGTACCACGACCGCTCCCATCCC------TACATCGACCTCAGGGACCGGAAGCGGCCCTCCGAGCTGCGGCGCATTGCCAGCCAGGTGAAGTACGCGGGCAGCGCGGTGGCCTCCACCAGCGAGGTCCTCAAGTACATGCTCTTCCAAATCTTCAGCAAGGTCGACCGCCCCGAGGCCTCCCGCATCGCCCTGCTCCTGATGGCCAGCCAGGAGCCTCCAAAGTTGGCCCGGAACTTGGTCCGCTACGTCCAGGGCTTGAAGAAGAAGAAG---GTCACTGTGATCCCGGTGGGCATCGGGCCCCACATTAACCTCAAGCAGATCCGTCTCATCGAGAAGCAGGCCCCCGAGAATAAGGCCTTTGTGCTCAGCGGCGTGGATGAGCTGGAGCAACGAAGGGATGAGATTATCAGCTACCTCTGTGACCTTGCCCCTGAAGCTCCTGCCGTGGCAGAAGTCACTGTGGGT---CTGGAGCACTTGGGG---GTTTCGACCCTGGGACCCAAGAGG---AACTCCATGGTTCTGGATGTGGTGTTTGTTCTGGAAGGGTCGGACGCCATTGGTGAGGCCAACTTCAACAGGAGCAAGGAGTTCGTGGAGGAGGTGATCCGGCGGATGGCTGTGGGCCAGGACAGCATCCACGTCACGGTGCTGCAGTATGCCTACGTGGTGACTGTGGAGTCCACCTTCCTCCAGGGGCAGTCCAAGGCAGACGTCCTGCAGCGGGTCCGGGAGATCCGCTACCGGGGTGGTAACAGGACCAACACGGGACTGGCCCTGCAGTACCTGTCCGAGCACAGCTTCTTGGCCAGCCAGGGGGACCGGGAGCAGGCGCCCAACCTGGTCTACATGGTCACAGCGAACCCTGCCTCTGATGAGATT---AAGCGGATGCCGGGAGACATCCAGGTGGTGCCTGTTGGAGTGGGCCCTCGAGCTGACGTGCAGGAGCTGGAGAGGATCTGCTGGCCCAATGCCCC???????????????????????????????CGTCCTCCTTATTATTCAGAAGAGATGTTTGAA---CAAGATTTTGAAAAACCCAAAGAAAAA---GACCCTCCTAAAACAGAGAGTCCAGCCACTGAACCCTCATCTAATTCA------ACAGTTCCTGGGACTAATTCTACCCAACCAAATGCACCAAATACAGGAGGAAGTCAAGGCGGAAATGACACCAGCCCAACAGGAAACAGTGGCCATGGGCCGAACACTGC?AGCAACCCTACAACT------------------------------------------------------------------------CAAAATGGGGTC------ATTCCA------CCCCCTGCCGTTAACGTTTCAGGCCAGGGGTCACAAAGAGGTCAAATC---CCATGGGGACCAAATCAGCCAAATATTTATGAA---TACTACCCAAATCCTAACATCCAAAGTTTTCCTGCAGGAAGACAATGGCGT------------------------------------CCCACTAGTACTACCATGGGGCACAGA------CAGAATGGGCCTTTTTACCGAAATCAACAAGTCCAA---------------------------AGGGGTCCT---CGGTGGAACTCCTTCGCTTGGGAAGGCAAACAAGCAGTTCGTCCAGGAAATCCA?TTTATCGCAAACCTTACGCT---TCCACTGCAAGAGGCAATTCTCCCAGTCATGCAGGAAATCCAGCAAATTTCAGAAGAAAGCCTCAGGGGCCAAATAAACACCCTGTGGGA---ACCAGTGTTGCT---------CCT---TTGGGTCCCAAACATGGTACTGTTGGCCGCAATGAAAAAGTCCAAAATCCAAGAGAGAAGCCACTA---GGTCAAAAAGAAAAAATAGTCATTCCTACAAGGGAT------CCAACTGGCCCCTGGAGAAACTCTCAAGATTATGGA---GTTAAT---AAATCAAACTATAAATTGCCTCAT---CCT------GAGGGTAACATGCTAGTCCCAAATTTTAATTCTATTGATCAACGTGAAAACTCTTATTACCCAAGAGGAGATTCC------AGAAGAGCCCCAAATTCTGATGGACAAACCCAAAATCAG---------AATTTGCCCAAAGGGATTATTTTAGAGCCAAGAAGAACCCCATATGAATCAGAAACTAAT------CTGCCAGAATTAAAGCACAGTACATATCAGCCTGCCTACCCTGAGGAAATCCCTTCCCCTGCAAGGGAACATTTTCCAGCTGGAAGAAATACTTGGAACCACCAAGAAATT------GTTCCACCTTTTAAGGAAGATCCTGGGAGGCAGGAGGAACTCTTACCTCATCATTCCCAGGGCTCTAGAGGAGGTTTGTACTACCCAGAC---------TATAAC---CCCTATGATCCCAGGGAG------------AATTCACCATACCTTAGAAGAAGTACA---TGGGATGAGAGAGATGAT---TCTCCCAAC------GCTAGGGGGCAATCTGAAAATCCACTGTACCCCACGAAT---------AAT---CCAGACCCAAAAGAGACAGTCCCTTATAATGAAGAGGACCCAATTGATCCAACT---GGAGATGAA---CCTTTCCCAGGACAAAGTAGATGGGGGGTGGAGGAG---TCAAGCTTTAAAGAAGGCCCAACAGTTAGGCACTATGAA---GGTGAACAT---CATACCTCATAT---------CAACCAAAGGAATACCTTCCATATTCCTTAGATAAT---CCATCGAAACCT------------------------------------------------------------------------------------------------------------------------------------------------------------------------------------------------------------------------------------------------------------------------------------------------------------------------------------------------------------------------------------------------------------------------------------------------------------------------------------------------------------------------------------------------------------AGGGAGGATTTTCCTTATGGTGAATTCTACCCCTGGAACCCAGATGAGAATTTGCCA------------GTTCCCACTGTACCACCA---CCTGTGGAGAACAGAGGCTATTAT---GCTAATAGTGCTGTT---GGACCAAAAGAA---AGCACTCTGTTTCCTTCT---------TGGAACTCCTGGGATCCCAGAATACAAGCCCAAGGGCAGAAAGAAAGAAGGCCATATTTTAAC---AGAAATTTCTGGGATCAGCCAACACACGTACACGAAGCCCCTGATAGTCCACCACACCAGAAAGAGAACCAGCCCTATTCTAGTAACTCCCCAGCTGGG---------CTTCAGAAAAATCCAACATTGCGTGAAGGTGAGAATTTGAATTATGGC---CTGCAGATTACTAGGTTAAATTCACCAGAGGGTGAACATTTG---CCTTTCCGGGACTTAATTCCTCCAAGTTACTCATCAGGTCCAAAAGAAGCACATTTATTTCATCTA---AGCCAGAGAGGCCCTTGCTGTGCTGGTGGCTCCATAGGGCGAAAGGACAAT---CTG------------------------------------------------------------------------------------------------------------------------------------------------------------------------------------CTTGCTCTACAAGACCACACTCCATCTTTTGGTCTTGCCCCAGGGGAGAACCAAGACACCAGTCCTCTGTATACAAAAGATAGTCACACTAAACATGCAAGACATACCATCTCCCCAACAAGCACCTTACCTGGCCAGAGAAACAGCTCAGAGAATAGGCTGCCTGGA------------GAAAGTCCAAACCCAAGTTCCTTTAGGGATGATGTGTCCACTCTGAGAAGGAACATACCATGTTCTATAAAG------------AATCAACTGGACCAAAGGGGAATTATAGCCTTTTCTGAAACCAGTTCCCTTCAATCAAAAAATACTCCTTGTCT?AAAAGTGACCTTGGAGGAGATGGAAACAAT---GTTTTGGATGAAATATTAGAAGGCAGCCAGCTCAATGAAAGGACT---GTTGCCCTTACTCCTGAGCAGCTTGTTATTGGTACACCTGATGAAGGCCCCAAGCCAGAAGGACTCCAAAGGGAAGTGCAAGGAAATGAGGGCGAAAGGCAACAAGAA---AGGCCATCTAGCATCCTACAGTTACCATGCTTTGGCTCCAAATTAGCAAAGTATCTCTCCTCCAGCACTGGAGCTCCATCTAGCATTGGAAGGCAAGGCCCATTCAATGGAGATCCA---ATGATGCCTACTGAAATTCCTAACTCATTGGCTGGCTTAGCTACT---GGGGCCCAGTTTCAGAGTATAAATGTAGACCCACTTAATGCA????????????????????????????????????????????????AATCATAATTTCTCTGCTGGAAACAATGAGAACAGCATCGAGGCCCACGCAGGAATAAATGGAGAAGCCAACCTGGATTTCTTAAACATTCCTTTAACAATTCCTAAACTGACTCTACCTTACACAAGA---CTC---ACAACTCCACAGGTGAAAGATTTCTCCTTATGGGAAAGAACCGGCTTGAAGGAGTTCTTGAAAACCACAAAGCAGTCATTTGATTTTAGTGTAAAGGCTCAGTATAAGAAAAACAAAGACAGACATTCCATCTCAATTCCTTTGGATGCGTTTTATGCGTTTATCAATCAGAACATCAATTCCTTCAACAGGCATGTTGAGAAAGTCAGAAGCAAGACATTAGATTTGTTTACCAAATCCTATAATAAGGCAAAGATTACATTTGATAAGTACAAAGTTGAACAATCCCTTAACAACCAACCCAGGATCTTCCAGATTCCTGGATACACTATTCCAGTTGTC---------AACGCTGAAGTGTCTCCACTCACGGTAGAGATGTTTGCTTTCGGCTATGTGTTCCCCAAAGAGATCCGCACCCCCAGCTTCACTACCCCAGGTTCTGGTGTCATTGTGCCCTCATATACCTTAACCATACCA---TTCCTCGAGCTGCCACCTCTTCAAATCCCTGGGGATTTTCTCAAGTGTTCTCTTCCAGAATTTAACAAATTGAGTATCCCAAGCACTATTTTAATTCCAGCCATGGGCAATGTTACCTATGATTTTTCCTTTAAATCAAGTGTCATCACACTGAATACCAACGTTGGACTTTACAATCAATCAGATGTCGTTGCTCATTTCCTCGCTTCCTCT---TCTTCTGTCATTGACACACTGCAGTACAAGTTAGAGGGCACCTCAAGCTTGACGAGGAAAAGAGGGTTGAAGTTGGCCACAGCTTTGTCTCTGAAT---AACAAATTTGTGGAAGGCCATCATGACAGTACCATTAGCTTCACTAAGAAAAACATAGATGCTTCAGTGACAACAACCGCAAAAGTCCAAATTCCAATTCTGAAAATGGATTTCAAGCAAGAACTTACTGGAAATACCAAGTCAAAACCAACTATCTCTTCATCCATTGAATTAAAGTATGATTTCAATTCTACCAAGCTGTACTCTGCTGCTACAGGGACAGTTGACCACAAGCTGAGCTTAGAAAGCCTCACT---------------TCTTACTTTTCCATTGAGTCATCTAACAAAGGAGATATCAAGGGTTCAGTCCTTTCA---CAGGAATATTCAGGAACTATTGCCAGTGAGGTCAGCACTTATTTGAATTCCAAGGGTCCTCGGTCTTCAGTGAAGCTGCAAGGGACCTCCAAAGTTGAT------------GGTATCTGGAACCTTGAAGTAAAAGAAAGTTTTGCTGGAGAAGCCACCCTCCAACGCATATATGCCATCTGGGAACACAGTACAAAAAACCACTTACAGCTAGAGAGACTCATGGTTTCCACATCAGGAGAGCATGAAAGCACAGCCACCCTAGAT---CTCTCCCCATGGAAAATGTCAGCCCTTGTTCAGGTCCATGCAAGTCAACACAGTTCTCTCCTTGATGTCGGTTACCTTGGCCAGGAAGTGTCCCTGAATGCCAACACTGAGAACCAGAAATTCAGCTGGAAAAATGAGATCAGGGTTCTTACCTCATCTCTCCAGCATGATATACAGCTTTCTAATAATCAAGAAGCTGTACGCCTTGACATTGCAGGTTCCTTAGAAGGGCACCTACGGTTCCTCAGAAATATTGGCCTACCAGTTTATGACAAGAGCATATGGGACCTCCTAAAGCTGGATGGAACCACCAGTGTTGATAAGAAACAGTATCTTCGTGCTTCAACGGCCCTTGTATACACCAAAAACCCCAATGGCTATGTTTTC---TCTGTCCCTGTGCAAGCATTGGCTGATAAATTCATT------ATT---CCTGGACTGAAACTAAAT------------------------------------------------------------------------------------AATCTGAATCCAGTTCTTGTCATACCTACATTCCAAATCCCATTTACAGATCTTCAGGTTCCATCCTACACACTTGACTTCAGTGAAATAATAATCTACAAGAAGCTAAGTACTTCACCATTTCCCCTCAATGTTCCAGCACTACCCAAAGTGACATTCCCTGGAGTTGATGTGTTCACA---GAGTATTTTGAACCAGAATC?TCCTCAGTTCCCTTTTTTCAGGTAACTGTGCCTAAATCTCAGTTAACTGTGTCCCAGTTCACCTTTCCAAAAAGTATTTCAGTTGGCGTTGCTGTTTTAGATCTAAATGAGGTGGCCAGCATGATTGCAGATTTTGAGTTGCCAGACATCACCATGCCTGAGCGAACTATTGAGATTCCTTCCATTAAGTTCTCTGTACCTGCCGGAATTTCCATCCCTTCCTTTGGAACACTGACTGCACATGTTGGGGTGGCCTCTCCCCTGTATAATGCTACTTGGAGTGCTGGTTTGAAAAACAAAGTAGATCACATTGAAACATTCCTGGATTCCACG????????????????????????????????????????????????????????????CTAGGCATCTCAGACCCTCAGACCCTGGCCCATGTCCTGACAGCGGGTGTGCAGAGCTCTTTGAACGACCCTCGCCTGGTCATCTCGTATGAGCCCAGTGCCCTCATG---GCTCCCCAG---CAA---GCC---CCAGTGCTCACCAACCTCACAGAAGATGAACTGCTGGCCCGGCTGCAGAAGGTCATCCGCCATGATGTTCTGGAGGGCAATGTGGGCTACCTGCAGATGGACGACATCCTGAGCCAAGAGGTGGTGAGCAAACTGGAGGGCTTCCTGGTGGCCAATATCTGTAGAAAGCTCATAGGCACCTCTGCCTTGGTGCTGGACCTCCGGCACTGCCCTAGAGGCCAAGTTTCCGGCATCCCCTATGTCATCTCCTACCTGCACCCAGGGAACACGGTCCTGCACATAGACACCATCTATGATTGCCACTCA------AATACGACCACTGAGATCAGGACCCTGCCTCAGGTCCTGGGCGAG---AGATACAGTGCTGACAAGGATGTGGTGGTCCTTACCAGTGGCCACCCGGGAGGAGTGGCCTAGGACATCGCTTACATCCTCACACAGATGCACAGGGCCATCGTGGTGGGCGAGCGGACTGTAGGGGGCGCTCTGGACCTGGAGAAGCTGAGGATAGGCCAGTCTGACTTCTTCATCACGGTGCCTGTGTCCAGGTCTCTGGGACCCTTGGGCGGGGGCAGCCAGACCTGGGAGGGCAGAGGGGTGCTGCCCTGTGTGGGGACACCTGCAGAGCAGGCCCTAGAGAAGGCCCTGGCCATTCTCACGCTGCACAGGGCACTGCTGGGAGTCCTGCGGCACCTTCAGGAGGTCCTGCAGGACTCCTACACCCTGGTGGACCGTGTGCCTGCCCTGCTGCACCACCTGGCCAGCATGGACTTTGCTGCCGTGGTCTCTGAAGAAGATCTGGTCACTAAGCTCAATGCCGATCTCCAGGCTGTGTCTAAGGACCCTAGGCTCATGGTGCGGGCCGTCAGGCCCAAAGAAACCTCTTCTGGGCCGCCGGAGGATGAGGTAGCCCGGCAGGCCCTGGTGGACTCCGTATTCCAGGTGTCGGTG????????????????????????????????????????????????????????????????????????????????????????????????????????AACCCAACTTACAAGTTCTTTGAGCAGATGCAGAACTAGACCACCTCCG---CAGCAGCCTCTGAAGTTGGACAGCAAAACCATTGCTTCACTACCCATCGGTGTTCATTTATAGAA-TAATGTGGGGAAAAACCTTTCGTTTTATTATTTACTCATT--ATCGCCTTTTGACAGCTGTGCTGTAACACAA-GT-AGATGCCTGAACTTGAATTAATACAAATCAGTAAGGTATTCTCTCTCTTTACA-TTTTGG-TCTCTACACTACATTATTAATG---GGTTTTGTGTACTGTAAAGAAT----TTAGCTG-ATCAAAC--TAGTGCATGAT-TAGATTTCTCT--CCTGATTATTTATCACGTAGCCCTTTAGCCCGTTGT-----ATATTA--TTCTTGTGGTTG-GTGACCC-A-ATTAAG-TCCTACTT-GAAATATGCTTTAAGAATCGATGGGGGATGCTT-CATGTGATGAACGTGGGAG-TGTAGCTGCTT-CTCTT-GCCTA-AGTATTCTTTTC-TGATCACTATGCATTTT-AAA-GT-TAAACATTTTTAAGTATTCCAAATGA-TTTA-GATAA-TTTTTCCATGATTGCATT-----TT-ACTGTACAGATT--GCTGCTT---CTGCTATATTTGTGA-TATAGGAATT-ATGAGGATAT?????????????????TACATTACATTCTCCTTGATTGTT-CTT-GTTATTAAGCTGTTTTGTGAACCTGTAGA--AAACAAGTGCTTTTTATCTGGAAA-TTCAACAAACAGAAA-GAATATGCATAGAAT--AAT-GCATTCTATGTAGCCATGTCACTGTGAATAA-CGATTTCTTGCATATTTA-GCCATTTTGATTCC--TAT-----TTGATTTTTACTTCTCTGTTGCTACGCAAAACCGATCAAA-GGA-AAGTAAACTTCAGTTTTACAATCTGTATGTCTAAAA-GCGGGTACT----ACCGTTTATTTTACTGA-CTTGTTTAAATGATTCGCTTTTGTAAG???????????????????????????????GTCTTTGACTTGGACCTTGTTT--ACTGTGGAACTCT--AATCAAGGCAGGATATGCAGCAATTCTAATTGCCATGTGGA----CGTAT--GGAAGGG--ACATTT-GTGA-CCCTT----CAGAATCCAGTTTGGCTT--AGTGTTTGAATTGAATTGGA-AGTGTTGTTCCAAGATTT-GGAATGC-AACCATGATCACG-----TATA----CCAAG-CTTA--CTT--TAGTCTCTTT-GTCCGTAG-CATGCATGTTTTGTTT---GCCCTTTT-GCT-TCTACTTTTTTCAGGGAAGCTGCTAAAGAATGTCGACGTCGAAAGAAAGAATATGTAAAA-TGTCTGGAGAGTCGAGTTGCAGTGCTGGAAGTT?????????????????????????????????GCTTCATTAATTCACCATCCAGAGACCAAATAATTAAAAAACAAAGATAGATAGGTAGAACTGAATTAGTCAGAATCTTCATATCATAGGTACAACCTTTC--ACTACATAAATTTCTATAAA----TAAGCACTATTCTT-GTATTACAAAAGCAAGGTACAGG-TGACTACCCTA-----GTTCAAAA--CAACCACTTTCTCAGGCTTCTCATGTGTAGCTAAGC--------TACC---TTGTTAT-----------ATGTGTTGATTCTTGAAAACTGGGATGTGTATTTCCACTGGGGGTTGGCCATTCATACTCACATGCCATC-CTTCTAACAGATGTACAGGAAT--GTGCTC-TCAATTGAT----------------------------------------GGACTGTTCTATTTTGCTTCTCCAAATA--CAA-GT-ACTAGGTTGGCC-ATTT-CTAATA---TCTATTTGGTGCTAGTAAATTCTCAAA-CTAGA-TTCATAAA-TGCACTGT-AATATTTACACAA-CTTAGAA--ACCAAATTG-C-AAATAT-TCAGCTCAGA-TACTTC-ATTAATTT----CAA-TCAACCAAAGTTAGTTCAGTAGCTT-ATCTC--AGTTAT-GAG-TAT-AATACA-TTACATGTAAATTAAGTGTGTGTATACTGTAATCGTGCTATTTTTATCATTGAAA-CATTTATA-AACTAG-AATAATAATGCCCTT??ACCGCAGACCAGCAACAGTAGTATGAAACTCCAAAACGCAAAC----TGAAGCAGCAAAACCACACAGC-ATC-AAAAGTT--CTCTC--CCAAATTCTGAACACAAAG-TCCAT------GGAAG---AAA-ATCGTTGTCTTTT-GTGTTCCTTT-ATGTATAGAC-AAGATGTT--ACCCAAAAC-CACAGA--CT-TCCATA---CTTCTGGTTCACATTTTGAAT-ATTGAA-TTTCCTTGGCCAACCC-AAAGT---------AGCTACAAATC-ATTCCAATAAGGCAGA--GTATAACCATTGAATAACGCAACTTAAACATGTTT-GCTGTAAAA?????
Phoca_vitulina	GGAAAATATACTCTCACATTAGAAAACAGCAGTGGAACGAAGTCTGCCTTTGTTACCGTGAGAGTCCTGGACACACCAAGTCCTCCTGTTAACCTGAAAGTCACTGAAATCACTAAAGACTCAGTATCAATTACATGGGAACCTCCTCTGTTGGATGGGGGATCCAAAATAAAAAATTACATTGTTGAGAAACGTGAAGCCACAAGAAAATCATATGCTGCAGTGGTAACAAACTGCCATAAGAATTCTTGGAAGATTGATCAACTCCAAGAAGGCTGCAGTTATTACTTTAGAGTCACAGCTGAGAACGAGTATGGTATTGGCCTTCCAGCCCACACTGCTGATCCTATTAAGGTTGCAGAAGTCCCACAACCTCCAGGAAAAATAACTGTGGATGATGTCACCAGAAACAGTGTCTCCTTGAGTTGGACAAAGCCTGAACATGATGGTGGCAGTAAAATCATTCAGTATATTGTGGAAATGCAAGCTAAACACAGCGAGAAATGGTCAGAGTGTGCTCGAGTCAAGTCCCTTGAAGCAGTAATTACTAACCTAACTCAGGGAGAAGAATATCTCTTTAGAGTTGTTGCTGTAAATGAAAAGGGAAGAAGTGATCCTAGGTCCCTTGCAGTTCCAATAGTTGCCAAAGATCTGGTCATTGAGCCAGATGTAAGACCTGCATTCAACAATTACAGCATACAGGTCGGCCAAGATTTGAAAATAGAAGTGCCAATTTCTGGACGTCCTAAGCCAACCATTACCTGGACTAAAGATGGTCTTCCACTGAAGCAGACCACAAGAGTCAATGTTACTGATTCACTTGACCTCACTGTACTCAGCATTAAAGAAACTCATAAGGATGATGGTGGACATTATGGAATCGCAGTGGCTAATGTTGTAGGTCAGAAAACAGCATCCATTGAAATTATAACTCTAGATAAACCTGATCCTCCAAAAGGACCTGTTAAATTTGATGAAGTCAGTGCTGAAAGTATTACATTATCTTGGAATCCCCCATTATACACAGGGGGCTGCCAGATCACCAACTACATTGTTCAGAAAAGAGATACAACCACCACAGTATGGGATACTGTTTCTGCTACTGTTGCCAGAACCACACTCAAAGTGACCAAACTGAAAACTGGTACGGAATACCAATTCAGAATATTTGCTGAAAACAGATATGGACAAAGTTTTGCCTTGGAGTCT????????TGTAGCTCAATATCCCAACAAAGAACCAGGCCCTCCAGGCACACCATTTGTCACAGCCATTTCCAAAGACTCCATGGTCGTTCAGTGGCATGAACCAGTCAATAACGGCGGAAGCCCAGTCATAGGTTACCACCTTGAGAGAAAGGAAAGAAATAGTATTTTGTGGACAAAAGTCAACAAAACCATTATTCATGACACTCAGTTTAAAGCAGTCAATCTTGAAGAGGGCATTGGATATGAATTCAGAGTTTATGCTGAAAATATTGTTGGTGTAGGTAAAGCAAGCAAGAATTCCGAATGCTTCGTAGCCAGAGATCCCTGTGACCCACCAGGAACCCCAGAAGCAATAATGGTTAAAAGAAACGAAATCACTTTACAGTGGACCAAACCTGCTTATGATGGTGGAAGTATGATTACAGGTTACATTGTAGAGAAACGTGATTTGCCTGAGGGTCGCTGGATGAAAGCCAGCTTCACAAATGTCATTGAAACTCAATTTACCGTGTCTGGTCTTACTGAAGATCAAAGATACGAGTTCAGAGTCATTGCAAAGAATGCGGCTGGTGCAATAAGTAAACCCTCTGACAGTACTGGACCAATAACTGCCAGGGATGAGGTTGAACTTCCAAGAATTTCAATGGATCCAAAATTCAGAGACACAATTGTGGTAAATGCTGGAGAAACATTCAGGCTTGAGGCTGATGTCCATGGAAAGCCTCTACCGACCATTGAGTGGTTACGAGGAGATAAGGAAATTGAAGAATCTGCCAGATGTGAAATAAAGAACACAGATTTCAAGGCTTTACTTATTGTAAAGGATGCCATTAGAATTGACGGTGGACAGTATATTTTAAGAGCTTCCAATGTTGCAGGTTCTAAGTCATTCCCAGTAAATGTAAAAGTGTTGGATAGACCAGGACCTCCAGAAGGGCCAGTCCAGGTTACCGGAGTCACTTCTGAAAAATGCACTTTAATGTGGTCTCCACCACTTCAAGATGGTGGCAGTGATATTTCCCACTATGTTGTTGAAAAGAGAGAAACGAGTCGACTTGCCTGGACTGTTGTTGCTTCAGAAGTTGTGACCAATTCTCTGAAAGTTACCAAACTCTTAGAAGGGAATGAATATATTTTCCGCATAATGGCTGTCAACAAATACGGTGTGGGAGAGCCTTTGGAATCTGCACCAGTACTGATGAAAAATCCGTTTGTGCTTCCTGGACCACCAAAAAGCTTGGAAGTCACCAACATTGCCAAGGACTCCATGACTGTCTGTTGGAACCGTCCAGATAGTGACGGTGGAAGTGAGATTATTGGTTATATTGTAGAGAAAAGAGACAGAAGTGGCATTAGGTGGATAAAATGTAATAAACGCCGCATTACAGATTTGCGTCTAAGAGTAACAGGATTAACAGAAGATCATGAGTATGAATTCAGAGTCTCTGCAGAAAATGCTGCTGGAGTTGGCGAACCAAGTCCAGCTACAGTTTATTATAAGGCTTGTGATCCTGTGTTCAAACCTGGCCCACCCACCAATGCGCACATTGTAGACACCACTAAAAATTCAATTACACTTGCCTGGGGTAAGCCCATCTATGATGGTGGCAGTGAGATCCTAGGATATGTAGTAGAAATCTGTAAAGCAGATGAAGAAGAATGGCAAATAGTTACTCCACAGACTGGCCTGAGAGCCACTCGATTTGAAATTTCAAAACTCACTGAGCACCAAGAGTACAAAATACGAGTCTCTGCCCTCAATAAAGTTGGCTTAGGTGAGGCTACATCAGTTCCTGGTACTGTGAAACCAGAAGATAAACTTGAAGCACCTGAACTTGACCTTGACTCTGAATTAAGGAAAGGAATAGTTGTAAGAGCTGGTGGATCTGCCAGAATTCACATTCCATTCAAAGGTCGCCCAACACCTGACATCACCTGGTCTCGAGAGGAAGGGGAATTCACAGATAAGGTCCAAATTGAAAAGGGAGTAAACTACACCCAACTATCAATAGATAACTGTGATAGAAATGATGCCGGAAAATACATTCTCAAGCTGGAAAACAGCAGTGGATCTAAATCTGCTTTTGTAACTGTGAAAGTTCTTGACACCCCAGGACCACCACAGAATTTGGCAGTCAAAGAAGTGAAAAAAGATTCTGTCCTGCTGGTATGGGAACCACCCATCATTGATGGGGGTTCAAAGGTGAAGAACTATGTTATTGACAAACGTGAGTCAACCAGAAAAGCATATGCTAACGTGAGTAGTAAATGCAGCAAAACAAGCTTTAAAGTTGAGAATCTTACAGAAGGAGCCATTTATTACTTTAGAGTTATGGCTGAAAATGAATTTGGAGTTGGTGTTCCAGTGGAAACCGCTGATGCTGTGAAAGCCGCTGAACCTCCTTCCCCACCAGGAAAAGTGACACTCACTGACGTGTCCCAGACCAGCGCATCGCTGATGTGGGAGAAACCTGAACATGATGGTGGCAGCAGAGTCGTGGGTTATGTTGTTGAAATGCAGCCCAAAGGAACAGAAAAATGGAGTTGTGTGGCCGAATCCAAAGTCTGTAATGCAGTGGTTACTGGTTTGAGTTCTGGACAAGAATATCAGTTCTGTGTCAAGGCTTACAACGAGAAAGGAAAAAGCGATCCAAGAGTGCTTGGTGTTCCTGTCATAGCCAAGGACTTGACCATACAGCCTAGTTTTAAGTTACCATTTAACACATATACTGTCCAAGCTGGAGAAGATCTTAAAATTGAAATTCCAGTTATCGGCCGACCAAGACCTAACATTTCATGGGTCAAAGATGGTGAGCCTCTTAAACAAACCACAAGAGTAAATGTTGAGGAAACAGCCACTTCAACAATTCTGCACGTTAAAGACAGTAATAAAGATGACTTTGGAAAATACACTATAACAGCAACAAATAGTGCAGGTACAGCCACAGAAAATCTCAGCATCATTGTTTTGGAAAAGCCCGGACCTCCAGTTGGACCAGTTCGGCTTGACGAAGTTAGTGCAGACTTTGTGGTCATCTCTTGGGAACCTCCAGCCTATACTGGAGGTTGCCAGATAAGCAACTACATTGTAGAGAAGCGAGATACAACTACCACCACTTGGCATATGGTATCAGCAACAGTTGCGAGAACAACAATTAAAGTAACCAAACTGAAAACAGGCACTGAGTACCAGTTTAGAATTTTTGCAGAGAACAGGTATG?????TTTCGGGGAAGTCCCTTCCAAGAAAAGATGACTGCAGGAGACAATGCCCAGTTAGTCCCG---GCAGATCAGGTG---AACATTACCGAGTTTTACAAC---AAGTCCCTTTCATCCTACAAGGAG---AATGAGGAGAACATCCAGTGTGGGGAGAATTTCATGGACATGGAGTGCTTTATGATTCTGAACCCCAGCCAGCAGCTGGCCATCGCCGTCTTGTCCCTCACGCTGGGCACCTTCACGGTCCTGGAGAACCTGCTGGTGCTGTGTGTCATCCTCCACTCCCGCAGCCTCCGCTGCCGGCCCTCTTACCACTTCATCGGCAGCCTGGCGGTGGCCGACCTCCTGGGGAGCGTCATTTTTGTCTACAGCTTTGTTGACTTCCACGTGTTCCACCGCAAAGATAGCCCCAATGTGTTTCTCTTCAAACTGGGTGGGGTCACTGCCTCCTTCACAGCCTCTGTAGGCAGCCTGTTCCTCACAGCCATTGACAGGTACATATCTATTCACAGGCCCCTGGCTTATAAGAGGATCGTCACCAGGCCCAAGGCCGTGGTGGCATTTTGCCTGATGTGGACCATAGCGATCGTGATTGCCGTGCTGCCTCTCCTGGGCTGGAACTGCAAGAAACTGCAGTCCGTTTGCTCAGACATTTTCCCGCTCATTGACGAAACCTACCTGATGTTCTGGATCGGGGTCACCAGCGTGCTGCTGCTGTTTATCGTGTATGCATACATGTATATTCTCTGGAAGGCTCACAGCCACGCGGTCCGCATGATTCAGCGCGGCACCCAGAAGAGCATCATCATCCACACGTCAGAGGACGGCAAGGTGCAG---GTGACGCGGCCCGACCAAGCCCGCATGGACATTCGGCTGGCCAAGACCCTGGTTCTGATCCTTGTGGTTTTAATCATCTGCTGGGGCCCTCTGCTCGCGATTATGGTGTATGATGTCTTTGGGAAGATGAACAAGCTGATTAAGACGGTATTTGCGTTCTGCTTATATCTGAATGTGTGGGTGCCAACACCTAAACCAAAAAATGCGACTGTAATGATCTGGATCTATGGTGGTAGTTTTCAAACCGGAACATCATCTTTACCTGTTTATGATGGCAAATTTCTGGCTCGGGTTGAAAGAGTTATTGTAGTTTCAATGAACTATAGGGTGGGTGCCCTAGGATTCTTAGCTTTACCAGGAAATCCCGAGGTACCAGGGAACATGGGCTTGTTTGATCAACAGTTGGCACTTCAGTGGGTCCAAAAAAATATAGCAGCCTTTGGTGGAAATCCTAGAAGTGTAACTCTCTTTGGAGAAAGTGCAGGAGCAGGTTCAGTTAGCCTTCATTTACTTTCTCCTAGAAGCCAGCCATTGTTTACCAGAGCCATTCTGCAAAGTGGATCCTCTAATGCCCCTTGGGCAGTAATGTCTCTCGATGAAGCCAGGAACAGAACGTTGACCTTAGCTAAATTTATTGGTTGCTCTAGAGAAAATGAGACAGAGATAATCAAATGCCTTCGAAACAAAGATCCCCAGGAAATTCTACTGAATGAAGTCTTGGTTGTCCCC------TCTGATACCCTTTTGTCTGTAAACTTTGGTCCAATTGTGGATGGTGATTTTCTCACTGACATTCCAGACACACTACTCCAACTTGGA---CAGTTCAAAAAAGCCCAGATCTTGGTGGGCGTTAATAAAGATGAGGGGACAGCATTTTTAGTATATGGTGCTCCTGGTTTCAGCAAAGATAACGACAGTATCATAACTAGAAAAGACTTTCAAGAAGGTTTAAAAATGTATTTTCCAGGAGTGAGTGAATTTGGAAGGGAATCGATCCTTTTTTATTATGTGGACTTGTTAGATGATCAGAGAGCTGAAAAATACCGTGACGCGTTGGATGATGTTCTTGGGGACTACAATATCATATGTCCAGCCTTGGAGTTCACCAAAAAGTTCTCAGAATTGGGAAATAATGCCTTTCTCTACTATTTT???????????????????????????????????????????????????????????????????????????????????????????????????????????????????????????????????????????????????????????????????????????????????????????????????????AGCTCACCCCCGCCCAGTGGTTTCTGCGGGAAGGGAGTATGTTTGTGGCCTTGTCTGCCTCCGTGTTCAGCCTCCTAGCCATCGCCATCGAGCGCTATATCACAATGCTGAAAATGAAACTCCACAATGGGAGCAACAGCTTCCGCTCCTTCCTGCTGATCAGTGCCTGCTGGGTCATCTCCCTCATCCTGGGTGGCCTGCCCATCATGGGCTGGAACTGCATCAGCGTGCTGTACAACTGCTCCACCGTCCTGCCGCTCTACCACAAGCACTATATCCTCTTCTGCACCACTGTCTTCACTCTGCTCCTGCTCGCCATCGTCATCCTCTACTGCCGGATCTACTCCTTGGTCAGGACTCGGAGCCGCCGTCTGACCTTCCGCAAG------AACACGTCTAAGGCCAGCCGCAGCTCGGAGAAGTCGCTGGCGCTGCTCAAGACCGTGATTATCGTCCTGAGCGTCTTCATCGCCTGCTGGGCGCCCCTCTTCATCCTGCTCCTGCTGGACGTGGGCTGCAAGGTGAAGACCTGCGACATCCTCTTCAGAGCCGAGTACTTTCTGGTGCTGGCAGTGCTCAACTCCGGCACCAACCCCATCATTTATACTCTGACCAACAAGGAGATGCGCCGGGCCTTCATCCGGATCCTGTCCTGCTGCAAATGCCCCAGCGGGGACTCCGCGGGCAAATTCAAGCGACCCATCATTGCCGGCATGGAATTCAGCCGCAGTAAGTCGGACAACTCCTCCCACCCGCAG?????????????????????????????????????TCTTCCGGATCGATGTGAAAGCAGATGTTGACTCGATCCACCCCACCGAGTTCTGCCATAACTGCTGGCGCATCCTGTACAGGAAGTTTAGCAGTGCCCCACGTGAGGTTTACTTCCCAAGGAATGCAACCATGGAGTGGCACCCCCACACACCATCCTGTGACATCTGCCACACTGCCCGCCAGGGA------------CTCAAGAGGAAGAGTCATCAGCCAAACGGGCAGCTC---AGCAAAAAACTCAAAACCGTG---GTTGACCGAGCGAGAAGAGCC---CGTCGGCACAAGAGAAGA---GAAGTGATGCAGAAGATTTCCAACTGCAGTAATATACATCTCAGTACCAAGCTTCTTGCAGTGGACTTCCCGGCACACTTTGTGAAATCCATCTCCTGCCAGATTTGCAAACACATTCTGGCTGACCCTGTGGAGACCACCTGTAAGCATGTATTTTGCAGGATCTGCATTCTCAGATGCCTCAAAGTCATGGGCAGCAACTGTCCCTGTTGCCAATATCCCTGCTTCCCTGCCGACCTGGAGAGTCCAGTGAAGTCCTTTCTGAGCATCTTGAATTCCCTGATGGTGAAATGTCCAGCCAAAGAGTGCAACGAGGAGGTCAGCCTGGAAAAATATAATCACCACGTCTCAAGCCACAAGGAATCCAAAGAGACTTTTGTGCATATTAACAAAGGGGGTCGGCCCCGTCAGCATCTCCTGTCCTTGACCCGAAGGGCTCAGAAGCACCGCCTGAGGGAGCTCAAGATGCAAGTCAAGGCTTTCGCCGACAGAGAAGAAGGTGGAGATGTGAAATCCGTGTGTCTGACCTTGTTCCTGCTGGCGCTGAGGGCAAGGAATGAGCACAGACAAGCGGACGAGCTGGAGGCC??????????????????????????????????????????????????????????????????????????????????????????GACTACCTGAATGGCCCCTTCACTGTCGTGGTGAAGGAGTCTTGTGACGGAATGGGAGATGTGAGCGAGAAGCACGGGAGTGGGCCAGCAGTTCCAGAAAAGGCAGTTCGGTTTTCGTTCACGGTC------ATGAAAATTACTGTAGCCCATGGCTCAGAAAACGTGAAGGTGTTTGAAGAAGTCAAACCCAACTCCGAACTGTGTTGTAAGCCCCTGTGTCTCATGCTGGCAGATGAGTCTGACCACGAGACCCTGACGGCCATCCTGAGCCCTCTCATTGCCGAGAGGGAGGCCATGAAGAGCAGCCAATTAATGCTTGAGATGGGAGGCATCCTTCGGACTTTCAAGTTCATCTTCAGGGGCACTGGATATGATGAGAAACTCGTCCGGGAAGTCGAAGGCCTTGAGGCTTCTGGCTCAGTCTACATTTGTACCCTTTGTGACGCCACCCGCCTGGAAGCCTCTCAGAATCTTGTCTTCCACTCCATCACCAGAAGCCACTCTGAGAACCTGGAGCGCTATGAGGTCTGGCGTTCCAACCCATACCACGAGTCGGTGGAAGAACTGCGGGATCGGGTGAAAGGGGTCTCATCGAAACCTTTCATCGAGACTGTCCCTTCCATAGATGCACTCCACTGTGACATTGGCAATGCGGCTGAGTTCTACAAGATTTTCCAGCTAGAGATAGGGGAGGTGTATAAGAATCCCAATGCTTCCAAAGAGGAAAGGAAAAGA???????????????????????????????????????AAGATTTATGTCATGTCTATTGCTGGCAAG---AACAGCAAAAAAGTTACTTTTCGCTGCACGGAGAAAGACTTGGTAGGAGATGTTCCCGAAGCCAGATATGGTCATTCCATTGATGTGGTGTATAGTCGAGGGAAAAGTATAGGTGTCCTCTTTGGAGGACGGTCATACATTCCTTCTTCCCAAAGAACCACAGAAAAATGGAATAGTGTAGCTGACTGTCTGCCCCATGTTTTCTTGGTGGATTTTGAATTTGGGTGCTCTACATCATACATACTTCCAGAACTTCAGGATGGGCTATCTTTTCATGTCTCTATTGCCAGAAATGATACCGTTTATATTTTAGGAGGACATTCACTTGCCAATAACACCCGCCCTACCAACCTATACAGAATAAAGGTTGATCTCCCACTGGGTAGCCCAGCTGTGAATTGCACGGTCTTGCCA????????????CCTCATCTTATCACAGTAGAGGAAATAAAAAAGCAGATTGAAGCTGTGGGCTTTCCAGCATTCATCAAAAAACAGCCCAAGTACCTCAAGTTGGGAGCTATTGATATAGAACGCCTAAAGAATACACCAGTCAAATCCTCAGAAGGATCACAGCAAAGGAGTCCATCGTATACCAGTGAT---TCAACAGTCACTTTCATTATAGATGGCATGCATTGTAAATCATGTGTGTTAAATATTGAAAGTGCTTTATCTACACTCCAATATGTAAGCAACATAGTAGTTTCTTTAGAGAATAGATCTGCTATAGTAAAGTACAATGCAAGCTCAGTCACTCCAGAAACCCTGAGAAAAGCAATAGAGGCCGTGTCACCAGGGCAATATAAAGTTAGTATTACAAGTGAAGTT---GAGAGTACCTCAAACTCTCCCTCCGGCTCATCTTTTCAAAATATTCCTTTGAACATA---GCTAGCCAT---CCTCTAACTCAAGAAACTGTGATAAACATTGATGGCATGACTTGTAATTCTTGTGTTCAGTCTATTGAGGGTGTCATATCAAAAAAGGCAGGGGTAAAATCCATACGAGTATCTCTTGCAAATGGCAATGGGACTGTTGAGTATGATCCTCTACTAACCACTCCAGAAACCTTGAGAGAAGCAATAGAAGACGCCTGTCAAGACATCGTTCTGTCCAATGCCCCCCTCGGGCCTCAATTCCCCTTCACAGGGGTGGATGACCGGGAGTCTTGGCCCTCGGTCTTTTACAATAGGACCTGCCAGTGCTTTGGCAACTTCATGGGATTCAACTGTGGAAATTGCAGGTTTGGCTTTTGGGGACCAAACTGCACAGAGAAGCGACTTTTGGTGAGAAAAAACATCTTTGATCTGAGTGTCCCAGAGAAGAACAAATTTCTTGCCTACCTTACTTTAGCGAAGCATACCACCAGTCCAGACTATGTCATCCCCACAGGCACCTATGGCCAAATGAATAATGGATCAAACCCCAAGTTTAATGACATCAACATTTATGACCTCTTTGTCTGGATGCATTATTATGTGTCAAGGGACACACTGCTTGGAGGGTCT---CAAGTCTGGTGCCAGTTCCGTTCTGTCGTGAGGATGGACTACATGGTCTACTTCAGCTTCTTCACTTGGATTTTAATCCCCCTGATTGTCATGTGCGCCATCTATCTTGACATATTCTACATCATCCGGAACAAACTCAATCAGAACTTT---TCGAGCTCCAAAGAGACAGGTGCATTTTATGGACGGGAGTTCAAGACGGCCAAGTCTCTGTTTCTGGTTCTCTTCCTGTTTGCTTTGTCCTGGCTGCCTTTGTCCATCATCAACTGTATCACCTACTTT------CATGGTGAGGTG---TCACAGATTTTTCTGTACTTGGGCATTCTGCTCTCCCA?TACTTCGGTTGCATGAAGGCTGCCCCCATGAAGGAAGCAAACGTCCGAGGACAAGGCAGCTTGGCC---TACCCAGGTGTGCGGACCCATGGGACTCTGGAGAGCGTGAATGGGCCCAAGGCAGGCTCGAGAGGCCTGAATTCCTTGGCTGACACTTTTGAACACGTGATAGAAGAGCTGTTGGATGAGGACCAGAAAGTTCGGCCCAATGAAGAGAACAATAAGGACGCGGACTTGTATACTTCCAGGGTGATGCTCAGTAGTCAAGTGCCTTTGGAGCCTCCTCTTCTCTTTCTGCTTGAGGAATACAAAAATTACCTGGATGCTGCAAACATGTCTATGAGGGTCCGGCGCCACTCTGACCCCGCCCGCCGTGGGGAGCTGAGCGTGTGTGACAGTATTAGCGAGTGGGTGACAGCGGCGGATAAAAAGACTGCAGTGGACATGTCGGGCGGGACGGTCACGGTCCTTGAAAAAGTCCCCGTATCGAAAGGCCAACTGAAACAGTACTTCTATGAGACCAAGTGCAATCCCATGGGTTACACAAAGGAGGGCTGCAGGGCCATCGCCAGGTTCGAGCGTCTGCAGACGGTCACCAACTACTTCATCACCTCCCTGGCCTGTGCTGACCTGGTCATGGGCCTGGCGGTGGTGCCCTTTGGGGCCAGCCACATCCTCATGAAAATGTGGACCTTTGGCAACTTCTGGTGTGAGTTTTGGACTTCCATTGACGTGTTGTGCGTCACGGCCAGCATCGAGACCCTGTGCGTGATCGCAGTGGATCGCTACTTCGCTATCACATCACCCTTCAAGTACCAGAGCCTGCTGACCAAGAATAAGGCCCGGGTGGTCATTTTGATGGTGTGGGTCGTGTCAGGCCTTACCTCCTTCTTGCCCATCCAGATGCACTGGTACCGGGCCACCCACCAGGAAGCCATCAACTGCTATGCCAAGGAGACCTGCTGTGACTTCTTCACGAACCAAGCTTATGCCATTGCTTCCTCCATCGTGTCCTTCTACTTTCCCCTGGTGGTCATGGTCTTCGTCTACTCCCGGGTCTTCCAGGTGGCCCAAAGGCAGCTCCAGAAGATTGACAGATCTGAGGGCCGCTTCCATGCCCAAAACCTCAGCCAAGTGGAGCACGATGGGCGGAGCGGACATCGCAGGGCCTCCAAGTTCTGCCTGAAGGAACACAAAGCCCTCAAAACTCTGGGCATCATCATGGGCACTTTCACCCTGTGCTGGCTGCCCTTCTTCATCGTCAACATAGTGCACGTGATCCAGGATAACCTCATCCCCAAGGAAGTTTACATCCTTCTAAACTGGGTGGGCTATGTCAACTCTGCTTTCAATCCCCTACTCTA?TTCAGCAGCCCTCTCTGGACTCCGTGCACCAAGGTCATGACCAGGGGCTCC---TGGCAGCTCAGCCCTGCTGACCCAGAGCACGTGACAGCTGCCCTTTACCAGCCAAGCGCCTCC---GAGATG---CAACTGAAGCGCATG------------------CCTCGCATCAGGAGCCTAATC------CAAGCCCAGAAAGGGACAGAGCCTGGCATGGATGAGGCTGGAGAGATGGAG------CAGAAGCAGCTGCAGAAGAGGTTCGGGGGCTTCACCGGGGCCCGCAAGTCGGCCCGGAAGTTGGCCAACCAGAAG????????????????????GTTCCTCATCCTCTTCACCATCTTCGGCAACGCGCTGGTCATCTTGGCTGTGCTGACGAGCCGCTCGCTGCGCGCCCCGCAGAACCTGTTCCTGGTGTCGCTGGCCGCTGCCGACATCTTGGTGGCCACGCTCATCATCCCTTTCTCGCTGGCCAACGAGCTGCTGGGCTACTGGTACTTCCGGCGCACGTGGTGCGAGGTGTACTTGGCGCTCGACGTGCTCTTCTGTACCTCGTCCATCGTGCACCTGTGCGCCATCAGCCTGGACCGCTACTGGGCTGTGAGCCGCGCGCTGGAGTACAACTCCAAGCGCACCCCGCGCCGCATCAAGTGCATCATCCTCACCGTGTGGCTCATCGCAGCGGTCATCTCCCTGCCACCGCTTATC------TACAAGGGCGACCAGGGGCCCCAGCCCCGC---------------------------------------GGGCGCCCCCAGTGCAAACTCAACCAAGAGGCCTGGTACATCCTGGCCTCTAGCATCGGGTCCTTCTTCGCACCCTGCCTCATCATGATCCTTGTCTACCTGCGCATCTACCTGATTGCCAAACGCAGCAGCGGGCAGTGGTGGCGGCGGCGG------GCGCAGCTGACTCGGGAGAAGCGGTTCACCTTTGTGCTGGCCGTGGTCATTGGCGTTTTTGTGCTCTGCTGGTTCCCCTTCTTCTTCAGCTACAGCCTGGGAGCCATCTGCCCACAGCACTGCAAGGTGCCCCACGGCCTCTTCCAGTTCTTCTTCTGGATTGGCTACTGTAACAGCTC?????????????????????????????????????????????????????????????????AGCCATGTGGCACAAATACTCATGCCAGCTCA---TTATGGCATGGGAACAGCAGTTTATTACTCACTAAAGACAGAATGAATGTAGAGAAGGCTGAATTCTGTAATAAAAACAAACAGCCTGGCTTAGCAAGGAGCCAACAGAGCAGATGGGCTGAAAGTAAGGAAACATGT---AATGATAGGCAGACTCCCAGCACAGAGAAAAAGGTACTTCTGAATGCTGATCCCCTGTGTGGGAGAAAAGAACTGAAGAAACAGAAACCTCCATGCTCT---GACAGTCCTAGAGAT---TCCCAAGAT---GTTCCTTGGATAACACTGAATAGTAGCATACAGAAAGTTAATGAGTGGTTTTCCAGAAGTGATGAAATGTTAACTCCCGAT---GACTCACATGACGGGGGATCTGAATTGAATACTGAAGTAGCTGGT---GCAATAGAAGTT------CCAAATGAAGTG---------------------------------------------------------GACGGATATTCTGGTTCTTCTGAGAAAATAGACTTAATGGCCAGTGATCCTCAGGATGCTTTGATATGTGAAAGTGAAAGAGTCCACACCAAGTCAGTAGAGAGTAAT---ATC?AAGATAAAATATTTGGGAAAACCTACCGGAGGAAGGCAAGCCTCCCTAACGTGAGCCACACGAATGAA---GATCCA---ATTATAGGAGCATGT---GCTATA---GAACCTCAG---ACAACACGAGCCCATCCCCTCACGAATAAAGTAAAGCGTAAAAGGAGAACTACATCAGGCCTTCATCCTGAGGATTTTATCAAGAAAGTAGATTTGGCCATTGTTCCAAAGACTCCTGAAGAGCTAGTTGAGGGAACTGACCAAATC---------GAGCGA---AATGGTCATGTGATGAATATTATAAATAATGGTCCTGAGAATGAAACAAAA---GGTGATTATGTTCAAAATGAGAAAAATGCTAACCCAACAGAA------TCATTGGAAAAAGAATCTGCTTTTAGAAGCAAAGCTGAACCGATAAGCAGCAGTATAAGCACTATGGAACTGGAATTAAATAGCTCCAGTTTGAAAGCCCCTAAGAAGAACAGGCTGAGGAGGAAGTCCTCCACCAGGCACGCTTGTGTGCTTGAATTCGTA---GTCAATAGAAATCCAAGCCCACCTGATCATAGCGAACTACAGATCGATAGTTGT------TCTAGCAGTGAAGAGATG---AAGAAACAACATCTGGACCAAATGCCAGTCCGACACAGCAAAACGCTTCAGCTCATGGAAGATAAAGAACCTGCAACT---------GGAGCCAAGAAGGGTAGTAAG---CCAGGTGAACAG---ATAAATAAGAGACTT---GCCAGTCATGCTTTTCCAGAGCTAAATTTAACAAACGTACCTGGGTTT---TTCCCTAACTGTTCAAGTTCTAATAAACCTCAA---GAGTTTGTCAATCCTAGCCTTCGAAGAGAA---GAAATAGAAGAGAGCCGAGGA---ACGATTCAAGTGTCTGATAGTACCAGAGATCCCAAAGAGCTGCTATTGAGTGGAGGACGAGGTTTG---CAAACT---GAA---------AGATCTGTAGAGAGTACCAATATTTCATTGGTACCTGACACTGATGACAGCACTCAGGACAGTATCTCGTTACTGGGAGCTGACACCCTAATAAGGAAGGCAAAA---ACAGCACCAAATCAACGTGCGAGT---CTGTGCGCAGCAATTGAAAACCCCAAGGAACCTATCCACGGTTGTTCT---AAAGATGCTAGAAATGACACAGAGGGTTTTGCAGATCCGTTGACATGCGAAGATAACCAC---ACTCAGGAGACAAGCATAGAAATGGAAGAGAGTGAACTTGATGTGCAGTATGTACTCAATATGTTCAGGGTTTCAAAGCGTCAGTCATTTGCTCTGTTTTCAAATCCAGGAGATCCAGACAAGGACTGTGCAACGGTCTGTGCCCAC------TCTGGGGCCTTAAGGAAACAAAGTCCA---AAAGTCACTCTTGAATGTGGACAGAGAGAAGAAAATCAGGGAAAGAAAGAGTCTGAAATCAAG---TATGTGCAGGCAGTTCAT------GCAACTGCAGGCTTTTCTGCAGTTGGTCAG---AAAGCTAAGAAGCCAGGCAATGATGCCAAATGTAGCATAAAAGGAGGTGCTAGGCTTTGTCAGTCATCTCAGTTCAGA---GGCAAGGAAACTGAACTCCTTATTGCAAAT---AACCATGGAATTTCCCAAAACCCTTATCATATACCA------CCACTTTCTCCCATCAGATCATCTGTT---AAAACTCTATGTAAGAAAAAC---CCGTCAGAGGAAAGGTTTGAGCAA---CATTCAATGTCACCTGAAAGAGCAATGGGAAATGAGAGCGTCATTCAAAGTACAGTGAGCACAATTAGCCAAAATAACATCAGAGAAAGCACCTTTAAAGAAGTCAGCTCAAGCAGTGGTGAAAACATTCAGGCAGAG---CTAGGTGGAAACCGAGGACCTAAATTAAATGCTATGCTCAGATTAGGTCTTATGCAACCTGAAGTCTATAAGCAAAGCCTTCCTGTAAGTAAC---TGTAAACAT---CCGGAAATGAAAAGGCAAGGAGAAAATGAAGGC---GTAGTTCTGTCTGTTAATGCAGATTTCTCTCCATGTCTAATTTTAGATAACCCCGAACAA---CCTATGGGAAGTAGTTGTGCTTCTCAGGTTTGTTCGGAGACACCCGATGATCTATTAAAT---GGTGACAAAGTAAAGGGAAAA---ATCAGCTTTGCTGAAAGTGACATTAAGGAAAGATCTGCTGTCTTTAGCAAAAGTGTCCAGAAAGGAGAATTCAGAAGGAGCCCTAGCCCTTTAGAT---GATACACATTTGGCCCAGGGTCAC---CAAAGAGGGGCCAGGAAATTAGAGTCCTCAGAAGAGAACACATCTAGT???????????????????????????????????????????????????????????????????????????????????????????????????????????????????????????????????????????????????????????????????????????????????????????????????????????????????????????????????????????????????????????????CCCTCCGGTGCACAT---TCAGAAGTGGAAGGTGGTGGTATT---------CACTTTCAATCTCTGGAAAGC---TTTTCATCTGACCAT---GATAAT---ACCAGT------CTGTTAACT---CCT---AGC---------TCCAGGGATCCTCCATCAAAC---CCGGTC---ATGATTTCTAGAGGAAAAGAATCATAT---AAA---ATGTCAGAGAAACTAAAATGTAAG---AATCATGAAGCTGGTTTTGAATTAACCAAA------------------------------------AATGAAAAGAATCAA---ATACATGTTTTAAATGCAAATTCTAAAAATGCTAAGCTGTTGTCAACTGAAAAATATGTAACAGTAGCATCACCTTCAATGAAGGTACAATTCAACCAAAATGCAAATCTCACTGCAATCCAAAAAGACCAA---------AAAGAAGCTACTTTAATTTCAAAA---ATAGCTGTCAGTCCAAACTCTGAAGAA---CTTTTCCCAGATGAT---AGTAATTTTGTCTTAGAGATAACTGATGAAAGTAATATTTCTGTTTTAGGAAAT---ATTAAGGAACTTCATGATTCAGACCTCTGTTGTGTAAGAGAACCTGTTCTCAAGAACTCTACCACGGTGGTGTATACAGACAGAGATGACAAA---CAGGCGACCAAAGTGTCGATTATGAAAGACTTTGATTCATCA---AACATA---GATGATCTTACAGAAAAGAACAGAAATAGCATAAAGCAGCCACTAAAA---------------ATGACTCCAGAT---CAAGATTCAAAATCAGACATCACCTTGGATATA---GTTAGGAAATCAAATGGAAATAACGAT---TACATGAATAATTGG---TCAAAA---CTGTCAGATCCAATTTCAAATCACAGTTTTGGAAGTGGCTTCAGAACAGCTTCTAATAAAGAGATAAAACTCTCAGAACACAACATTAGGAAAAGTAAAATGCTCTTCAAAGATATTGAAGAACGTTAT---CCTACT---AACTTAGCATGTATTGAAATTGTAAAT------ACCTCA------------------------------------TCATTAGAAAGTCAA---AAGAAATTA------AGCAAA---CCT------CTTGCACTTGATCCACAGTCAATTAATAGTGTATCTGGGTTTGTGCAGAGTAGCACGTATGTTTCTAATAGTGAAAGTGGTCACACAGCTCCTCCAACTTTA---------AAGCGAGATTTT---AATTCAAATCATAATTTAACACCTAGCCAAAAGGCAGAAATTACAGAACTTTCTACTATTTTGGAAGAATCAGGAAGTCAGTTTGAATTTACACAGTTTAGAAAACCAAGCCACATAATACAGTTTGAAATG---CCTGAAAACCAG---------CTGACTGTCTTGAAT---------------AGCACTTCTGAGGAATGCAAAGATACT------GATCTTCATCTCACAATTAATGCCCCATCTATCATTCAGGTAGATAGCAGTAAGAAATTTGAAGGTATACTTGGAGGTAAGCAGAAGTTTGCTTGCTTGTCGAGAACCAAC---TGTAACAGAAGTGCTTCTGGCTATTTAACAGATAAAAAT------GAAGTGGAGTTTAGAGGCTTTTATTCTGCTCGTGGCAAACTGAATGTTAGTAGTGAAGCATTGCAAAAAGCTAAGAAA------CTGTTTAGTGACCTTGAGGATATCAGTGAGGAAACTTCTGTA---GAAGTAGATACAATAAGTTTCTCCTCAAGTAAATGTAATGATTCT---GCTGTTTCAATGATTCAGATAGAAGATTATAACAAT---GATAAAAATTTAAATGAGAAAAATAATAAAAGC---CAACTAATACTAGAGAATAATATTGAAATGACTGCTGGCATTTTTGTTGAAGAAAATACTGAAGGTTACAAGAGAAATACA---GAAAATGAAGATAACCAGTGT---------ACTAGTGCCAGTGGA---AATACTCATAACTTA---GAATCTGTTGGCAGTGATTCAAGTAAAATTCATGAAGAAGAAAACAGTTTGCCATGTCACAACATAGATCTAAAATTATCTAGCCAGTTTATGAAGGAGGGAAACACTCAAATTAAAGAAGGTTTGTCAGATTTAACCTGTTTG---GAAGTTGCACGAGCTGAAGATACATTTCATGTTAATATGTCAGATAAGCAGCAATTCACAGCT---AATACAATGAGGCAAAAC------ATAAAAGATTTTGACATTTTTGATTTATCCTTTCAGACTGCA------------AGTGGGAAAAATATGAGGGTCTCCAAAGAGTCATTAAATAAAGTTATAAATCTCCTTGATCAAAAATGGACAGAAGAAGAA------TTGAATAACTTTTCAGATTCCTTGAATTCTGAATTACTTTCTGGCATAGATACCAACAAAATAGACATCTCAAGTCATGAGAAAACAGAAAAAGACAAAATAATGAAAGCAAGTGACCTAACTGGTACTGAAAATAAATTACTGACCCTCCAGCAAAGACCAGAAAGTGAAATCAAAAAGATCAAAGAACCTACTATGTTGGGTTTCCATACAGCTAGTGGGAAAAAAATAGAAATTGCAAAGGAATCTTTGGACAAAGTGAAAAATCTTTTTGATGAAAAAGAG---CAGGAT---AATAGTGGAATCACTAATTTTAGCCTTCAAGGGGCAAAGATGTCCAAGGACAGAGAGGAA---------TATAAAGATGGGCTTGAATTAGCATGTGAGACAATTGAATTAACAACTGCCCCAAAGTGTGAAGAAATGCAGAATTCTTTAGAG------------GAGAAAAAACTTGTTTCTAATGAGGTTGCAGTGGCACCCAGGCTCTTAAGTGAT------------------AATTTATACAAACAAACTGAAAATCTTAAAATATCAGATCGTGCC---TCTCTGAAAGTTAAAAAGCCTACAATT---TATATAAATCAACCCACTTACTCAGCCATTGAAAATTCACCTTTAGCATTTTACACAGGACATGGTAGAAAAATTTCTGTGAGTGAAGCTTCACTATTTGAAGCAAAAAAATGGCTTAGAGAAGGAGAATTGGATGATCAACCAGAAAAA------ATAAATGCTGCT------------------------AAGGTGATC---TGTTTA---------------------------------------AAAGAATATCCTGATGATTATGTAGAAAATCTT---TCATGTGGA---------AATAGTTCAAGTAGTACCATAACTGAAAATGACAAAAATCATCTTTCTGAAAAACAAGGCCCAACT------TATTTAAGTAATAGTACCATGTCAAACTCATACCAT---TCAGATTTTTGTCATTCCAGTGAGGTATATAATAAATCAGAATATCTGTCAAAAAATAAAGTTGGTACTTCTGGTATTGAGCCAGTAATAAACAATGTTAAGGAGGGAGAA---AACACTAGTTTTTCTGAAATGATGTCCACTGTAAGAGAAGCAGACACAGACCCACAAATTGTAAATGAAGATATTTGTGTTCAGAAACTTGTGACTAACTCTTCA---TGCAAAAATGAAAATACACCCATTAAAGTGGCCATATCTGACTCAGATAATTTTAATTCAATTCAAAAACTGAATCCTAATTCACATAATGCTGTA---------------------------------------CCTGCA---TACAGTACAGCAAGTGGT---------TTTGTTGCACACCAGTCAAAA------GTGACAGAGGGATTTACA---------------GACAACTGCAGT---ATGGTA---ACGAAGCAG---AACACCAAGAGT------------------------------------AAATCAGACACTTACTATGCGAAAATTGTGTCA---GGTTATCCT---AACGCACTGGATGATTCGGAGGAT---ATTATTTTTACGAACTCTCTGGAT------GATGCAGAA---CATGGTTCATCTTCACATAAGGTTTTTGCTGAC---------ATTCAAAGTGAAAAAACTTTA------------------------------CAACTTAACCAAAGTATATCTGGATTGGAGAAAGTTTCTGAAATACCACCTTGTCAGAATAATTCCAAAACT------TCTGATATATGTAAACTTAGT---ACAGGGAAGCTTCCC---------AAGTCCGTCTCTTATACGAATGCTTGT------GGGATTTTTAGCACAGCAAGTGGAAAATCTGTACAAGTATCAGATGCTGCATTACAAAAGGCAAGGCAGGTGTTTTCTAAGATAGAAGATAGT---GCCAAGCAACTC---------TTTCCCAAAGTATCATTTAAA---AATAATGAACATTCAGACAAGTTTGCAAATGAAGAAAATGCTATG---CTACACACCTCCCAAAATTTACTATCA------------------------------------------------TCTGCTGTCTTTGGATTTAGCACCGCAA???????????????????????????????????????????????????????????????????????????????????????????????????????????????AGGGCCTTGATGATCATCAAAATATGCACAGGGCAGCTGATGGCCTCTCTAGGAGTGGAGGAAAAGAAGGAGATGATAAAGATGAT------GATGAAGATGACAGTGGAGATGAC---ACTTTTGGTGATGATGACAATGGCCCAGGACCTGAAGAGAGACAA---------GGAGGAAACTCCAGACTCAAAAGTAATGAGGACTCAGCCGAAGTCACACAATCCAGGGAAGATAGTGCCCTGCAAGGAGAAGACAGTACCCAAGATACCACCAGTGAGAGCAGGGACCTTGACAATGAGGATGAGGTGAACAGCAGGCCTGAGAGAGGTGACTCTGCTCAAGAGAGT---GAGAGTGAGGAGTACTGGGTGGGA---GGAGGCAGTGAAGGGGATAGTAGCCATGGGGAT------------------------GGCTCTGAGTTTGGTGATGAA------GAAATGCAGAATGATGATCCAGACATTATCAGG------------AGTGACAGAGGCAACTCCAGAATGAACAGTGCTAGTGTC------AAATCAGAAGAATCGAAAGGAAACAGTGATGAGCAAGCAAGCACTCAGGATTCAGGTGACAGCCAATCAGTGGAGTATCTCAGGAGGAAAATTTTCAGAAAGTCCCGTATTTCTGAGGAA------GACGATATAGGTGAGCTTGATGATAGCAACACAATGGAA---GAAATCAAGAGTGACTCAACAGAAAACAGCGAGAGTGAATCTCTAGAAGAGAGTGAG---GAGACTCAGTCTCAAGAA------GACAGTCAAAATGTACAAGACCCCAGTAGTCTGCCATCTCAGGAAAATAGTAGTGAATCTCAGGAAGAGGCAGTGAGT---GAGCCCAGGGGTGACAACCCAGAT---AACACCACCAGTCAC------TCAGAA---GATCAGGAAGATAGTGACTCCAGTGAAGAGAATAGCTTGAATAAACCCTCCAGTTCAGAAAGTGAATCCACAGAGGAGCAAGCTGACAGTGAATCCAGTGAAAGCCTCTCAGAGGAGAGCCCAGAGTCCACTGAGGAGGAG---AACAGTTCTAGCCAGGAG---GGCCTCCAGTCTCACAGTGCCTCAGCA---GAGAGCCAGAGT---GAAGAAAGCCAGTCTGAGCAGGACAGC------CAGTCTGAGGAAGATGATGCCAGTGATTCT------------------AACTCTACT---GAGAGCGAA---------TCAAGCAGTGAAGAAGATGGCCACTCAAAAAACACTGAGATAGAAAGCAGAAAATTAACAGTTGATACTTATCACAA??????????GCCATTCATGACAAC---TATAAACCTGAATTCTACAACGATGACTCTTGGGTTGAATTCATTGAATTGGATATTGAT------GACCCAGACGAAAAGACTGAAGGATCAGACACAGACAGACTTCTCAGCAACGACCATGAGAAATCACTTAACATCCTCGGGGCAAAGGATGATGACTCTGGACGTACCAGCTGTTATGAGCCTGACATTCTGGAGACTGATTTCAGTGCCAGTGATGTGTGTGATGGTACTTCAGAGGTTCCT---CAGTCACAGAGGTTAAAAGGGGAAGTAGATCTCTTGTGCCTTGACCAGAAGAATCAAAATAACTTACCCTCTAGTGATACT---GCCCCTACCACTCAGCAGCCCAGT---GTTATCCTGGCAAAGGAAAACAAACCAAGACCACTTGTGATT---AGTGGAACTGAGTCAACTCATCAATCTGCCCATCCT------CAGCTGAGCAACCCGAGTTCACTGGCAAACATTGACTTTTATGCCCAGGTAAGCGACATTACTCCAGCCGGGAGTGTGGTCCTTTCCCCAGGCCAAAAGAATAAGGCAGGGATATCCCCGTGTGAC---AGGCCTCCG------GAAGTGGGCTCACTCTGC---CAAGCAAACTTCATCATGGACAGCGCCTACTTCTGCGAGGCCGATGCCAAAAAGTGCATCACTGTGGCCCCGCACGCCAAGGTTGAATCG---TGTGTAGAGCCAAGCTTTAACCAGGAAGACATGTACATCACCACAGAAAGCCTTACCACTACCGCTGGCCGGTCTGGGACCGCA---GAGCGGGCTCCGAGCTCG---------GGGATGCCCGTCCCGGACTACACCTCCATTCACATCGTTCAGTCTCCACGGGGCCTCGTGCTCAATGCGACTGCCGACAAAGAG---TTTCTCTCATCGTGCGGCTACTTCTAC---TGCAGCAAGCTTCTGGACCTGGTTTTCCTGCTAGATGGCTCCTCCAAGCTGTCTGAGGACGAGTTTGAAGTGCTGAAAGTCTTTGTGGTGGGCATGATGGAGCGTCTGCACATCTCCCAGAAGCGGATCCGCGTGGCCGTGGTGGAGTACCACGATGGCTCCCATGCC------TACATCGAGCTCAAGGACCGGAAGCGACCCTCGGAGCTGCGGCGCATTGCCAGCCAGGTGAAGTACGTGGGCAGCGAGGTGGCCTCCACCAGCGAGGTCTTGAAGTACACACTGTTCCAGATCTTCGGCAAGATCAACCGCCCCGAAGCGTCCCGCATCACGCTGCTCCTCATGGCCAGCCAGGAGCCCCCGAGGCTGGCCCGGAATTTGGTCCGCTACGTGCAGGGCCTGAAGAAGAAGAAA---GTCATTGTGATCCCCGTGGGCATCGGGCCCCACGCCAACCTCAAGCAGATCCGAAACATCGAGAAGCAGGCCCCCGAGAACAAGGCCTTTGTGCTCAGTGGTGTGGACGAGCTGGAGGAGCGAAGAGACGAGATTATCAGCTACCTCTGTGACCTTGCCCCGGAAGCACCTGCCATGGTCCCAGTCACTGTGGGT---CCGGAGCTCTTGGGG---GTTCCCTCATCGGGACCCAAAAGG---AACTCCATGGTTCTGGATGTGGTGTTTGTCCTGGAAGGGTCGGACAAAATTGGTGAGGCCAACTTTAACAAGAGCAAGGAGTTCATGGAGGAGGTGATTCAGCGGATGGACGTGGGCCAGGACAGCATCCGTGTCACGGTGCTGCAGTACTCCTACACGGTGGCCGTGGAGCACACCTTCAGCGACACCCAGGCCAAGGCGGAGGTCCTGCAGCACGTGCGGGAGATCCGATACCGGGGCGGCAACAGGACCAACACCGGGCTGGCCCTGCAGTACCTGTCTGAACATAGCTTCTCTGTCAGCCAGGGGGATCGGGAGCAGGTCCCTAACCTGGTCTACATGGTCACAGGAAACCCCGCCTCTGATGAGATC---AAGCGGATGCCTGGAGACATCCAGGTGGTGCCCATTGGAGTGGGCCCTCACGCCGATGTGCAGGAGCTGCAGAGTATTAGCTGGCCCAATGCCCCCATCCT?????????????????????????CGTCCTTATTAT---TCAGAAGAGATGTTTGAA---CAAGATTTTGAAAAACCCAAAGAAGAA---GATCCTCCTAAAACAGAGAGTCC?GCCACTGAGCCCTCGGGTAATTCA------ACAGGTCCTGAGACTAATTCTACTCAACCAAACGCACCCAATGCTGCAGGGAGTCAGAGCGGAAATGACACCAGCCCAACAGGAAACAGTGGCCATGGCCCAAACACA---------------GCT------------------------------------------------------------------------CAAAACCGGGTT------ATCTCA------CCCTCTACCGTTAATGTTTCAGGCCAGGGAGTACCAAGAACTCAAATC---ACATGGGGACCAAGTCAGCCAAATATTCATGAA---AATTATCCAAATCCTAACATCCGAAATTTTCCTGCAGGGAGACAATGGCGT------------------------------------CCCACTGGTACTATCATGGGGCACAGA------CAGAATGGGCCTTTTTACCGAAATCAACAGGTTCAA---------------------------AGGGGTCCT---CGGTGGAACTCCTTTGCTTTGGAACGCAAACAAGCAGTTCGTCCAGGAAATCCAATTTATCGCAAGGCTTATGCT---TCTACTGCAAGAGGGAATTCTCCCAATCATGCAGGAAATCTGGGAAATGTCAGAAGAAAGCCTCAGGGACCAAATAAATACCCTATGGGA---ACCAATGTTGCT---------CCT---CTGGGTCCCAAACATGGTACTGTTGTCCACAGTGAAAAAATCCAAAATCCAGGAGAGAAACCAGTA---GGTCCGAAAGAAAGAATAGTCATTCCTACAAGGGAT------CCCCCTGGCCCCTGGAGAAACTCTCAAGATTATGGA---GTTAAT---AAATCAAACTATAAACTGCCTCAT---CCT------GAGAGTAACATGCTAGTCCCAAATTTTAATTCTATTGATCAACATGAAAACTCTTATTACCCAAGAGGAGATTCC------AGAAGAGCCCCAAATTCTGATGGACAAATCCCAAACCAG---------AATTTGCCCAAAGGGATTATTTTGGAGCCAAGAAGAAACCCATATGAATCAGAAACTAAT------CAGCCAGAATTAAAGCACAGTACGTATCAACCTGTATATCCTGAGGAAATTCCTTCCCCTGCAAGAGAACATTTTCCTGCTGGAAGAAATACTTGGAACCACCAAGAAATC------TCCCCATCTTTTAAGAAAGATCCTGGGAGACAGGAGGAACACTTACCTCATCCTTCTCATGGCTCTAGGGGAGGTGTTTACTACCCTGAC---------TATAAC---TCTTACGATCCCAGGGAA------------AACTCACCATATCTTAGAAGCAATATG---TGGGATGAGAGAGACGAT---TCTCCCAAT------AATATAGGGCAACCCAAAAATTCGCTGTACCCCATAAAT---------ACT---CCAGAGCTGAAAGAAACAGTCCCTTATAATGAAGAGGACCCAGTTGATCCAACT---GGAGATGAA---ACTTTCCCAGGACAAAGTAGATGGGGTATGGAGGAG---CCAAGCTTTAAAGAAGGTCCAACAGTTAGGCACTATGAA---GGCGAGCAA---TACACCTCAAAT---------CAACCAAAGGAATACCTTCCCTATTCCTTAGATAAT---CCATCAAAACCC------------------------------------------------------------------------------------------------------------------------------------------------------------------------------------------------------------------------------------------------------------------------------------------------------------------------------------------------------------------------------------------------------------------------------------------------------------------------------------------------------------------------------------------------------------AGGGAGGATTTCCCTTATGGTGAGTTTTACCCCTGGGACCCAGATGAAAATTTTCCACCATATAATACAGCCCCTACTGTACCACCA---CTTGTGGAG---AGGGGCTATTAT---GCTAATAATGCTGTT---GGACAAGAAGAA---AGCACTCTGTTTCCTTCT---------TGGAACTCCTGGGACCACAGGATTCAACCCCAAGGGCAGAAAGAAAGAAGGCCATATTTTAAC---AGAAATTTCTGGAATCAGCCAACAGCTTTACACAAAGCACCCCCTAGCCCACCACACCAGAAAGAGAACCAGCACTATCCTAGTAATTCCCCAGCTGGG---------CTTCAGAAAAATCCAACATGGCGTGAAGGTGAGAATTTGAATTATGGC---ATGCAGATTACCAGGTTAAATTCACCAGAGGGAGAACATTTG---GCTTTCCCAGACTTAATTCCTCCAAGTTACCCAGCAGGTCAAAAGGAAGCACATGTATTTCACCTA---AGCCAGAGAGGCCCTTGCTGTGTTGGTGGCTCCACAGGACACAAGGACAAT---CCA------------------------------------------------------------------------------------------------------------------------------------------------------------------------------------CTTGCTCTCCAGGACTACACTCCATCCTTTGGTCTTGCACCAGGGGAGAATCAAGACACCAGCCCTCTGTACACAGAAGATAGCCACACTAAACATGTAAGACATACCATCTCCCCTACAAGCAACCTGCCTGACCAAAGAAACAGCTCAGAGAAAAGACTGCCTGGA------------GAAAGTCAAAACCCAAGTCCTTTCAGAGATGATGTGTCCACTCTGAGAAGGAACACACCATGTTCGATGAAG------------AATCAACTGAGCCAGAGGGGAATTATGCCCTTTCCTGAAGCCAGTTCCCTTCAATCAAAGAATATGCCTTGTCTCACAAGTGACCTTGGAGGAGATGGGAACAAT---GTTTTGGAACAAATATTTGAAGGCAACCAGTTCAATGAAAGAACT---GTTGATCTTACTCCTGAACAGCTTGTTATCGGTACACCTGATGAAGGCCCTCAGCCAGAAGGAATCCAAAGTGAAGTGCAAGGAAATGAGGGTGAAAGGCAGCAACAA---AGACCATCAAGCATCCTACAGTTACCATGCTTTGGCTCCAAAATAGCGAAGTATCACTCCTCCAGCACTGGAACTCCATCTAGCGTTGGAAGGCAAGGCCCATTTGATGAAGATCCA---GTTATGCCTACTGGAAGTCCTAACTCATTGTCTAGGTTAGCTACT---GGGGCACAGTTTCAGAGTATAAACGTAGACCCACTTAATGCAGATGAACACACTCCA---TTTGATTCTCTTCAATTAGG??????????CGTCAGAGTTTCTCTGCTGGAAACAATGAGAACAGCACTGAGGCCCACGTAGGAATAAATGGAGAAGCCAACCTGGATTTCCTCAACATTCCTTTGACAATTCCTGAAATGACTGTACCTTACACAATG---CTC---ACAACTCCCCAGGTGAAAGATTTCTCCTTGTGGGAGAAAACAGGCTTGAAGGATTTCTTGAAGACAACAAAGCAATCATTTGATTTAAGTGTAAAGGCCCAGTATAAGAAAAACAAAGACAAGCATATCATCCCAATTCCT---------TTTTATGCAAAA---------------------------------------------------------------------------------------------------------------------------------------------------------------------------------------------------------------------------------------------------------------------------------------------------------------------------------------------------------------------------------------------GATTTCCAGGTATTGAGTACCCCAAATGATATTTTCATTCCAGCCATGGGCAATGTTACCTATGACTTTTCTTTTAAATCAGGCATCATCACACTGAATACCAATGTTGGACTGTATAACCAGTCAGATATTGTTGCTCATTTCCTAACTTCCTCT---TCTTCTGTTACTGATGCACTGCAGTTCAAATTAGAGGGCACCTCAAGTTTGACGAGGAAAAGAGGCTTGAAGCTAGCCACAGCTTTGTCTCTGACT---AACAAATTCGTGGAAGGCAATCATGACAGTACTATTAGCTTGACCAGGAAAAACATGGAGGCATCAGTGACAACATCTGCAAAAGTCCAAATTCCCATTTTGAGAATGAATTTCAAGCAAGAACTTAATGGAAATACCAAGTCGAAGCCTACTGTCTCTTCATCCATTGAATTAACATACAATCTCAATTCCCCTGAACTGTACTCTACTGCCACAGGGACAGTCAACCACAAACTCAACTTAGAGAGCCTCACC---------------TCTTACTTTTCCATTGAGTCATCTACCAAAGGGGATATCAAGGGTTCAGTACTTTCA---AGGGAATATTCAGGAACTATTGCCAGTGAGGCCAGCACTTACTTGAATTCCAAGAGTACTCGGTCTTCAGTGAAGCTGCAAGGGGCTTCCAAAGTTGAT------------GGCATCTGGAACCTTGAAGTAAGAGAAAATTTTGCTGGAGAAGCCACTCTGCAACGCATCTATACCATCTGGGAACACAACACAAAAAACAATTTACAGCTAGAGGGCTTC---TTTTTATCATCTGGAGAGCATACAAGCAAAGCCACTCTGGAA---CTCTCCCCATGGAAAATGTCAGCCCTTGTTCAGGTCCATGCAAGTCAGCCCAGTTCCCTCCTTGAAATCAATTACCTTGGCCAAGAGTTGTCCCTGAATGCTAACACTGAGAACCAGAAGGTCAGCTGGAAAAGTGAGGTCCAGGTTCATTCTGAGTTCTTCCAGAACAACATACAGCTTTCCAATGACCAAGAAGAGGCACGCCTTGACATTGCAAGTTCCTTAAAACTGTCCCTATGGTTCCTCAAAGATATTGTCCTTCCAGTTTATGACAAGAGCTTATGGGACCTCCTAAAGCTGGATGTCACCACCAGCATTGATAGGAAACAGTAT?TTCATGCTTCAACTGCCCTTGTGTACACCAAAAACCCCAATGGCTATCATTTC---TCTGTCCCTGTGCAAGAATTGGCTGATAAATTCATC------ATT---CCCAGACTGAAACTAAGT------------------------------------------------------------------------------------GATCTAAATTCAAGTTTTGTCATACCTACATTCCAAATCCCATTTACAGATCTTCAGGTTCCATCCTACACATTTGATTTCAGTGAAATAAAAATCTACAAGAAGCTAAGCACTTTGCCATTTGCCCTCAATATACCAACACTACCCAAAGTGAAATTCCCCAAAGTTGATGTGTTAACA---AAATATTCTGAACCAGAAGACTCCTCGGT?CCCTTTTTTGAGATAACTGTGCCTGCATCTCAGTTAACTGTGTCCCAATTCACCCTTCCAAAAAGTATTTCAGCTGGCGGTGCTATTGGGTATCTAAATGAGGTGGCCAGCAAGATTGCAGACTTTGAGTTGCCAGCCATTACCATACCTGAGCAGACTATTGAGATTCCTTCCCTTAAGTTCTCTGTACCTGCTGGAATTTTTATTCCATCCTTTGGAGGACTGACTGCACATTTTGGGGTGGCCTCTCCCCTGTATAATGCTACTTGGAGTGCTGGTTTGAAAAACAAAGTGGAATACGTTGAAACATTCCTGAATTCCATG???????????????????????????????????????????????????????????????????????????????????????GCCCATGTGCTGACCACGGGGGTGCAGAGCTCCTTGAA?GACCCTCGCCTGGTCATCTCATATGAGCCCAGCACCCTTGAG---GCTCCCCGG---CAA---GCC---CCAGCACTCACCAACCTCACACAAGAGGAACAGCTTGCCCGGTTGCAGAAGGGCATCCGCCACGAGGTTCTGGAGGGCAATGTGGGCTACCTGCGTATGGACGACATCCCAGGCCAGGAGGTGGTGAGCAAGCTGGGGGGCTTCCTGGTGACCAGCGTCTGGAGGAAGCTCATGGGCACCTCTGCCTTGGTGCTGGACCTCCGGCACTGCACTGGGGGCCATATTTCCGGCATCCCCTATGTCATCTCCTACCTACACCCAGGGAACACAGTCCTGCACGTGGATACCATCTACAACCGCCCCTCC------AATACAACCACTGAGATCTGGACCCTGCCCCAGGTCCTAGGAGAA---AGGTACAGTGCCGACAAGGATGTGGTGGTCCT?ACCAGCGGCCACACGGGGGGCGTGGCTGAGGACATCACTTACATCCTCAAACAGATGCGCAGGGCCATCGTGGTGGGTGAGCGGACTGTGGGGGGTGCCCTGGACCTCCAGAAGCTGCGGATAGGCCAGTCCGACTTCTTCCTCACTGTGCCCGTGTCCAGGTCCCTAGGGCCCCTGGGAGGAGGCAGCCAGACATGGGAGGGCAGCGGGGTGCTGCCCTGCGTGGGGACACCAGCAGAGCAGGCGCTCGAGAAAGCCCTGGCCATCCTCACTCTGCGCCGGGCCCTGCCAGGAGTCGTGCAGCGCCTGCAGGAGGCCCTGCAAGCCTACTACACGCTGGTGGACCGCGTGCCCACCCTGCTGCACCACCTGGCCAACATGGACTTCTCTGCGGTGGTCTC?GAGGAGGACCTGGTCACGAAGCTCAACGCTGGTCTACAGACTG?GTCTGAGGACCCCAGGCTCCTGGTGCGGGCCGTCAGGCCCAAGGAAACCTTTTCTGGGCCTGCCGAGGATGAGGCTGTCCAGCAGGCCCTGGTGGACTCTATGTTCCAGGTGTCCGTGCTGCCGGGCAACGTGGGCTACCTCCGCTTTGACAGCTTTGCCGACGCCTCGGTGCTGGAGGTGCTGAGCCCATACATCGTGCACCAGGTGTGGGAGCCCCTGAAAACCCAACTTACAAGTTCTTCGAGCAGATGCAGAACTAGACCCCCGCCA---CAGCAGCCTCTGAAGTCGGACAGCAAAACCATTGCTTCACTACCCATCGGTGTTCATTTATAGAA-TAATGTGGAAAGAAACCTTCCGTTTTATTATTTACTCATT--ATCGCCTTTCGACAGCCGTGCTGTAACACAA-GT-AGATGCCTGAACTTGAATTAATACAAATCAGCAGTGTATTCTCTCTCTTTAC?-TTCTGG-TCTC-----TACATTATTAATG---GGTTTTGTGTACTGTAAAGAAC----TTAGCTGTATCAAAC--TAGTGCATGAA-TAGAT-TCTCT--CCTGATTATTTATCTCGTAGCCCCTTAGCCAGTTGT-----ATATTA--TTCTTGTGGTTT-GTGACCC-A-ATTAAG-TCCTACTT-GAAATATGCTTTAAGAATCGATGGGGGATGCTT-CGTGTGA---ACGTGGGAG-TGTAGCTGCTT-CTCTT-GCCTA-CGTATTCTTTTCCTGATCACTATGCATTT--AAA-GT-TGAGCATTTTTACGTATTCCAAATGA-TCTA-GAGAA-TTTTTCCATGATTGCGTT-----TT-ACTGTACAGGTT--GCTGCTT---CTGCTAGATTTGTGA-TGTAGGAATT-ACAAGGATACGCA--TTTACTCCTTTGTACATTACATTCTCCTTGATTGTT-CTT-GTTATTATGCTGTTTTGTGAACCTGTAGA--AAACAAGTGCTTTTTATCTTGAAA-TTCAACAAACAGAAA-GAATATGCATAGAAT--AAT-GCATTCTATGTAGCCATGTCACTGTGAATAA-CGACTTATTGCATATTTA-GCCATTTTGATTCC--TGT-----TTGATTTTTACTTCTCTGTTGCTACACAAAACCGATCAAA-GGA-TAGTAAACTTCAGTTTTACAATCTGTATGCCTAAAA-GCGGGTACT----ACCGTTTATTTTACTGA-CTTGTTTAAATGATTCGCTTTTGTAAG??????????????TAAAGCAGAGTAACT--GTCTTTGACTTGGACCTTGTTT--ATTATG-AACTCT--AATCAAGGCAGGAGATGCAGCAATTCTAATTGCCATGTGGA----CTCGT--GGAAGGG--ACACTT-GTGA-CCCTT----AAGAATCCAGTTTGGCTT--AGTGTTTGCATTGAATTGGG-AACGCTGTTCCAAGATTT-GGAATGC-AGCCATGATCACA-----TTTA----CCAAG-CTTA--CTT--CAGTCTGCTT-GTCAATAG-CATGCATGTTTTGTTT---GCCCTTTT-GCT-TCTACTTTTTTCAGGGAAGCTGCTAAAGAATGTCGACGTCGAAAGAAAGAATATGTAAAA-TGTCTGGAGAGTCGAGTTGCAGTGCTGGAAGTTCAGAACAAGAAGCTCATAGAGGAACTTGAAACTGCTTCATTAATTCACCATCCAGAGACCAAATAATTAAAAAACAAAGATAGATAGGTAGAACGGAATTAGTCAGAATCTTCATATCGTAGGTACAATCTTTC--ACCAAGTAAATTTCTATAAA----TAAGCACTATTCTT-GTATTACAAAAGCAAGGTACAGG-TGACTCCCCTA-----GTTCAAAA--CAACCACTTTCTCAGGCTTCTCAT-TGTAGCTGAGC--------TACC---TTGTCAC-----------ATGTGTTGATTCTTGAAAACTGGGATGCGTATTTTCATTGGGGGTCAGCCATTCATGCTGACACGCCATC-CTTCTAGCAGATGTACGGGAAT--GTGCTT-TCACTCGAT----------------------------------------GGACTGTTCTGTTTTGCTTCTCCAAATA--CAA-GT-ACTAGGTTGGCC-AATT-ATAATA---TCTATTTGGTGCTAGTAAATTCTCAAA-CTAGA-TTTATAAA-TGCACTGT-AATATTTACACAA-CTTAGAA--ACCAAATTG-C-AAGTAT-TCAGTTCAAA-TACTTC-ATTAATTT----CAA-TCAACCCAAGTTAGTTCAGTAGCTT-ATCTC--AGTTA?-GAGTTAT-AATACA-TTACATGTAAATTAAGTGTGTGTATACTGTAATCGTGCTATTTTTATCATTGAAA-CATTTATA-AACTAG-AATAATAATGCCCTTGGACCGCAGACCAGCAACAGTAGTATGAATCTCCAAAACGCAAAC----TGAGGCAGCAAAACCTCCCAGC-ATC-AACAGAT--CACCC--CCAACTTCCCAACCCAGAT-GTCAT------GCAAG---ACG-GCTGTTGCCTTTT-GGGTTCCTTT-ATGTACAGAC-AAGATGTTATACCTGAACC-CACAGCGACT-TACATA---TGTCTGTGTAACATTTTGAGT-ATTGGG-TTTCTTTGGCCAACCA-AAAGT---------AGCTCCGAATC-ATCCCAGTGAGGCAGA--GTTTAACCCTTGA-TATTACAACTTAAACATGTTT-GCTATAAAATACCA
Dasyprocta_punctata	????AATATACCCTCACATTAGAGAACAGCAGTGGAACAAAGTCTGCCTTTGTTACTGTGAGAGTCTTGGATACACCAAGTCCACCTGTTAACCTGAAAGTCACAGAAATCACCAAAGACTCAGTATCAATTACATGGGAACCTCCTTTGTTAGATGGCGGATCCAAAATCAAAAACTACATTGTTGAAAAACGTGAAGCCACAAGAAAATCATATGCTGCTGTTGTAACAAATTGCCATAAGCATTCTTGGAAAATCGATCAACTCCAAGAAGGTTGCAGCTATTACTTTAGAGTCACTGCTGAGAATGAATACGGTATCGGCCTTCCTGCCCGCACTGCTGATCCAATTAAGGTTGCAGAAGTCCCACAACCTCCAGGAAAAATAACTGTGGATGATGTGACCAGAAACAGTGTCTCTCTGAGTTGGACAAAACCTGAACATGATGGTGGCAGTAAAATCATTCAGTATATTGTGGAAATGCAAGCTAAACACAGTGAGAAATGGTCAGAGTGTGCTCGGGTAAAGTCCCTTGAGGCAGTAATAACCAACCTAACTCAGGGAGAAGAGTATCTTTTTAGAGTTGTTGCTGTAAATGAAAAGGGAAGAAGTGATCCCAGGTCCCTTGCAGTTCCAATAATTGCCAAAGATCTGGTTATAGAGCCAGATGTAAGACCTGCATTCAGCAGTTACAGTGTACAGGTTGGTCAAGATCTGAAAATAGAAGTACCAATTTCTGGACGTCCTAAGCCAACTATTACCTGGACTAAAGATGATCTTCCTCTGAAGCAGACCACAAGAATCAATGTTACTGATTCACTTGACCTCACCACACTCAGTATAAAAGAAACTCATAAGGATGACAGTGGACACTATGGAATCACAGTTGCCAATGTTGTTGGCCAGAAAACAGCATCCATTGAAATTATAACTCTAGATAAACCTGATCCTCCAAAAGGACCTGTTAAATTTGATGAAGTCAGTGCTGAGAGTATTACATTATCTTGGCAGCCTCCATTATATACAGGGGGCTGCCAGATTACTAACTACATTGTTCACAAGAGAGACACAACCACCACAGTATGGGACGTTGTTTCTGCTACTGTTGCTAGAACTACACTCAAAGTAACCAAACTGAAAACTGGTACAGAATACCAATTCAGAATCTTTGCTGAAAACAGATATGGACAGAGCTTTGCCTTGGAGTCAGAACCAGTTGTGGCCCAATATCCCTACAAAGAACCAGGCCCTCCAGGCACACCATTTGCCACGGCCATTTCCAAAGACTCTATGGTCATACAGTGGCATGAACCAATCAATAATGGCGGAAGCCCTGTCATAGGCTACCATCTCGAGAGAAAGGAAAAAAACAGTATTTTGTGGACAAAAGTCAACAAAAGTATTATTCATGACACCCAGTTTAAAGTGCTAAATCTTGAAGAAGGCATTGAATATGAATTCAGAGTTTGTGCTGAAAATATTGTTGGTGTAGGCAAACCAAGCAAGAATTCAGAATGCTATGTAGCCCGAGATCCCTGTGACCCACCAGGAACTCCAGAAGCAATAATAGTAAAAAGAAATGAAATCA?TTTACAGTGGACCAAACCTGTGTATGATGGTGGAAGTATGATTACAGGGTACATTGTAGAGAAACGTGATTTACCTGAGGGTCGATGGATGAAAGCTAGCTTCACAAATGTCATTGAAACTCAATTTACTGTGTCAGGTCTCACTGAAGATCAAAGATATGAGTTCAGAGTCATTGCGAAGAACGCAGCTGGTGCCGTAAGTAAACCATCTGACAGTACTGGGCCAATAACTGCCAGAGATGAGGTCGAACTCCCAAGAATTTCAATGGATCCAAAATTCAGAGACACAATAGTGGTAAATGCTGGAGAAACATTCAGGCTTGAGGCTGACGTCCATGGAAAGCCCCTACCTACCATTGAGTGGTTACGAGGTGATAAGGAAGTTGAAGAATCTGCCAGATGTGAAATCAAGAACACAGATTTCAAGGCTTTACTTATT?TAAAAGATGCCATTAGAATTGATGGCGGACAGTACATCTTAAGAGCCTCCAATGTTGCAGGTTCTAAGTCTTTCCCAGTAAATGTGAAAGTATTAGATCGACCAGGACCACCAGAAGGGCCAGTTCAGGTTACTGGAGTTACTGCTGAAAAATGCACTTTAGCATGGTCTCCACCACTTCAGGATGGTGGCAGTGACATTTCTCACTATATTGTTGAAAAGCGAGAAACCAGTAGACTTGCATGGACTGTTGTTGCTTCAGAAGTTGTGACTAATTCTCTGAAAATTACCAAACTTCTAGAAGGAAATGAATATATTTTCCGAATAATGGCCGTCAACAAATATGGTGTTGGAGAACCTCTAGAATCTGCACCAGTACTAATGAAAAATCCATTTGTGCTTCCTGGACCGCCAAAAAGCTTGGAAGTCACAAACATTGCCAAAGACTCTATGACTGTCTGTTGGAACCGTCCAGATAGTGATGGTGGAAGTGAGATTATTGGTTACATTGTAGAGAAGAGAGACCGAAGTGGCATTCGATGGGTCAAATGTAATAAACGCCGCATTACAGATTTGCGTCTGAGAGTGACAGGATTAACAGAAGACCATGAGTATGAATTCAGAGTCTCTGCTGAAAATGCTGCTGGAGTTGGAGAACCAAGTCCAGCCACAGTTTATTATAAGGCTTGTGATCCTGTGTTCAAACCTGGCCCACCCACCAATGTA????TTGTAGACACAACCAAAAGTTCAATCACGCTTGCCTGGAGTAAACCCATCTATGATGGTGGCAGTGAGGTCCTGGGATACGTCATAGAAATCTGCAAAGCAGATGAAGAAGAATGGCAAATAGTTACTCCACAGACTGGCCTGAAAGTCACTCGATTTGAAATCTCAAAACTCACTGAACACCAAGAATATAAAATACGAGTCTGTGCCCTCAACAAAGTTGGTTTAGGTGAGCCTGCATCGGTTCCTGGCACTGTGAAACCGGAAGATAAACTTGAAGCTCCTGAACTTGACCTTGACTCTGAGTTAAGGAAAGGAATCACTGTAAGAGCTGGTGGGTCTGCCAGAATTCATATTCCATTCAAAGGTCGCCCAACCCCTGAGATTACTTGGTCTCGAGAGGAAGGTGAATTCACAGATAAGGTTCAAATTGAAAAGGGAGTAAACTATACCCAGCTATCAATAGATAACTGTGATAGAAATGATGCTGGCAAATACCTTCTCAAGTTGGAGAACAGCAGTGGATCTAAGTCCGCTTTTGTAACTGTGAAAGTTCTTGACACCCCAGGACCACCACAGAACTTGGCAGTCAAGGAAGTCAGAAAAGATTCTGTTCTTCTGGTATGGGAACCACCCATCATTGATGGAGGG?CAAAGGTTAAAAACTATGTCATTGATAAACGTGAGTCAACCAGAAAAGCATATGCTAATGTGAGTAGTAAATGCAACAAAACAAGCATTAAAGTTGAGAACCTTACCGAAGGAGCCATTTATTACTTTAGAGTCATGGCTGAGAATGAATTTGGAATTGGTGTCCCAGTGGAAACCACAGATGCTGTGAAAGCTTCTGAACCTCCTTCCCCACCAGGGAAGGTCACACTCACCGATGTGTCCCAGACCAGTGCATCGCTTATGTGGGAGAAGCCTGAACATGATGGTGGAAGCAGGATCCTGGGCTATGTTGTTGAAATGCAGCCCAAAGGAACGGAGAAATGGAGTGTTGTGGCTGAATCCAAAGTCTGTAATGCCGTTGTTACTGGCTTAAGTTCTGGACAAGAATATCAGTTCCGTGTCAAGGCTTATAATGAGAAAGGCAAAAGTGATCCAAGAGTGCTTGGGGTTCCTGTCATAGCCAAGGACTTGACTATACAGCCGAGTTTTAAGTTACCATTTAACACATATAGTGTCCAAGCTGGAGAAGACCTTAAAATAGAAATTCCTGTCATTGGTCGACCAAGACCTAAAATTTCTTGGGTCAAAGATGGTGAACCTCTTAAACAGACCACGAGAGTAAATGTGGAAGAAACAGCTACTTCAACTATTTTACATATTAAAGAAAGTAGCAAAGATGATTTTGGAAAATACACCATAACAGCAACAAATAGTGCAGGCACAGCAACAGAAAATCTCAGCATTATTGTTTTAGAAAAGCCTGGACCTCCAGTTGGACCAGTGAAGTTTGATGAAGTTAGTGCAGACTTCGTGGTCATATCTTGGGAACCTCCAGCCTATACTGGTGGCTGCCAAATAAGTAACTACATTGTAGAGAAGCGAGATACAACCACCACCACCTGGCACATGGTATCAGCGACAGTTGCAAGAACAACGATTAAAATAACCAAACTGAAAACAGGCAGTGAGTACCAGTTTAGAATTTTTGCTGAAAACAGGTATGGTAAA????????????????????????????????????????????????????????????????????????????????????ACAGAATTTTACAAC---AA?T?T??GTCGTCCTACAAGGAG---ATGGATGAGAACATCCAGTGTGGGGAGAACTTCATGGATATGGAGTGCTTCATGATCCTGAACCCCAGCCAGCAACTGGCCATCGCCGTGCTTTCCCTCACACTGGGCACTTTCACAGTTCTGGAGAACTTGCTGGTCCTCTGCGTCATCCTCCACTCCCGCAGCCTCCGATGCAGGCCTTCATACCACTTCATCGGCAGCCTGGCCGTGGCAGATCTCTTAGGAAGTGTCATTTT?GTCTACAGTTTCGTTGACTTCCACGTGTTCCACCGAAAAGATAGCCCCAATGTGTTTCTGTTCAAACTGGGCGGGGTCACGGCCTCCTTCACCGCCTCCGTGGGCAGCCTGTTCCTCACGGCCATCGACAGGTACATATCAATTCACAGGCCCCTGGCCTACAAGAGGATCGTCACTAGGCCCAAGGCTGTGGTGGCCTTTTGCTTGATGTGGACCATAGCTATTGTTATTGCTGTGCTGCCTCTCCTAGGCTGGAACTGCAAGAAACTACAATCTGTTTGCTCAGACATTTTCCCGCTCATTGACGAAACCTACCTGATGTTCTGGATTGGGGTCACCAGTGTGCTGCTGCTGTTCATCGTGTATGCATACATGTACATTCTCTGGAAGGCTCACAGCCATGCAGTCCGCATGATTCAGCGTGGAACCCAGAAGAGCATCATCATCCACACGTC?GAGGATGGCAAAGTACAG---GTAACCCGGCCAGACCAAGCCCGAATGGATATTAGGTTGGCCAAGACCCTAGTCCTGATCCTGGTGGTTTTGATCATCTGCTGGGGCCCTCTGCTTGCCATCATGGTGTATGATGTCTTTGGGAAGATGAACAAGCTCATTAAGACAGTGTTTGCCTTCTGCTTATACCTTAA?GTGTGGATTCCAGCACCGAAGCCAAAAAATGCTACTGTAATGATATGGATCTATGGTGGTGGTTTTCAAACTGGGACATCCTCTTTACATGTTTATGATGGAAAGTTTTTGGCTCGGGTTGAGAGAGTTATTGTAGTTTCAATGAACTATAGGGTGGGTGCCTTAGGATTCTTAGCTTTACCAGGAAATCCTGAAGCTCC?GGAAACGTGGGTTTATTTGACCAACAACTGGCACTTCAGTGGGTCCAAAACAAC?TAGCAGCCTTTGGTGGAAATCCTAC?AGTGTAACTCTCTTTGGAGAAAGTGCAGGAGCAACTTCAGTTGGGCTTCATTTGTTTTCTCCTAAAAGC?ACCCCCTCTTTACCAGAGCCATTTTGCAAAGTGGGTCCCCTATTGCCCCTTGGGCAGTAATGTCTCCTTATGAAGCAAGGAACAGAACATTGACGTTGGCTAAACTTATTGACTGTTCTAAAGACAATGAGACTGAGATGATAAAATGTCTTCAAAATAAAGATCCCCAGGAAATTCTTCTGAATGAAGTATTTGTTCTC?CT------TATGCTACTCTCCTATCTGTAAATTTTGGTCCAACGGTAGATGGTGATTTTCTTACTGACATGCCCGAGACTTTACTCCAACTTGGA---CAATTTAAAAAA?CCCAGATTTTGGTGGGTGTAAATAAAGATGAAGGGACGGCCTTTCTAGTATATGGTGCTCCTGGTTTCAGCAAAGATAACA?CAGTATCATAAGTAGAAGGGAATTTCAAGAAGGTTTAAAGCTATGCTTTCCAGGACTGAGTGAATTTGGCAGGGAATCAATCCTTTTCCACTATGCAGACTGGCTAGATGACCAAAGACCTGAAAACTACCGCGAGGCTTTGGATGATGTTGTGGGGGATTATAATATCAT?TGCCCTGCCCTGGAGTTTACCAAAGGCTTCTCAGATTTGGGAAATCATGCTTTTTTCTATTATTTG????????????????TGGTGTTCATTCTTATCTGCTGCTTCATCATCCTGGAGAACATCTTTGTCTTGCTGACCATTTGGAAAACCAAGAAGTTCCACCGACCCATGTACTATTTTATAGGCAACCTGGCCCTCTCAGACCTGTTGGCAGGCGTGGCCTACATAGCCAACCTGCTGTTGTCTGGGGCCACCACCTACAAGCTCACCCCGGCTCAGTGGTTTCTGCGGGAAGGAAGTATGTTTGTGGCTCTGTCTGCCTCAGTGTTCAGCCTCCTGGCCATCGCCATTGAGCGCTATATCACCATGCTGAAGATGAAACTCCACAATGGGAGCAATAGCTCCCGCTCCTTCCTGCTCATCAGCGCCTGCTGGGTCATCTCGCTCATCCTGGGTGGCCTGCCCATCATGGGCTGGAACTGCATCGGCTCACTGTCCAGCTGTTCCACCGTGCTGCCGCTCTACCACAAGCACTATATCCTCTTCTGCACCACGGTCTTCACTCTTCTTTTGCTTTCCATCGTCATCCT?TACTGCAGGATCTACTCCTTGGTCAGGACTCGAAGCCGCAGGCTCACCTTCCGCAAG------AACGTTTCTAAGACCAGCCGCAGCTCTGAGAAGTCGCTGGCATTGCTGAAGAC?GTGATCAT?GTCCTGAG?GTCTTCAT?GCATGCTGGGCACCCCTTTTCATCCTCCTCTTGCTGGATGTGGGCTGCAAGGTGAAGACTTGCGACATCCTCTACAAAGCTGAGTACTTCCTGGTGTTGGCTGTGCTCAACTCTGGCACCAACCCTATCATTTACACTCTGACCAACAAGGAGATGCGTCGGGCCTTCATCCGGATCATGTCCTGCTGTAAATGCTCCAGTGGGGACTCCACTGGCAAAATCAAGCGGCCCATCATCGCAGGTATGGAATTCAGCCGCAGTAAATCGGACAACTCCTCTCACCC?CAGAAAAGAGTCACTTCCTGGCCAGACCTCATTGCCAGGGTTTTCCGGATTGATGTGAAGGCAGATATTGACTCAATCCACCCCACTGAGTTCTGCCATAACTGCTGGAGCATCATGCACAGGAAGTTCAGCGGGGCCCCACGTGAGGTTTACTTCCCAAGGAATGCAATTATGGAGTGGCGCCCACACACCCTGTCCTGTGACATCTGCCA?ATGGCCCGTCGGGGA------------CTCAAGAGGAAGAGACCTCATCTCAATATGCAGGTC---AGCAAAAAATTCAAAACTATG---CTTGACCGAGCCAAACAAGCC---CGTCAGCGCAAGAGGAGA---GAAGTCATGAAGAAGATCGCCAGCTGTGGTAAGATACATCTCAGCACCAAACTCCTGGCAGTGGACTTCCCCACACACTTTGTGCAATCGATTTCCTGCCAGATTTGTGAGCACATCCTGGC?GATCCTGTGGAGACCACCTGTAAACATGTATTCTGCAGAATCTGTATCCTCAGATGCCTCAAAGTCATGGGTAGCTATTGTCCCTCTTGCCGCTATCCGTGTTTCCCCACCGACCTGGAGAGTCCAGTGAAGTCCTTTCTGAGCATCTTGAATTCTCTGATGGTGAAATGCCCAGCGAAAGAGTGCAA?GAGGAAGTCAGCTTGGAAAAATACAATCAACATGTCTCAAGCCACAAGGAATCAAAAGAGACTTTTGTACATATTAATAAAGGGGGCCGACCCCGTCAACATCTGCTGTCACTGACCCGGAGAGCTCAGAAGCACCGGCTGAGGGAGCTTAAGATGCAAGTGAAAGCTTTTGCTGACAAAGAAGAAGGTGGCGATGTGAA?TCGGTGTGCCTGACCTTGTTCTTGCTGGTGTTGAGGGCAAGGAATGAACAC?GACAAGCGGATGAGCTGGAGGCTATCATGCAGGGTCGGGGTTCTGGCCTGCAGCCTGCTGTTTGCTTGGCCATTCGTGTCAACAC????????????????????????????????????????????????????????????????????????????????????????????????????????????????????????????????????????????????????????????????????????????????????????????????????????????????????????????????????????????????????????????????????????????????????????????????????????????????????????????????????????????????????????????????????????????????????????????????????????????????????????????????????????????????????????????????????????????????????????????????????????????????????????????????????????????????????????????????????????????????????????????????????????????????????????????????????????????????????????????????????????????????????????????????????????????????????????????????????????????????????????????????????????????????????????????????????????????????????????????????????????ATTTATGTCATATCTATTGTTTGCAAA---AACAACAAAAAAGTTACCTTTCGCTGCATAGAGAAGGACTTGGTAGGAGATGTTCCAGAAGCCAGATATGGTCATTCCATTGATGTGGTGTACAGTCGAGGGAAAAGTATGGGTGTGCTCTTTGGAGGACGATCATACATGCCTTCCACCCAAAGGACCACAGAAAATTGGAATAGTGTAGCTGATTGCTTGCCCCATGTTTTCTTGGTGGATTTTGAGTTTGGGTGTGCTACATCATATGTTCTCCCAGAACTTCAGGATGGACTATCATTTCATGTCTCGATTGCCAAAAATGATACCGTTTATATTTTAGGAGGGCATTCACTTGCCAATAACATCCGCCCTGCCAACCTGTACAGAATAAGAGTTGATCTCCCCTTGGGCAGTCCAGCTGTAAACTGCACAGTCTTGCCAATTGTTTATCAACCTCATCTTATCACAGTAGAAGAAATAAAGAAGCAGATTGAAGCTGTGGGCTTTTCAGCGTATGTCAAAAAACAGCCCAAGCAACTCAAATTGGGAGCTATTGATGTAGGGCGTCTGAAGAACACTCCAATCAAATCTCCAGAAGCATTACAGCAAAGGAGTCCATCTTATACCAATGAT---TTAACAGCCATTTTTATCATAGATGGCATGCATTGTAAATCATGTGTATCAAATATTGAAAGTGCTTTATCTACACTCCAGTATGTAAGCAGTATAGTGATTTCTTTAGAGGATAGATCTGCCATTGTGAAGTACAGTGCAAGTTCAGCCACTCCAGAAACATTGAAAAAAACAATAGAGGCTGTTTCTCCAGGTCAATATACAGTTAGTATTGCAAGCATAGTT---GAGAATACCTCAGACTCTGTCTCCAGCTCATCTCTTCAAAAGATTCCTTTGAACATA---GTCACCCAG---CCTCTGACTCAAGAAACTGTGATAAATATTGATGGCATGACTTGTAATTCTTGTGTGCAGTCTATTGAGGGTGTCATATCAAAAAAGACAGGTGTAAAATCAATACAAGTCTCTCTTGAGAATAGCAGTGGGACTATTGAGTATGATCCTTTACTGACATCTCCAGAAACCTTGAAAGAAGCAATAGAAGAC?????????????????????????????????????????????????????????????????????????????????????????????????????????????????????????????????????????????????????????????????????????????????????????????????????????????????????????????????????????????????????????????????????????????????????????????????????????????????????????????????????????????????????????????????????????????????????????????????????????????????????????????????????????????TGTTCTTTCCTTCATATTATGAGTATGGAGTACATGGTCTTCTTCAGCTTTTTCACCTGGATCTTCGTCCCTCTAGCTGTCATGTGTGCCATCTATCTGCACATCTTCTATGTCATCCGGAACAAACTTAGTCAGAACCTT---TCTGCCTCCAAAGAAACAGGGGCATTTTATGGACGGGAGTTCAAGACAGCCAAGTCCCTCTTTCTGGTTCTCTTCTTGTTTGCTCTGTGCTGGCTACCTTTGTCCATCATCAACTGTGTGCTCTACTTT------GAAGTCAGCATA---CCAAAGTATGTGGTATTCCTGGGCATCCTCCTGTCCCAT?????????????????????????????????????????????????????????????????????????????????????????????????????????????????????????????????????????????????????????????????????????????????????????????????????????????????????????????????????????????????????????????????????????????????????????????????????????????????????????????????????????????????????????????????????????????????????????????????????????????????????????????????????????????????????????????????????????????????????????????????????????????????????????????????????????????????????????????????????????????????GCCATTGCCAAGTTCGAGCGACTGCAAACGGTCACCAACTACTTCATCACCTCGCTGGCCTGTGCTGACCTGGTCATGGGCCTAGCGGTGGTGCCATTTGGGGCCAGCCACATCCTTATGGAAATGTGGACTTTTGGCAACTTTTGGTGCGAGTTTTGGACTTCCATTGATGTGTTGTGCGTCACCGCCAGCATTGAGACCCTGTGCGTAATCGCAGTGGATCGATACTTTGCCATCACGTCGCCTTTCAAGTACCAGAGCCTACTGACCAAGAATAAGGCTCGGGTGGTCATCCTGATGGTGTGGGTTGTATCGGGCCTTACCTCCTTCTTGCCCATTCAGATGCACTGGTACCGGGCCACCCACCAGAAAGCCATCGACTGCTATGCCAAGGAGACTTGTTGTGACTTCTTCACGAACCAAGCCTATGCCATTGCCTCCTCCATCGTGTCCTTCTACTTACCCCTGGTGGTCATGGTCTTCGTCTACTCCAGGGTCTTCCAGGTGGCCAAAAGGCAGCTCCAGAAGATTGACAGATCTGAGGGCCGATTCCACACCCAAAACCTCAGCCAGGTGGAGCAGGATGGGCGGAGTGGACCTCGCAGGTCCTCCAAGTTCTACTTGAAAGAGCACAAAGCCCTCAAGACCTTAGGCATCATCATGGGCACTTTCACCCTCTGCTGGCTGCCCTTCTTCATCGTCAACATTGTGCACGTGATTCAGGAAAACCTTATCCCCAAGGAGGTTTACATCCTGCTGAATTGGGTGGGCTACGTCAATTCTGCTTTTAACCCCCTCATCTAC?????????????????????????????????????????????????????????????????????????????????????????????????????????????????????????????????????????????????????????????????????????????????????????????????????????????????????????????????????????????????????????????????????????????????????????????????????????????????????????????????????????????????????CTTCCTCATCCTCTTCACCATCTTCGGCAACGCGCTGGTCATCCTGGCTGTGCTGACCAGCCGCTCCCTGCGCGCACCGCAGAACCTGTTCCTGGTGTCGCTGGCCGCCGCTGACATCCTGGTGGCCACGCTCATTATCCCCTTCTCGCTAGCCAACGAGCTGCTGGGCTACTGGTACTTCCGGCGCACGTGGTGCGAGGTGTACCTAGCGCTCGACGTGCTCTTCTGCACCTCGTCCATCGTGCATCTGTGCGCCATCAGCCTGGACCGCTACTGGGCCGTGAGCCGCGCGCTGGAGTACAACTCCAAGCGCACCCC?CGCCGCATCAAGTGCATCATCCTCACCGTGTGGCTCATAGCGGCCGTCATCTCGCTGCCGCCCCTCATC------TACAAGGGCGACCAGGGCCCCCAGCCCCGC---------------------------------------GGGCTCCCCCAGTGCAAGCTCAACCAAGAGGCGTGGTACATCTTGGCCTCCAGCATCGGATCTTTCTTCGCTCCCTGCCTCATCATGATCCTGGTTTACCTGCGCATCTACCTGATTGCCAAGCGCAGCGGTGGGCAGTGGTGGCGTCGGCGG------ACCCAGATGACCCGGGAGAAGCGGTTTACCTTTGTGCTGGCTGTGGTCATCGGGGTCTTTGTGCTGTGCTGGTTCCCCTTCTTCTTCAGCTACAGCCTGGGTGCCATCTGTCCCCAGCACTGCAAGGTGCCCCATGGCCTCTTCCAG???????????????????????????????????????????????????????????????????????????????????????????????????????????????????????????????????????????????????????????????????????????????????????????????????????????????????????????????????????????????????????????????????????????????????????????????????????????????????????????????????????????????????????????????????????????????????????????????????????????????????????????????????????????????????????????????????????????????????????????????????????????????????????????????????????????????????????????????????????????????????????????????????????????????????????????????????????????????????????????????????????????????????????????????????????????????????????????????????????????????????????????????????????????????????????????????????????????????????????????????????????????????????????????????????????????????????????????????????????????????????????????????????????????????????????????????????????????????????????TTGGCAGTTGCTCAAAAGACTCCTGAGAAGATAACTCAGGGAACAGAGCAAATG---------GCAGAG---AGAAATCAAGTGACGAGTATTCCTAGTAACAGTCGTGAGGACGAGACAAAG---GAGGGTGACGTTCACAGACAGGAGAACCCTAACCCGGTGCAG------TCCCTGGAAAACAAGTCTGCTTCCAGCACAAGGGCAGAGCCAGGAGGCAGCAGCCTGGGCCACACAGGACCAGAGTTGAGTGCACACCGTTCTGACGCTCCCAGGGGAAGCAGGCTGGGGAGGAGGACCTCAGCCAAGCGAGCGCAC---------------------------CGCCAC---CCACCGGGTCCCACTGGGCTGCAGGTCAGTGCTTCT------GCCAGCAGTGAAGGAATC---ATGGAACAAGGCTCCCAGCAAGTGCCG---------------------CGCCTCTCAGGGGGCCTGGAAGCTTCCATT---------GGAACCAAGGGAAACAAGAAG---CCAGGTGCACAAGAACAAGGAAGGAGGAGA---GGTGCCAGGACGGCCAGTCCAGAAACAAGGTTAGCGATGCCCCATTCG---TTTACTAACAGTTCAAGCCCCAGTGAACTTAAA---GAGTTTGTCAACCCAAACCCACAGGAAGAA---GAGGTAGAAGAGAGCCCAGAA---ACAGTTCAAGCATCTGGTAGTACCAGAGACCCCCAAGATCCGGCGTTCAGTGGAGAAAAGGGCTTG---CAAACC---GGG---------AGGTCCGCAGAGAGCACCAGTGTCTCACTGGTCCCCGACACCGACTGTAGCACGCAGGGTAGCATCTCCTTACTGGAGGCCGAGGGCCGC---AGGCAGGCATGG---AGAGCCGCGCAGCAGTGTGTGGCT---CAGTACGTGGCGGTTGCCAAGCCCAAGGAGCTCCCGCCCGAT---GCT---GGAGACGCTGGAGGCAGGGGCGAAGATTCTAGTGACCCACCGAGATGTGACATGAGCCAC---GCTCAGGAGGCAGACACCGAGATGGGAGACAGCGAGCTGGACACTCAGGATTTACAGAACAC?TTCCAG?CTTCCAAGCGTCATTCATTTGCTCTGTTTTCAAATT?GGGAAATCCAGAGAAGGGATCCACGAAGATCTGTGCCCGC------TCTGAGTCCTTGAAGACACAAAGTCCA---GGAGTCAGG---GAATGTGAGCCACCA---GCGGGTCCAGGCGGGAAGCAGCCGGGGGATAGA---CCCAGGCAAGCAGTCACCCTCACTGGCGCCCTGGGCCCCTCTGTGCTTTCTCAG---CAGGACCGGCCAGGTGCGGTTGCCCAG---TGCATCGTCAGCCAGGCCTCGC?GCTCCATCCATCAGCTCTGGTTGGG---GGCAATGAAACCGAGCCCCTTAACACTGAC---CAACTCGGAATTTCACAAACTCCGCATCACATGCTG------TCAGTTTCTCCTGTCAGGTCATTCGTT---AAAAGCCTGTGTGAGAAAGCC------------------------------CGTCCTACGTCACCTGAAGAAGAGGTCGGAAGTGAGAGCACCCTTCACA?TGCA------------------GTGGGCACTGGGCACCATGCTCCCCAGGAAGCCAGCTTGGGTAGTAGCGGGAACATTCTGGCGGCC---CTCAATAGACCCAGAAGGCCTGAACTGCATGCCGTGCTCAGGTCGGGGCTGCTACAGCCTGAAGCCTCCAGGCAGGGTCTTCCTGTGGGTGAC---TGCCAGTGG---GCAGAAGCACAGGGGCCAGGGGGAAGCGCCACC---ACCGCCCCAGCTGTCTGCGCAGGTTTCTCTCCCTGTCTCATCCTGGAGAACACGGAACAG---CATGTGAGAAGGAGTCCCGCTTCTCAGGTTTGTTCTGAGACACCGGATGGCCTCTTAGAT---GATGAGGACAGAAAGGAAGAT---ACCAGCTTTGCTGAGAGTGACATTAAGGAGACTTCTGCTGTTTTTAGCAAAAGTGTCCAGAGAAGACAGTTCAGCAGGAGCCCCAGCCCTTTAACC---CATACCACTTTCACCCGGGGTCGC---CAAAGAAGGACACAGAAGTTAGAGTCTTCGGAA????????????????????????TTAACCAACTTTTCTGGGACAAATCTGAGAAAATGTTCCAATAATGAAAGTAGTTATGCTAAT---ACAATAATACCTCAGGATCTTAATTATAAAGAAACAAAACTTGATAAGGAAAAAGTACAGTCTCTTATATCCCCAGAAACTGATTTTCTGTCATGCCTGCAGAAAAGACAGTGTGATGATGATCCTGAAAGCCAGAAAGTTTCAGATACAAAAGAAAATGTCATGATTGCAGAATATCAGCCTGAAGTTCAGCGA---TCAGAAGTAGAACATAGTGATACT---------CTGTTTCAGTCACAGAAAAGG---TTTTTTGATGGCCAT---GATAAT---ACCAACCCTCTTACATTAACT---CCT---AGC---------TCCAAGGATCCCCTTTCAAAT---CCAGTT---ATGATTTCTAAAGGAAAAGAATCATAC---AGA---ATATCAGAGAAACCAAAATGTAAG---AATTGTGAAACTGATATTGAATTAGCCAAA------------------------------------AATGAAAAAAATCAAGAAATGTGTGTTTTAAATTTAAATTCTAAAAAAGTTGAGCTGTTGCCACCTGAAAAATGCATATCAGCAGCATCACCTCCTGTGAAGATGCCATCCAACCATAATACAAGTCTAACAGTAATCCAAGAAGACCAG---------GGAGAAACTTCTTTAATTTCAGAA---ATGACTGCCAATCCAAACTCTGAAGAG---CTTTTTGCAGGCAATGAAAATAATTTTGTCTTTCAAATAACTGATGAAAGAAATATTCCTGTTTCAGGAAAG---ACTAAGGAAACTCATGGATCAGACTGTAGTTTTATGAAAGAGCCCATTCTCCAGAACTCTGCTATGGTGGTAGATACAGACACAGGTGACAAA---CAAGCAGTTCAGATGCCAATTACTGAAGACTTTGACCCATCA---AATGCAATATATGATCTTAAA---GAGAACAGACATAGTGTAAAGCAGCATCTA---------------------ACTTCAGGT---CAAGACTTGAAATCAGATATCTCTTTGGAT---------ATGAAACCAAACAGGAATAATGAC---TACACACACAAAATA---ACAGGG---ATCTTAGATCCAGTTTCAAGTCACAGTTTTGGAGGTAGCTTCAGAACAGCTTCCAATAAAGAAATAAAAGTCTCTGAACGTTACATTAAGAAAGGCAAAATGCTCTTCAAAGATATTGAAGAACAGTAT---CCT------AATTCAGCTCCTGTTGAAATTGTAAAT------GCCTTA---------------------------------------TTAAGTAACCAA---AAGAAATTA------AATAAA---CCT------CATATATTTGACTTACAGTCAGTTTATACTATGTCTACATATGTCCAGAGCAGTGCATCCGTTTCTGAGTGTGAAAAC---CACACAGCCTCCCAGGTGTTATCATTA---AAGCAAAATTTT---AATTCAAACCATAATTTAACACCTAGCCAAAAGGCAGAAATTACAGAACTTTCTACTATATTAGAAGAATCAGGAAGTCAGTTTGAATTTACACAGTTCAGAAAACCAAACCACCTGATACAGCTGGAAGTG---CCTGGAAACCAG---------ATGACTGCCCTAAAT---------------ACCACTTC?GAGGAAGTGAAAGATGTG------GATCTTCATCCCATAATTGATGCCTCATCTGCCAGTCAGGTAGATAGC---AAAAAATTTGAAGGAGCAGTTGGAGAAAAACAAAAGTTTGCTTGTTTATTGAAAAACAAT---CATAATAGAAGTGCGGCTGGTTTTTTAACAAATGAAAAT------GAGGTACAGTTTAGAGACTTTTATTCTGGTCCTGGCAAACTGAATGTTTCTAGTGAAGCTCTACAAGAAGCCTCGAAA------CTGCTCAGTGACATTGAGAATATTAGTGAAGAGACTTCTGCC---AAAGTAGATCCA---AGTTTCTCTTCAAGTAAACGTTACGATTCT---GTCGTTTCAGTGTTTAAGATAGAAAATCCTAACAAT---GATAAAAATTTAAATGTGAAAAACAGT---TGC---CAACTAGTATTACAAAATAATGCTGAAATGACTGCTGGCATTTTTGATAAAGAAAATACTAAAAATTGCATGAGAAGCAAA---GAAAAAAAAGATAACAAATAT---------ATTGGTACCAGTAGC---AATATTTGTAAATTGGGAAAATCTGGAGGCACAGATTCAAGTAAAATTCATAAAGATGCAAGTGATTTGTCATGTCAGGATATACATCTTAAATTATCTAGCCAGTTTATGAGTGAGGTAAGCACAGAACTTAAAGAAAGTTTGTCAGATTTAACTTGTTTG---GAAGTTGTAAAGGCTGAAGAAACAGGTTATATTGAT---TCAAAT---GAACAGTTAACTGCA---GAAGAAATGGAGCAATGT------ACAAACAATTTT---------GATATATCTTTTCAGACTGCA------------AGTGGGAAAAATATTAGAGTCACCAAAGAGTCAATAAATAAAGCTATAAATTTCTTTGATCAAAAAACAGAAGAA------------TGGAATGACTTTTCAGATTCCTTGAATTCTAAATCACTTTCTGGCATA---AAGAAAAAAGTGGATATTTCAAGTCATGGGGAAACAAATAAAAACAAAATATTGGAAGACAGTACCCCAGCTGGTACTGCAACTCAGTTA---AGTGTCTTGCAACAGCCTGAATATACCATAGAAAATATCAAAGAACCTAACCTGTTGGGTTTTTATACAGCTAGTGGCAAAAAAGTAAATATTGCAAAGGAATCTTTGAACAAAGTAAAAAACCTTTTCGATGAAAACCAG---CAAGAT---GTTAGTAAAGTTACCAAATTGAGTCACCAACTAGCAAAGACCCTGAAAGACAGACAAGAC---------TGTAAAGAAGGGTTTGAATTAGCATGTGAGACAGTTGAGGTAACTGCTATCCCAAAGTGTGAAGAAATT---------------------------------------------------------------CCCAGCCTA---AGTGAT------------------AGTTTACACAGACAAACCGCAAATCTGAAGGCATCAAATAGTATC---TCTTTAAAAGTTGAACCTCCTACAACTTCTTGCACAAATCAGTTCCCTTATTCAGCTACTAAAGATTTACCGTTAGCGTTTTATACAGGACATGGTAAAAAAATTCCTGTGAATCCAGCTTTATTATTTGAGGCAACAAAGTGGCTTAAA------GAACTGGATGATGAACATGAAGAA------ATAAATACTGCT------------------------AAGGTTGTA---TGTGTA---------------------------------------AAGGAATATTCTCAGGATTATGTGGGAAATCCT---TCGAATAAA---------ATCTGTTCAAGCAGTGTTGTAACTGAAAATGACAAAATTCATCTCTCTGAAAAACAAGATTTAACT------CATTTGAATAACAGTAGCATGTCTGAT------CAT---TTTGATGTTTGTTATTCTGATGATACATACG?TGATTCAGGGTATCTCTCAAAAAATAAAATTGAT---TCCGGTATTGAATTAGTCATG---AATGTCAAAGACAAAAAT---AAAACTGGCTTTTCTGAAATAGTACCCACTACACAAGAAGTAAGCACATATCTACAAGCCATAAGTGAAGATGTTTGTGTTCAGAAACCCGTGACTACCTCTTCACCATGCAAAAATAAAAATACAGCCATTAACTTTGCTATATCTGATTCAGATAATTATGAGGCA------------------------------GGGCCA---------------------------------------CCTCCG---TTCAGTACAGCGAGTGGTAAAATGGTCTTTGTTTCACAGGACTCAATTGAAAAAGTAAAAAAGATATTTACA---------------GAAAACTGCAAG---AAAGTA---ATTAACCAA---AACATTGGGAGT------------------------------------AAATCAGACACTTGCCAAAGAAAAACTGTGACA---GTTTATCAT---AAGGCCTCAGATAATCCAGAGGAT---ATTGTTTTTCCTAACTCTCTG---------GGTGGTGAA---GAAGGTGTGCTTTCATGTCACAGTTTTGCTGAC---------ACTCAAAGTGAAGAAACTTTA------------------------------CAATATAACAAAAGTATGTCTGGATTGGAGAGAGTTTCTGAAAGGCCATCTTGT---GTTAGCTTGAAAGCT------TCAGATATGTGTAAATTTAATGATACAGG?ACGCTTCCC---------AAGTCAATGTCTTCAACAGATATTCAT------GGGATTTTTAGCACAGCAAGTGGAAAATCTGTACAAGTATCAGATGATTCATTACAAAAGGCAAGACAGATATTTTCTAAAACAGAAGATAGT---GCCAAGCAACTG---------TTTTCCAAAGTA---TTTAAAAGCAATGAA---CATTCAGACCAATTCACAAAAGAAGAAAATACTATA---ATTCATACCCCCTCAAAGGTACCATCACCTCCAAAA---AACTTTCATCATAAT---GCAAGTTCA---------TCTGCTTTCTCTGGATTTAGCACAGCAAGTGGAAAACAAGTTTCAATTT????????????????????????????????????????????????????????????????????????????????GAGGAGGACTTGACCTCTGACGACAGTCACTATGTTTCTAGACCAGCTGGTGGTTTGTCTAGGAGCGCAGGGAA?GAAGGAGACG?TAAGGAAGAT------GATGAAGATGACAGCGGAGATGAC---ACCTTTGGTGATGAGGACAATGGCCTGGGGCCCAAAAAGGGTCGA------GAAGGCAGCATCTCCAGACTGGGCAGTGGCGAGGATTCTGCTGACACCACACAGTCCAGAGAAGACAGTGCCTCCCGA---GAGGACAGCCCTGAATATCCGGCCGGTGACAGCAGGGACCTTGCCGGTGAAGGCGGGGTG---------------------------------GACAGT---GAGAGTGAGGAGCGCTGGGCGGGA---GGCGGCAGCGAGGGAGACCACAGCTACGGGGAC------------------------GGCTTGGAGTTCCACGACCAC------GGGGTGCAGAGTGATGACCCAGACAGCACCAGG------------AGTGAGGGTGGCAGCTCCAGAATGGACAGTGCCAGTGTC------AAGTCCACGGAGTCACAAGGGGTCCCC---AAGCAGGAGGGCACTCAGGACTCAGGTGACAGACGGTCAGCGGAGTCTCCTGGTAGGAAGTTGTTCAGAAAGTCCCGCATTTCTGAGGAA------GATGATAGAGATGATCTGGAGGACAGCAACACGGCGGAA---GACCTCAGGAGTGACTTCACAGAGGGCAGCAAGAGCGACTCTCAAGAGGACACCAGT---GAGAGCCAGTCCCAGGAG------GACGATGGGGACATGCAGGACTCCAGCAGTCCCCCATCCCAGGAGACTAGTAGTGAGTCCCAGGAGGAGGTGGTAGGC---GAGTCCAGGGGTGACAACCCAGAT------------------------GCCACC---GGCCAGCAAGACAGTGATTCCAGTGAGGAGGACAGCCTGAGTACCTTCTCCAGCTCAGAGAGCGAATCCAGAGAGCAGCAAGCTGACAGCGAGTCCAATGAGAGCCTCTCAGAGGAAAGTCGGGAGTCCCCCGAGGATGAC---CGCAGCTCCAGCCAGGAG---GGCCTGCGCTCCCAGAGCGCATCCACA---GAGAGCCAG------------AGCCGG---------GAGAGC------CAATCGAGGGAAGACACTGACAGCAACTCT------------------AACTCCACC---GAGAGCAC?---------TCCAGCAGCGAGGAGGATGGCCAGCCCAAGAACATGGAGGCCGAGAGCACAAA??????????????????????????????????????????????????????????????????????????????CTCTTGGGTTGAATTTATTGAGCTAGATATTGAT------GACCCTGATGAAAAGATTGAAGGATCAGACACAGACAGACTTCTCAGCAGTGACCATCACAAATCACTTAATATCCTTGGGGCAAAAGATGATGACTCTGGACGTACTAGCTGTTATGAACCTGATATTCTGGAGGCTGATTTCAATGCCAGTGAT---------GGCACCTCTGAGGTTGTT---CAGGCAAACAAGTTAAAAGGGGAAGCTGATCTCTTGTGCCTTGATGAGAAGAATCAAAATAATTCACCTCGT---GATGCA---TCTCCTGACCCTCAGCAGGCCAGT---GTAATTCCAACAGAGGAGGAAAAATCACAACCGCACCTTACT---GGTAAAACTGAGTCAACTAACCAAGATGCCCCCATT------CAGATAAGCAATCCTAGTTCACTGGCAAACATGGACTTTTATGCCCAGGTAAGCGACATTACGCCAGCAGGGAGTGTGGTCCTCTCCCCAGGCCAAAAGAATAAGGCAGGAATGTCCCAGTGTGAA---GTGCATCCA------GAA---------------------GCAAACTTCATCAAGGACAATGCTTACTGCTTCAAGGAAGATGCCAAAAAGCACATTGTCATGGCACCACACATCGAGGTCAAGCCA---CATGAAAAACCGAGCTTTAAACAGGAGGATACTTACATCACCACAGAAAGCCTTACCACTGCTGCTGAGAAGTCTGGGGCTGCA---GAACAAGCTCCAAGCTCT---------GAAATGGCTCTCCCAGATTATACCTCCGTTCATATAGTGCAGTCTCCACAGGGTCTCATACTCAACGCGGCTGCC?????????????????????????????????TTCTAC---TGCAGCAAGCTGCTGGATCTGGTCTTCCTGCTGGATGGCTCCTCCAAGTTGTCGGAGGCGGATTTCGAGGTGCTGAAGACCTTTGTGGTGAGCGTGATGGAGCGGCTGCACATCTCCCAGAAGCGGATCCGGGTGGCCGTGGTGGAGTACCACGATGGCTCCCATGCT------TACCTTGAGCT?AAAGCCCGGAAGCGGCCCTCAGAGCTGCGGCGCATTGCCAGCCAGGTGAAGTATGTGGGCAGCGAGGTGGCCTCCACCAGTGAGGTCTTGAAGTACACGCTCTTCCAGATCTTTGGCAAAATCGAGCGCCCTGAAGCCTCTCGCATTGTGCTACTCCTGACTGCCAGTTCAGAGCCCAAACGGATGACCCGGAATTTGCTCCGCAGTGTTGAGGGCCTGAAGAAGAAAAAA---GTTATCTTGATGCCAGTGGG?ATTGGACCGCATGTCAACCTTCAGCAGATCGGCCTCATTGAGAAGCAGGCCCCTGAAAACAAGGCCTTCTTGCTTAGTGGCGTGGATGAGCTGGAGCAGTGGAGGGATGAGATTATCAACTACCTCTGTGACCATGCGCCTGAGGCCCCTGCCGTGACACAGGTCACTGTGGGT---CCAGGGCTCTCGGAG---ATTTTGTCCCCAGGACCTGAGAGA---AAGTCCATGGTTCTGGATGTGGTATTTGTCCTGGA?GGCTCAGACAAAGTTGGAGAAGCCAACTTCAACAGGAGCAAGGAGTTCATGGCAGAGGTGATCCAGCGCATGGATGTGGCCCAGGATGGCATTCATGTTACGGTCCTGCAATACTCGTACATGGTGACCGTGGAGTACACCTTCCGTGAGGCCCAGTCCAAGGGGGATGTGCTGCAACATGTGCGAGAGATCCAGTTCCGGGGTGGCAACCAGACCAACACTGGGTTGGCCCTGCAGTATGTGTCTGAGCACAGCTTCTCTGCAGGCCAGGGCGATCGGGAGCAGGC?CCGAACCTGGTTTACATGGTCACAGGAAATCCCGCCTCTGATGAAATC---AAGCGGTTGCCTGGAGATATCCAGGTGGTGCCCATTGGAGT?GGCCCTGGTGCCAACATGCAGGAGCTGCAGAGCGTCAGCTGGCCCAGCACCCCCATCTT?????????????????????????CGT---CCTTATTATTCAGAAGAGATGTTTGAA------GATTATGAAAAACCTAAGGAAGAA---GATCCTCCTAAACCAGAGGATCCACCATCAGAACCTTCAGCTAATTCA------ACAGTACCTGAAACTAATTCTACCCAACCA---------------GGA---AGTCAAGGCAAAAATGACACCAGTCCAACATTAAACAGTCTTCCTGGGCTAAATACTGGCAACAACCCTACAGCT------------------------------------------------------------------------CAAAACGGGATC------TTCCC?------CCCCCGACAGTCAATTTTTCAGGCCAAGTAGTACC?GGAAGTCAAATT---CCATGGAAACCAAATCAGCCAAATATTTACGGA---ATTTATCCAAAGCCTAACATCAGAAATTCTCCTTCAGGAAGACAATCAAAT------------------------------------CCCACACGTACCACCACAGGGCAGAGA------CAGTCTGGACCTTCTTACCGAAACCAACCAGGTCAG---------------------------GGGGGTCCT---TGGGGCAACTCTTTCACTTGGGAAGGCAAACAAGCAGCTGGGCCCAAAAATCCAACTTATCACAAAGCTTACACT---CCTACTGCCAGAGTCAATTACCCCAGTTATGCAGGAAATCCAGCAAATTTCAGAAGAAAGCTTCAGGGGCCAAACAAACCCTTC?TGGGA---ACCAGTGTTACC---------CCA---ATGAGTCCCAAACAAGGTACTATTGGCCGCAATGAAAAGACCCAAAATCCAAAGGAAAAGTCCCCA---GGTCAAAAAGAAAAAACAGTCAGTCCTACCAAGGAT------ATATCAGGCTCCTGGAGAAACTCTCAACATCCTGGA---GTTAAT---AAACCAAATTATGGGTGGTCTCGC---CCT------GAGGGTAACATGCTGGGCCCAAATTTTAATTCTGTTAATCAACATGAAAACTCCTATTACTCAAGAGGAGAATCC------AGGAAAGTACAGAGTTCCAATGCACAAACCCAAAGCCAG---------AACTTTCCCAAAGGGGTTGCTTTAGCGCCAAAAAGAATCCCATACGAATCACAAACTAAG------CAGCCTGAATTAAAGCACAGCACACATCCTCCTATCTATCCTGAGGTAATCCCTTCTCCCAAAAGAGAACATTTTCCTGCTGGAAGAAATACTTGGAGTCACCAAGAAATC------CCTCCACCCTTTAAAGAAGATCCAGGGAAGCAGGACAAACATTTACCTCATGTTACTCCGG?CTCTCAAGGAAGTGTTTTCTACCATAAA---------TATAAC---TCCTATTATACCAGAGAA------------AACCCGCCGTACATTGGAAGCAATACA---TGGGGTAAGAGAGTTGAT---TCTCCCAAT------ACTATGGGACAACCGAAAATCCCACAGTATCCTTTGAAG---------AGT---GCAGACCAG?AAGAGACCATCCAGTATAACAAAAAGGACCCACCTGATCCAACT---GGAGATGAG---CCTTTCCCAAGACAAAGCAGGTGGGGTGAGGAAGAG---TTGAGCTTTAATGGAAGACCAACAATAAGGCACTACGAC---GGTGAGCAG---TATGCCTCAAAT---------CAGCCAAAGGAATACCTTCCCTACCCTCTAGATAAT---CCATCCAAACCC------------------------------------------------------------------------------------------------------------------------------------------------------------------------------------------------------------------------------------------------------------------------------------------------------------------------------------------------------------------------------------------------------------------------------------------------------------------------------------------------------------------------------------------------------------AGAGAAGAGTCTCCTTACAGTGACTTCTATCCCTGGAGCCT?GATGAGACTTTC?CATCATACAGCCCAGGTCCCACAGTGTCCCCA---CCAGAGGAGAGCAGAGGCCATCAC---GTTAATAATGCTGTG---CGACAAGAAGAA---AGTGCTCTCTTTCCTTCG---------TGGAACTCCTGGGACCATGGAATTCAAGTGCAGGGGCAGCAAGAAAGCCAGCCACCGTTGATTTCTAGAAATTACTGGGATCAGGCAACAAATTTACATGAA------GTTGGTCTACCAAACCAGAGAGAGAACTATCCCTATTCCAATCACCCTCCAGCTGGA---------CTCCAGAAAACCCCAGACTGGCACGAAGGCAAGAATTTTAACTACGAT---?TGCAAATGACCAAGTTAAATTCACCAGAGAGACAGCATCTG---GCTTTCCTGGACGTAATGCCTCAGAGCTACCCCGCAGGTCAAACAGAAGCACATTTATTTCACCCA---AGCCCAAGAAGCTCCTGCTGTGTTGGTAGCACTGCAGGGCTCCGTGAGAAC---?CA------------------------------------------------------------------------------------------------------------------------------------------------------------------------------------CTGGCCCTGCAAGTCTACACACCATCCTATGGTCTGGTGCCAGCAGAGAATCACAACGCCAATCCCACCTACATGGAAAGTAGTCACACCAAGCACACAAGACTGATTGTCTCCCCAACAAGCATCCTGCCTGGCCAAAGGAATAGCTCAGAGAAAAAACTTCCTGGG------------GAAAGCCCACGGCCGAACACTTTCAGAGACGACGTGACCACTCTAAAG---AACATCCCGTGCTCTGTGAAG------------ACCCAGCAGGGCCCAGGGGGAGTCAGGTCCTTTCCCAAAGCCAGTGCCCCTCAGTCAAAGAACACACCTTGTCTCAGAAATGATCTTGGAGGAGATGGGAACAAT---GTTCTGGAACAAATTTTTGAAGGCAATCATCTCAATGAAAGAACT---ATTGACCTTACTCCTGAGCAGCTTGTTATTGGTACAACCCATGAAGGCCCCAAGCCACAAGGCATCCAAAAGGAAATGCAAGGAGAGAAGGGCGAGAGGCAGCAACAG---AGGCCACCTAGCATCCTGCAGGTACCATGCTTTAGCTCCCAATTAACAAAGCTTCACTCTTCTAGCACTGCAACTCCATCTAGCAGCGGAAGACCAGGTCCATCTGATGGGGATCTA---ATTACACCTACTGAAAATCCTAACACATTTGTTGGATTCGCTACT---GGGGAGCCATTTAGAAATATAAATGTTAACCAGCTCAATATAGCAGGA?????????????????????????????????TATAAGTACAATCAAAACTTTTCCGCCACTAACAATGAGCACAGCACTGAAGCTCATGTCTCCATCAATGGAGATGCCAACCTGGATTTCTTAAATATTCCTTTAACAATTCCTGAAATGAATATACCTAACACAACA---CTC---ACGACTCCCTTACTGAAAGATTTCTCCATATGGGAAGCAACGGGCTTGAAGGAATTCTTGAAAACAACAAGGCAATCATTTGATTTAAATGTAAAGATTCAGTA?AAGAAGAACAAAGACAAACACGCCATTGCAGTTCCTCTGGGTGCCTTTTATAAGTTTATCAGTCAAAATGTCCACTCCTTGGATAACTATTTTGAGAATTTCAGAGATAATGCACTGGATTTTCTTACTACTTCCTATAACAAAGTGAAAATTAAGTTGGATAAGTATAACAATGAAAAATCCCCCAGCACTCTCCCCAGGACCTTCCAGTATCCTGGATACACCATTCCAGTTGTC---------AACATTGAAGTGCCTCCATTCTCAGTGGAGATGTGGCCCTTCAGCCATGTGGTTCCCAAAGCAATCAACACCTCTATCTTCACTGTCCCTACTTCTGACTTCTCTGTGCCTTCATACACGTTAGTTCTGCCA---TCCATCGAATTGCCAGAGCTTCATATCCCTAGGAATCTACCCAAGCTTTCTCTCCCAGATTTCAAGGAGTTGAGTGATGTAAACAATATTTTTATTCCAGCCATGGGCAACATTACCTATGATTTTGCCTTTAAATCGAGTGTCATCACCCTGAACACCAATGCTGGGCTTTATAACCAGTCAGATATTGTTGCTCATTTTCTATCTTCCTCT---TCACTTGTCATCGATGCCCTACAGTACAAGTTAGAGGGCACTTCACGTTTGACGAGGAAAAGAGGACTGAAGTTAGCCACGGCTCTGTCTCTGAGC---AATGAATTTGTGGAAGGCAGTCA?GACAGT?CCATTAGCTTCACCAAGAAAAACGTGGAAGCGTCAGCAACCACA?CCGCAAAAGTCCACATTCCAGGTTTGAGAATGAATTTCAAGCAAGAACTTAATGGAAACACCAAGTCAAAACCTGC?GTCTCTTCATCCATTGAACTAAAGTACGACTTCA?TTCCTCAAAGATGTTCTCCACTGCCAAAGGGGTGATTGACCACAAGCTCAGATTAGAAAGCCTCAC?---------------TCTTACTTTTCCATTGAGTCAGCTACCAAAGCAGATATCAAAGGTTTGGTCCTCTCA---CGAGAGTATTCAGGAGCTATTGCCAGTGAGGCCAGCACTTACCTGAATTCCAAGTCTACTCGGGCTTCAGTGAAGCTGCAAGGTTCTTCTAAAGTTGAT------------GGTATCTGGAATATTGAAGTAAAAGAAAATTTTGCTGGGGAAGCCACTCTCCTACGAATATACGCCATGTGGGAACACAGTATGAAACACCGCTTACAGCCACACAGGCAC---TTTTCCACCCATGGGGAACATACAAGCAAAGCTACCCTGGAA---CTGTCCCCAGGAACAATATCAGCCCTTGTTCAGGTTCGTGCACGTGAGATTAATTCTCTCCTTGACCTTTCTCACCTTGGCCAGGATGTGGCTCTGAGTGCTACCACAAAGAACCAGAAGTTCAGCTGGAGGAGCGAGGTTCAGGTTCACTCTGGGACTCTCAAGAACAGTCTACAGCTTTCCAATGACCAAAAGGAAGCACACTTGGACATTGTGGGATCCTTGGAAGGGCATCTACGCTTCCTCAAATTTATCATCCTACCAGTGTATGACAAGAGTTTATGGGACCTCCTAAAACTGGATGTAACCACCAACCCTAGAAAAAGACAGTATCTTCATGTTTCCACTGCTCTTGTGTACACCAAAAACCCCGAGGGCTATCCTCTG---TCTGTCCCTGTGCAAGAACTGACGGATAAATTCATT------ATC---CCAGGGCTGAAACTACAT------------------------------------------------------------------------------------GATCTGGACTCGGATCTTGTCACACCTACATTCCAAGTACCATTTACAGATCTTCAGATTCCATCCAGCAAGCTTGACTTCAGTGAAATAAAAATCTACAAGAAGTTAAGTACATCACCATTTACCCTCAACCTACCAACACTACCCAAGGTAAAATTCCCCCAAGTGGATGTCTTAACA---AAATATTCTGAACCAGATAATTCCTCAGTTCCCTTTTTTGAGGTAACTGTGCCTGAAGTTCAGCTAACTGTGCCCCAGTTCACACTTCCAAAAAGCCTTTCGGTTGGCAGTGCTGTTTTGGATTTCAACAAGGTAGCCAACATGATTGGAGACTTTGAGTTGCCTACCGTCACTGTGCCTGAGCAGACGATTGAGATTCCTTCCATCAAGTTCTCCATACCTGCTGGAGTTTTCATTCCTCTTTTGGGAGCACTGACTGCACGTTTCGGGGTGGCCTCTCCCCTGTATAATGCCACCTGGAATGTCGGGCTGAAAAACAATGCAGATCATGTTGAAACCTTCCTGGATTCCACA??GGAGAACCTCATGGGGATGCAGGCCGTCATTGAGCAGGCCATGAAGAGCCAGGAGATCCTGGGCATCTCCGACCCTCAGACGCTGGCCCGTGTGCTGACCAATGGGGTACAGAGCTCCCTGAATGACCCACGCCTGGTCATTTCCTACGAGCCCAGTGCTGTGGAG---GAGCAGAGG---CAA---ACC---CCGGCACCCACCAACCTCAGCCAGGAGCAGCTGCTGGCCAGGCTGCAGGACAGCATCCGCCACGAGGTCCTGGAGGGCAACGTGGGCTACCTGCGTGTGGA?GACCTCCCCGGCCAGGAGGTGCTAAGCAGGCTGGGCAGCTTCCTGGTGACCCAGGTGTGGAAGCAGCTCATGGACACCTCTGCCCTGGTGCTGGATCTCCGGCAGTGCCCCAGCGGCCACGTCTCCGGCATCCCCTATATCATCTCCTACCTGCACCCCGGGAATACGGTCCTGCACGTGGACACCATCTACGACCGCCCCTCC------AACACCACCACGGAGATCTGGACCTTGCCTCAGGTCCTGGGAGAG---CGATACAGCGCCGAGAAGGATGTGGTGGTCCTCACCAGTGGCCGCACCGGGGGCGTGGCCGAGGACATCGCCTATATCCTCAAGCAGATGCGCAGGGCCATCGTGGTGGGCGAGCGCACGGAGGGAGGCGCCCTGGACCTTCAGAAGCTGAGGATCGGCCAGTCCGACTTTTTCCTCACCGTGCCTGTGTCCAGGTCACTGGGCCCCCTGGGCGAAGGCAGCCAGACGTGGGAGGGCAGCGGGGTGCTGCCGTGCGTGGTCACACC?GCTGAGCAGGCCCTGGAGAAGGCGCTGGCCATCCTCACCCTGCGGCGTGCCCTGCCGGGGGTCGTGGGCCGCCTGCGGGAGGCCCTGCAGGAGTACTACACACTGGTGGACCGTGTGCCGGCCCTGCTGCACCACCTGGCCAGCATGGACTACTCCATGGTGGTCTCTGAAGAGGACCTGGTCACCAAGCTCAACAGCGGCCTGCAGGCTGTATCTGAGGACCCCAGGCTCCTGGTGCGGGCTGTGGGGCCCA?AGAAATCTCTTCAGTGCTTCCCAAGGATGAGGCTGCCCAGCAGGCACTGGTGGAAGCCGTGTTCCAGGTGTCGGTGTTACCAGGCAACGTGGGCTACCTGCGCTTTGATAGGTTCGCCACCCGTGTGGTGCTGGAGGCGCTGGGCCCTTATGTGCTGCACCAGGTGTGGGAGCCCCTA???????????TACAAGTTCTTTGAGCAGATGCAGAACTAGACCACCGCCA---CAGCAGCCTCTGAAGTTGGACAGCAAAACCATTGCTTCACTACCCATCGGTGTTCATTTATAGAA-TAATGTGGGAAGAAACCTTCTGTTTTATTATTTACCCATT--ACCGCCTTT-CACAGCTGTGCTGTAACACAA-GT-AGATGCCTGAACTTGAATTAATACAAATCAGTAATGTATTCTCTCTCTTTACA-TTTTGG-TCTCTACGCTACATTATTAATG---GGTTTTGTGTACTGTAAAGAAT----TTAGCTGTATCAAAC--TAGTGCATGAA-TAGAT-TCTCT---CTGATTATTTATCACATAGCCCCTTAGCCAGTTGT-----ATATTA--TTCTTGTGGTTT-GTGATCC-A-ATTACG-TCCTACTT-GAAATACGCTTTAAAAATCGATGGGAGATGCTT-CGTGTGA---ACGTGGGAG-TTTAGCTGCTT-CTCTT-GCCTA-CGTATTCTTTTCCTGATCACTATGCATTTT-AAA-GT-TAA??-TTTTT-??TATTCCAAATGA-TTTA-GAGAA-TTTTTCCATAATTGCATT-----TT-ACTGTACAGATT--GCTGCTT---CTGCTATATTTGTGA-TATAGGAAT--AAGAAGATA??????????????????TACATTACATTCTTCTTGATTG-TTCCT-GTTATCATGCTGTTTTGTGAACCTGTAGA--AAACAAGTGCTTTTTATCTTGAAA-TTCAACAGATGGAAA-GAATAAACATAGAAT--AAT-GCGTTCTATGTAGCCATGTCACTGTGAATAA-CAATTTCTTGCATATTTA-GCCATTTTGATTCC--TGT-----TTGATTTTTATTTCTTCGTTGCTACGCAAAACCGATCAAA-GGA-AAGTAAACTTCAGTTTTACAATCTGTATGCCTAAAA-GCGGGTACT----ACCGTTTATTTTACTGA-CTTGTTTAAATGATTCGCTTTTGTAAG??????????????TAAAGCAGAGTA-CT--GTCTTTGCCTTGGACCTTGTTT--ACTCTG-AACCCT--AATCAAGGCAGGCAATGCAGTAGTGTTCACTGCCGATCGGA----CTTGC--GGAAGGG--ACACTC-GGGA--CCTTAACTAAGAATCCAGTTTGGTTT--AGTATTTGAATTGGATTAGG-AATACT?TTCTGAGCTTT-GGAATGC-GACCTAGATCACT-----GTCA----CCAAG-CTTA--TCG---CAGTCTGTCTGTCAGCAG-CACGCATGTTTTGTTT---GCCCTTTT-GCT-TCTACTTTTTCCAGGGAAGCTGCTAAAGAATGCCGACGTCGAAAGAAGGAATATGTAAAA-TGCCTGGAGAGTCGAGTTGCAGTGCTGGAAGTCCAGAACAAGAAGCT-ATAGAGA???????????GCTTCATTAATTCACCATTCAGAGACCAAATAATTCAAAGGCAACTATAGATAGGTAGGATTATATTAGCCAGAATCTTCATATCATAGGTACAGTCATTC--ACCAAGTCAATTTGTATAAA----CAAGCACTACTCTC-GTCTTGCAGAAGCAAGGTCCAGG-CAGTCACCCTA-----GTTCAGA---CAACCACTCTCTCAGGCTTCTCGTGTGTAGTGAAGC--------TACCGGCTCATCAC-----------CTGGGTTGG-TCTCCAAGGCTAGGTCACGTCCACGCACTGGGC-TTGGCCATCCGTGCCCAAGTGCACTC-CCGCCC?CGCACGTACGGGAAC--GTGCTT-CCATTTGAA----------------------------------------GGACTA?TCTATTTCGCTTTTCCAACTA--CCA-GT-ACTAGGTCGGCC-GTTT-ATCATA---TCTATTTGGTGCTAGTCAATTTCCCAA-CTAGA-TTTATAAAATGCACTGT-ATTATTTACACAA-CTTAGAA--ACCAAATTA-C-AAGTAC-TCAGTTCCAA-TACTCC-ATTCATTT----CAA-TCAACCAAAGTTAGTTCAGTAGCTT-ATCTC--AGTTAT-GAG-TATTAATACG-TTACATGTAAATTAAGTGTGTGTATACTGTAATCGTGCTATTTTTATCATC?AAA-CATTTATA-AATCAG-AAT?AC?????????GGACCGCAGACCAGCAACAGTAGTGTGAAACTCCA?AACGCAGAC----TGAAACAGCAAAACCGCCAAAC-?TC-TAACGAT--CACTC--CCAG-TTCTGAGCACACAC-TCCAT------GAACA---AAA-GCTGTTTTCTTTT-GTGTTTCTGT-ATGTGTAGAG-AAGATGTT--ACCTGAAAC-CACAGAGAGACT-TGCGTA-TTTTGATTAAACAGCTCGAGT-ATTAAA-TTTCCTTGACCAACCA-AAAGT---------AGCTGCAAACCC---CCAGTTAAGCAGA--GTTTAACCATTGA-TAATACAACTTTAACATGTTT-ATTATCAAAAGCA?
Manis_pentadactyla	??????TATACTCTCACGTTAGAAAACAGCAGTGGAACAAAGTCTGCCTTTGTTAGTGTGAGAGTCCTGGACACACCAAGTCCACCTGTTAACCTGAAAGTCACAGAAATCACTAAAGATTCAGTATCAATTACATGGGAACCACCTTTGTTGGATGGGGGATCCAAAATCAAAAATTATATTGTTGAGAAACGTGAAGCCACAAGAAAATCATATGCCGCAGTTGTAACAAATTGCCATAAGAATTCTTGGAAAATTGATCAACTCCAAGAAGGTTGCAGTTATTACTTTAGAGTCACAGCTGAAAATGAGTATGGCATTGGCCTTCCTGCCCACACTGCTGATCCAATTAAGGTTGCAGAAGTCCCACAACCTCCAGGAAAAATAACTGTGGATGACGTCACCAGAAACAGTGTCTCCTTGAGTTGGACAAAACCTGAACATGATGGTGGCAGTAAAATCATTCAGTATATTGTGGAAATGCAAGCTAAACACAGTGAGAAATGGTCAGAGTGTGCTCGAGTCAAGTCCCTTGAAGCAGTAATTACCAACCTAACTCAGGGAGAAGAATATCTTTTTAGAGTTGTTGCTGTAAATGAAAAGGGGAGAAGTGATCCTAGGTCCCTTGCAGTTCCAGTGGTTGCCAAAGATCTGGTCATTGAGCCAGATGTAAGACCTGCATTTAATATTTATAGTGTACAGGTTGGCCAAGATTTGAAAATAGAAGTGCCAGTTTCTGGACGTCCTAAACCAACCATTAGTTGGACTAAAGATGGTCTTGCACTGAAGCAGACTACAAGAATCAATGTTACTGATTTGCTTGACCTCACCATACTCAGCATTAAAGAAACTCATAAGGATGATGGTGGACTTTATGGAATCACAGTTGCTAATGTTGTTGGTCAAAAAACAGCATCCATTGAAATTGTAACTCTAGATAAACCTGATCCTCCAAAAGGACCTGTTAAATTTGATGAAGTCAGTGCAGAAAGTATCACATTATCTTGGAACCCTCCATTATATACAGGGGGCTGCCAGATCACCAACTACATTGTTCAAAAGCGAGATACAACCACCACAGTATGGGACGTTGTTTCTGCTACTGTTGCTAGAACTACACTCAAAGTGACCAAACTGAAAACTGGGACAGAATACCAATTCAGAATATTCGCTGAAAATAGATATGGGCAGAGCTTTGCCCTGGAGTCTGATCCAAT???????????????????????????????????????????????????????????????????????????????????????????????????????????????????????????????????????????????????????????????????????????????????????????????????????????????????????????????????????????????????????????????????????????????????????????????????????????????????????????????????????????????????????????????????????????????????????????????????????????????????????????????????????????????????????????????????????????????????????????????????????????????????????????????????????????????????????????????????????????????????????????????????????????????????????????????????????????????TTCCAAGAATTTCCATGGATCCAAAATTCAGAGACACAATTGTGGTAAATGCCGGAGAAACATTCAGGCTTGAGGCTGATGTCCATGGAAAGCCCTTACCTACCATTGAGTGGTTAAGAGGAGATAAGGAAATTGAAGAATCTGCTAGGTATGAAATAAAGAACACAGATTTCAA?GCTTTACTTATTGTAAAGGATGCCATTAGAATTGATGGTGGACAGTATATTTTAAGAGCTTCCAACGTTGCAGGTTCTAAGTCATTCCCAGTAAATGTGAAAGTACTAGATAGACCAGGACCTCCAGAAGGGCCAGTCCAGGTTACAGGAGTCACTTCTGAAAAATGCACTTTGACATGGTCTCCACCACTTCAAGACGGTGGCAGTGACATTTCTCACTACATTGTTGAAAAAAGAGAAACGAGTCGACTTGCCTGGACTGTTGTTGCTTCAGAAGTTGTGACCAATTCTCTGAAAGTTACCAAACTCTTAGAAGGAAATGAATATGTTTTCCGTATAATGGCTGTCAATAAATATGGTGTTGGAGAGCCTTTGGAATCCACACCAGTACTAATGAAAAATCCATTTGTGCTTCCTGGACCACCGAAAAACTTGGAGGTCACAAACATTGCCAAGGACTCCATGACTGTCTGTTGGAACCGTCCAGATAGTGATGGTGGAAGTGAGATTATTGGTTACATCGTAGAGAAAAGGGACAGAAGTGGCATTAGGTGGATAAAATGTAATAAACGCCGCATTACAGATTTGCGTCTAAGAGTAACAGGATTAACCGAAGACCATGAGTATGAATTCAGAGTCTCTGCAGAAAATGCTGCTGGAGTTGGAGAACCAAGTCCAGCTACAGTTTATTATAAGGCTTGTGATCCTGTGTTCAAACCTGGCCCACCCACCAATGCACATATTGTAGACACCACTAAAAATTCAATTACACTTGCCTGGGGTAAACCCATCTATGATGGTGGCAGTGAGATCCTGGGATATGTAGTAGAAATCTGTAAAGCAGATGAAGAAGAATGGCAAATAGTTACTCCACAGACTGGCCTGAGAGTCACTCGATTTGAAATTTCAAAACTCACTGAACACCAAGAGTATAAAATACGAGTGTGTGCCCTCAATAAGGTTGGTTTGGGTGAGGCCACATCAGTTCCTGGTACTGTGAAACCAGAAGATAAACTTGAAGCACCTGAACTTGACCTTGACTCTGAATTAAGGAAAGGAATCGTTGTAAGAGCTGGTGGATCTGCCAGAATTCACATTCCATTCAAAGGTCGTCCAACACCTGAGATCACTTGGTCTCGAGAGGAAGGTGAATTCACAGATAAGGTCCAAATTGAAAAGGGAGTTAACTACACCCAACTATCAATAGATAACTGTGACAGAAATGATGCTGGAAAATATATTCTCAAGCTGGAAAATAGCAGTGGATCTAAATCTGCTTTTGTAACTGTGAAAGTTCTGGACACACCAGGACCACCACAGAATTTGACAGTCAAAGAAGTGAAAAAAGATTCTGCCCTTCTGGTATGGGAACCACCCATTATTGATGGGGGTGCAAAGGTCAAGAATTATGTTATTGACAAACGTGAGTCAACCAGAAAAGCATATGCTAATGTGAGTAATAAATGCAGCAAAACAAGCTTTAAAGTTGAGAATCTTACAGAAGGAGCCATTTATTACTTTAGAGTTATGGCTGAAAATGAATTTGGAGTTGGTATTCCCGTGGAAACTGTTGATGCTGTGAAAGCTGCTGAACCGCCTTCCCCACCGGGAAAGGTTACACTCACTGATGTGTCCCAGACTAGTGCGTCACTCATGTGGGAGAAACCTGAGCATGATGGTGGAAGCAGAGTCTTGGGGTATGTTGTTGAAATGCAGCCCAAAGGAACTGAAAAATGGAGTGTTGTGGCTGAATGCAAAGTCTGTAGTGCGGTTGTTACTGGTCTGAGTTCTGGACAAGAATATCAGTTCCGTGTCAAGGCTTTCAACGAGAAAGGAAAAAGCGATCCAAGGGTGCTTGGTGTTCCTGTCATAGCCAAGGACTTGACTATACAGCCGAGTTTTAAGTTACCATTTAACACATACAGTGTCCAAGCTGGAGAAGATCTTAAAATTGAAATTCCAGTTATTGGTCGACCAAGACCCAACATTTCGTGGGTCAAAGATGGTGAGCCTCTTAAACAGACAACAAGAGTAAATGTTGAGGAAACAGCTACTTCAACTATTTTGCACATTAAAGAAAGTAACAAAGATGACTTTGGAAAATACACTGTAACAGCAACAAATAGCGCAGGTACAGCAACAGAAAATCTCAGCATTATTGTTTTGGAAAAGCCTGGACCACCAGTTGGACCAGTTCTGTTTGATGAAGTTAGTGCAGACTTTGTGGTCATATCTTGGGAACCTCCAGCCTATACCGGTGGGTGCCAAATAAGCAACTACATTGTAGAGAAGAGAGACACAACTACCACCACTTGGCAGATGGTATCAGCAACAGTTGCAAGAACAACAATTAAAATAACCAAACTGAAAACAGGCACTGAGTACCAGTTTAGGATTTTTGCAGAAAATAGGTATGGAAAA????GGGGAAGTCCCTTCCAAGAGAAGATGACTGCAGGAGACAGCCCCCAGCTGGTCCCA---GCAGACCAGGTG---AACATTACCGAATTTTACAAC---AAGTCCCTTTCGTCCTACAAGGAA---AATGAGGAGGACATTCAGTGTGGGGAGAACTTCATGGACATGGAGTGCTTCATGATTCTCAACCCCAGCCAGCAGCTGGCCATCGCCGTGTTGTCCCTCACACTGGGCACCTTCACGGTTCTGGAGAACCTGCTGGTGCTGTGTGTCATCCTTCACTCGCGCAGCCTCCGCTGCAGGCCTTCCTACCACTTCATAGGCAGCCTGGCGGTGGCAGACCTCCTGGGGAGTGTCATTTTTGTCTACAGCTTCGTTGACTTCCACGTGTTCCACCGGAAAGATAGCCCCAACGTGTTTCTGTTCAAACTGGGCGGGGTCACGGCCTCCTTCACCGCCTCGGTAGGCAGCCTGTTTCTCACAGCTATTGACAGGTACATCTCTATCCACAGGCCCCTGGCCTATAAGAGGATCGTCACCAGACCCAAGGCCGTCGTGGCCTTTTGCCTAATGTGGACCATCGCAATCGTGATTGCTGTGCTGCCGCTCCTGGGCTGGAACTGCAAGAAGCTGCGGTCGGTTTGCTCAGACATTTTCCCGCTCATCGACGAGACCTACCTGATGTTCTGGATCGGGGTCACCAGCGTGCTGCTGCTGTTTATCGTGTACGCATACATGTACATTCTCTGGAAGGCTCACAGCCACGCGGTCCGCATGATTCAGCGCGGCACCCAGAAGAGCATCATCATTCACACGTCAGAGGACGGCAAGGTGCAG---GTGACCCGGCCAGACCAGGCCTGCATGGACATTAGGCTGGCCAAGACCCTGGTCCTGATCCTTGTGGTTTTGATTATCTGCTGGGGCCCTCTGCTTGCCATCATGGTATATGATGTCTTTGGGAAGATGAACAAGCTCATTAAGACGGTGTTTGCATTCTGCTTATATCTGAATGTGTGGATTCCAGTACCTAAACCAAAAAATGCTACGGTAATGATATGGATCTATGGTGGTGGTTTTCAAACTGGAACATCATCTTTA?CTGTTTATGATGGCAAGTTTCTGGCTCGAGTTGAAAAAGTTATTGTGGTTTCAATGAACTATAGAGTGGGTGCCCTAGGATTCTTAGCTTTACCAGGAAATCCTGAGGCACCAGGGAACATGGGCTTATTTGATCAACAGCTGGCACTTCAGTGGGTCCAAAAAAATATAGCAGCTTTTGGTGGAAATCCTAAAAGTGTGACTCTCTTTGGAGAAAGTGCAGGAGCGGCTTCAGTTAGCTTTCATTTGTTTTCTCCTAGAAGCTACCCATTGTTTACCAGAGCAATTCTGCAAAGCGGGTCCTCTAATGCCCCTTGGGCAGTAAAATCTCCTGATGAAGCTAGGAACAGAACATTGGTTTTAGCTAAATTTATTGGTTGCTCTAGAGAAAGTGAGACTGAGATAATCAAATGCCTTCGAAACAAAGATCCCCAGGAAATTCTTCGGAATGAAGTATTGGTTGTCCCC------TCTGATACTCTCTTGTCCATCAACTTTGGTCCAACTGTGGATGGTGATTTTCTCACTGACATGCCAGACACACTACTCCAACTTGGA---CAGTTCAAAAAAACCCAGATCTTGGTGGGTGTCAATAAAGATGAAGGGACAGCGTTTTTAGTATATGGTGCGCCTGGTTTCAGCAAAGACAACAACAGTATCATAACTAGGAAAGAATTTCAAGAAGGTTTAAAAATGTTTTTTCCAGGAGTGAATGAATTTGGAAGGGAATCGATCCTTTTCTATTACATAGACTTATTAGACGATCAGAGAGCTGAAAACTACCGTGAGGCCTTGGATGATGTTCTTGGGGATCACAATATCATATGCCCTGCCTTGGAGTTCACCAAAAAGTTCTCAGAATTGGGACATGATGCCTTTTTCTACTATTTTATTAAACTGACCTCGGTGGTGTTCATTCTTATCTGCTGCTTTATCATTCTAGAGAACATCTTTGTCTTGCTGACCATTTGGAAAACGAAGAAGTTCCACCGTCCCATGTACTATTTTATTGGCAACCTGGCCCTCTCAGACCTGTTGGCAGGAGTGGCCTACATAACCAACTTGCTCTTCTCTGGGGCCACCACCTACAAACTCACCCCTGCTCAGTGGTTTCTGCGAGAAGGGAGCATGTTTGTGGCCCTGTCTGCCTCCGTGTTCAGCCTCCTAGCCATAGCCATCGAGCGCTACATCACCATGCTGAAAATGAAACTCCACAATGGGAGCAACAGCTTCCGCTCCTTCCTGCTGATCAGTGCCTGCTGGGTCATCTCCCTCGTCCTGGGTGGACTGCCCATCATGGGCTGGAACTGCATCAG?GTGCTGCCCAGCTGCTCCACAGTGCTGCCGCTCTACCACAAGCACTATATCCTCTTCTGCACCACTGTCTTCACTCTGCTCCTGCTCTCCATCGTCATCCTATACTGCCGGATCTACTCCCTGGTCAGGACTCGGAGCCGCCGACTGACCTTTCGCAAG------AACATGTCTAAGGCCAGCCGCAGCTCTGAGAAGTCGCTGGCGCTGCTCAAGACAGTGATTATCGTCCTGAGCGTCTTCATCGCCTGCTGGGCGCCCCTCTTCATTCTGCTCCTGCTGGACGTGGGCTGCAAGGTGAAGACCTGCGACATCCTCTTCAGGGCGGAGTACTTCCTGGTGTTGGCGGTGCTCAACTCTGGCACCAACCCCATCATTTACACTCTGACCAGCAAGGAGATGCGCCGGGCCTTTATCCGGATCATTTCCTGCTGCAAGTGCCCCAGTGGAGACTCCACTGGCAAATTCAAGCGACCCATTATCGCGGGCATGGAATTCAGCCGCAGTAAATCTGACAACTCCTCCCACCCCCAG??????????????????CCAGACCTCATTGCCAAGGTTTTCCAGATCGATGTGAAGGCAGATATTGACTCGATCCACCCCACTGAGTTCTGCCATTCCTGCTGGAGCATCATGCACAGGAAGCTTAGTAGTGCCCCACATGAGGTTCAATTCCCAAGGAACGCAGCCATGGAGTGGCACCCCCACACTCCATCCTGTAACGTCTGCCTCACCACCCTTCGGGGA------------CTCAAGAGGAAGGGTCATCAGCCAAATGCGCAGCTC---AGCAAAAAACTCAAAACTGTG---GCTGACCAAGAAAGACGAGCT---CATCAGTGCAAGAAGAGA---GAAGTGATGAAGAAGATCTCCAACTGCAGTAAGATACATCTTAGCACCAAGCTTCTTGCAGTGGATTTCCCAAAACACTTTGTGAAATCGATATCCTGCCAGATTTGTGAACACATTCTGGCTGATCCTGTGGAGACCAGCTGTAAGCATGTATTTTGCAGGATCTGCATTCTCAGATGCCTCAAAGTCATGGGTAGCTATTGTCCCTCTTGCCGCTATCCTTGCTTCCCTACTGACCTGGAGAGTCCAGTGAAGTCCTTTCTGAGCATCTTGAATTCCCTGATGGTAAAATGTCCAGCTAAAGAGTGCAATGAGGAGGTCAGCTTGGAAAAATATAATCACCATGTCTCACAGCACAAGGAATCAAAAGATACTTTTGTGCATATTAATAAAGGGGGCCGGCCCCGCCAGCATCTCCTGTCACTGACCCGGAGGGCTCAGAAGCACCGCCTGAGGGAGCTCAAGCTGCAAGTCAAGACTTTTGCTGACAGAGAAGAAGGTGGAGATGTGAAGTCTGTGTGCCTGACCTTGTTCCTGCTGGTGCTGAGGGCGAGGAATGAGCACAGACAAGCCGATGAGCTGGAGGCCATCATGCAGGGCCGGGGCTCTGGCCTGCAGCCAGCTGTG??????????????????????????????????????????????????????????????????????????TGTGGTGGTGAAGGAGTCTTGTGATGGAATGGGAGATGTGAGTGAGAAGCACGGGAGTGGACCAGTAGTTCCGGAAAAGGCAGTTCGGTTTTCATTCACAGTC------ATGCAAATTACCATAGCACGTGGCTCACAGAATGTGAAGGTGTTTGAAGAAGCCAAACCTAACTCTGAACTGTGTTGCAAGCCCTTGTGCCTCATGCTGGCAGATGAATCTGACCACGAGACCCTGACGGCCATCCTGAGCCCTCTCATTGCCGAGAGGGAGGCCATGAAGAGCAGTGAATTAATGCTGGAGATGGGAGGCATCCTCCGGACTTTCAAGTTCATCTTCAGGGGCACCGGATATGATGAGAAACTGGTCCGGGAAGTGGAAGGCCTTGAGGCTTCTGGCTCAGTCTACATTTGTACTCTATGCGACGCCACCCGCCTGGAAGCCTCTCAAAATCTTGTCTTCCACTCCATCACCAGAAGCCACGCGGAGAACCTGGAGCGTTATGAGGTCTGGCGTTCCAACCCGTACCATGAGTCTGCCGAAGCACTGCGGGATAGGGTGAAGGGGGTCTCGGCCAAGCCCTTCATTGAGACAGTCCCTTCCATCGACGCTCTCCACTGTGACATCGGCAATGCCGCTGAGTTCTACAAGATTTTCCAGCTAGAGATAGGGGAGGTGTATAAGAATCCCAATGCCTCCAAGGAGGAAAGGAAAAGATGGCAGACTACCTTGGACAAGCATCTCC???????????AAGATTTATGTCATGTCTGTTGTTTGCAAG---AACAACAAAAAAGTTACTTTTCGCTGCATAGAGAAAGACTTGGTAGGAGATGTTCCTGAAGCCAGATATGGTCATACCATAGATGTGGTATATAGCCGAGGGAAAAGCATGGGTGTTCTCTTTGGAGGACGGACATACATGCCTTCTGCCCAAAGAACCACAGAAAAATGGAATAGCGTAGCTGACTGCCTGCCCCATGTTTTCTTGGTAGATTTTGAATTTGG?TGCTCTGTGTCATACATTCTTCCAGAACTTCAGGATGGGCTATCTTTTCATGTCTCCATTGCCAGAAATGATACCGTTTATATTTTAGGAGGACATTCACTTGCCAATAACATCCGCCCTGCCAACCTATACAGAATAAGGGTTGATCTCCTCCTGGGTAGCCCAGCTGTGAATTGCACAGTTTTGCCAATTGTTTATCAACCTCATCTTATCACAGTAGAGGAAATAAAAAAGCAGATTGAAGCTGTGGGCTTTTCAGCATTCATCAGAAAACAGCCCAAGTACCTCAAATTGGGAGCTATTGATATAGAACGTCTAAAGAACACACCAGTCAAATCCTCAGAAGGATCGCAGCAGAGGAGTCCATCATATAGCAATGAG---TCCGCAGTCACTCTCATCATAGATGGCATGCATTGTAAATCATGTGTATCAAATATTGAAAGTGTTTTATCTACACTCCAATACGTAAGCAGCATAGTAGTTTCTTTAGAGGGTAGATCTGCCATAGTGAAGTATAATGCAGACTCAGTCACTCCAGAAACCCTGAGAAAAGCAGTAGAGGCCATATCACCAGGGCAATACAGAGTTAGTATTAAAAGTGAAGTT---GAGAGTACCTCAAATTCTCCCTCCAGCTCATCTCTTCAAAAAATTCCTTTGAAATTA---GTTAGCCAG---CCTCTGACTCAAGAAACTGTGATAAACATTGATGGCATGACTTGTAATTCTTGTGTGCAGTCTGTTGAGGATGTCATATCAAAAAAGGCAGGTGTAAAATCTATACGAGTATCCCTTGCAAACAGCAATGGGACTGTTGAATATGATCCTCTACTAACCTCTCCAGAAACATTGAGAGAAGCAATAGAAGAC?????????????????????????????????????????????????????????????????????????????????????????????????????????????????????????????????????????????????????????????????????????????????????????????????????????????????????????????????????????????????????????????????????????????????????????????????????????????????????????????????????????????????????????????????????????????????????????????????????????????????????????????????????????????TGCCAATTCCGTTCTGTCATGAGGATGGACTACATGGTCTACTTCAGCTTCTTCACTTGGATTTTTATCCCCCTGCTTGTCATGTGTGCCATTTATCTTGACATCTTCTATGTCATTCGGAACAAACTCAATCAGAATTTC---TCTAGCTCCAAAGAGACAGGTGCATTTTATGGACGGGAATTCAAAACAGCGAAGTCTCTGTTTCTGGTTCTCTTCCTGTTTGCTTTGTCCTGGCTGCCTTTATCCATCACCAACTGTATTATCTACTTT------AATGGTGAGGTC---CCACAGGTGATACTATATTTGGGCATCCTGCTGTCCCATTACTTCGGTTGCATGAAGGCTGCCCCTATGAAAGAAGCAAACGGCCGAGGACAAGGCAGCGTGGCC---TACCCAGGAGTGCGGACCCATGGGACTCTGGAGAGCGTGAATGGGCCCAAGGTAGGTTCGAGAGGCCTGACGTCATTGGCTGACACTTTTGAACACGTGATAGAGGAGCTGTTGGATGAGGACCAGAAAGTTCGGCCCAAGGAAGAGAACAGTAAGGACGCGGACTTGTACACTTCCAGGGTGATGCTCAGTAGTCAAGTGCCTTTGGAGCCCCCACTTCTCTTCCTGCTTGAGGAATACAAAAATTACCTGGACGCCGCAAACATGTCCATGAGGGTGCGGCGCCACTCCGACCCTGCCCGCCG?GGAGAGCTGAGCGTATGCGACAGCATCAGCGAGTGGGTGACAGCGGCCGATAAAAAGACTGCAGTGGACATGTCGGGCGGGACGGTCACGGTCCTTGAAAAGGTGCCTGTATCGAAAGGCCAACTGAAGCAGTACTTCTACGAGACCAAGTGCAATCCCATGGGTTACACGAAGGAGGGCTGCCGCGCCATCGCCAAGTTCGAGCGTCTGCAGACCGTCACCAACTACTTCATCACCTCCCTGGCCTGTGCTGACCTGGTCATGGGCCTGGCGGTGGTGCCCTTTGGGGCCAGCCACATCCTCATGAAAATGTGGACTTTCGGCAACTTCTGGTGCGAGTTCTGGACTTCCATTGACGTGCTGTGCGTCACGGCCAGCATTGAGACCCTGTGCGTGATCGCGGTGGATCGATACTTAGCCATCACATCCCCCTTCAGGTACCGGAGCCTGCTGACCAAGAGTAAGGCCCGGGTGGTCATTCTAATGGTGTGGGTTGTGTCTGGCCTTACCTCCTTCTTGCCCATCCAGATGCACTGGTACCGGGCCACCCGCCAGGAAGCCATCGACTGCTACGCCAACGAGACGTGCTGCGACTTCTTCACGAACCAAGCTTATGCCATCGCCTCCTCCATCGTGTCCTTCTACGTGCCCCTGGTGGTCATGGTCTTTGTCTACTCCAGGGTCTTCCGGGTGGCCAAAAGGCAGCTCCAGAAGATCGATCAGTCTGAGGGCCGCTTCCATGCTCAGGACCTCAGCCATGTGGAGCAGGATGCGCGGGGTGGGCACCGCAGGACCTCCAAATTCTGCCTGAAGGAGCACAAAGCCCTCAAAACGCTGGGCATTATCATGGGTACCTTCACGCTCTGCTGGCTGCCCTTCTTCATTGTCAACATTGTGCACGTGATCCGGGACAACCTCATCCCCAAGGAAGTCTACATCCTCCTGAACTGGGTGGGCTACGTCAACTCCGCTTTCAATCCTCTCATCTACTTCTCCCGCCCTCTCTGGACTCCGTGCACCCAGGTCCTGGCCAGGGGCTCC---TGGCAGCTCAGTCCTGCTGACCCAGAGCACGTGGTGGCTGCTCTTTACCAGCCAAGAGCCTCC---GAGATG---CAACTGAAGC?GATG------------------CCCCGCATCAGGAGCCTATTC------CAAGCACAGAAAGGGACAGAGCCCGGCATGGAAGAGGCTGGAGAGACAGAG------CAGAAACAGCTGCAGAAGAGGTTCGGGGGCTTCACCGGGGCCCGGAAGTCGGCCCGGAAGTTGGCCAACCAGAAG????????????????????CTTCCTCATCCTGTTTACCATCTTTGGCAACGCGCTGGTCATCTTGGCTGTGTTGACTAGTCGCTCGCTGCGTGCCCCACAGAACCTGTTCCTGGTGTCGCTGGCCGCCGCTGACATCCTTGTGGCCACGCTCATCATCCCTTTCTCGCTGGCCAATGAGCTGCTCGGCTATTGGTACTTCCGGCGCACGTGGTGCGAGGTGTACCTGGCGCTCGATGTGCTCTTCTGTACCTCGTCCATCGTGCACCTGTGCGCCATCAGCCTGGACCGCTACTGGGCGGTGAGCCGAGCACTGGAGTACAACTCCAAGCGCACCCCACGCCGCATCAAGTGCATCATCCTCACCGTGTGGCTCATTGCGGCGGTCATCTCGCTACCACCCCTTATT------TACAAGGGTGACCAGAGTTCGCAGCCCCGC---------------------------------------GGGCGCCCGCAGTGCAAGCTCAACCAAGAGGCCTGGTACATCCTGGCCTCCAGCATCGGATCCTTCTTCGCACCCTGCCTTATCATGATCCTTGTCTACCTGCGCATCTACCTGATCGCCAAACGCAGCGGTGGGCAGTGGTGGCGTCGGCGG------GCACAGCTGACCAGGGAGAAGCGGTTCACCTTCGTGCTGGCTGTGGTGATTGGTGTCTTCGTGCTCTGCTGGTTCCCCTTCTTCTTCAGCTACAGCCTGGGCGCCATCTGCCCACAGCACTGCAAGGTGCCCCATGGCCTCTTCCAGTTCTTCTTCTGGATTG?CTACTGCAACAACTC?????????????????????????????????????????????????????????????????AGCCATGTGGCACAGATACTCATGCCAGCTCA---TTACAGCATGAGAACAGCAGTTTATTACTCACTAAAGACAGAATGAATGTAGAAAAGGCTGAATTCTGTAATAAAAGCAAACAGCCTGGCTTAGTGAGGAGCCTGCAAAGCAGATGGGCTGAATGTAAGGAAACATGT---AACGATAGGCAGGCTGTCAGCACAGAGAAAAAGTTAGCTCCGAATGCAGATCCCCTGTATGGGAGAAAAGAACTGAATAAGCAAAAACCTTCGTGCTCT---GACAGTCCTAGAGAT---TCTCAAGAT---GTTCCTTGGATAACACTAAATAGTTGCATACAGAAAGTTAATGAGTGGTTTTCCAGAAGTGATAAAATGTTAACTTCTGAT---GATTCATGTGATAGGAGGTCTGAATCAAACACTGAAGTAGCTGGT---GCAGTAGAAGTT------CCAAATGAAGTA---------------------------------------------------------GATGAAAATTGTGGTTCTTCAGAGAAAATAGACTTAATGGTCAGTGATCCTCATGATGCTTTAATATGTGAAAGTAAAAGAGGCCATTCCAAACCAGTAAAGAGTAAT---ATTGAAGATAAAATATTTGGGAAAACCTATCGGAGGAAGGCAAGTCTCTCTCACTTGAGCCACATAACTGAA---GATCTA---ATTATTGGAACATCT---GCAGTA---GAACCTCAG---ATCACACAAGAGTATCCCCTCACAAACAGACTAAAGCGTAAGAGGAGAACTACATCAGGCCTTCATCCTGATGATTTTATCAAGAAAGTAGATTTGGAAGTTGTTCAAAAGACT---GAAAAGATAACTGAGGGAACCGACCAAATA---------GAGCAG---AATGGTCTTGTGATGAATAGAACAAATAACGGTCATAAGAATGAAACAAAA---GGTGATTATGTTCAGAAAGAGAAAAAT?CCAACCCAACAGAA------TCATTGAAAAAAGAATCTGCTCTCAGAACTAGAGCTGAACCTATAACCAGCAATATAAGCAATATGGAACTAGAATTAAATATCCATAGTTCAAAAGTACTTAAGAAGAATAGGCTGAGGAGGAAGTCTTCTACCAGGCACATTCATGCACTTGAATTAGTA---GTCAGTGGAAATCCAAGCCCCCCTAAACATACTGAACTACAAATTGATAGTTGT------TCTAGCAGTGAAGAGATG---AAGAAA---------AACCAAATACCAGTCAAACATGCCAAAAAGCTTCAACTCAAGGAAGATAGA---CTTGCATGT---------GGAGCCAAGAAGAGTAATAAG---CCAAATGAACAA---ATAAGTAAAAGATTT---ACCAGTGACACTTTTCCAGAACCAAATTTAACAAACATACCTGTTTTT---TTTACTAAATGTTCAAGTTCTAATAAACTTCAA---GAGTTTGTTGATCCTAGCCTTCAAAGAGAA---GAAATAGAAAAGAATCTAGAA---ACAATT------------CTTACCCAAGTCCCCAAAGATGTGATATTATGTAGAGAAGGAGGTTTG---CAAACT---GAA---------AGATCTTTAGAGAGTAACAGTATTTCATTGGTACCTGATACTGATTACGGCACTCAGGATAGTATCTCATTACTGGAAGCTGACACCCTA---GGGAAAACAAAA---ACAGCACCAAATCAGTGTACAAGT---CTGTGTGCAGCAATTGAAAACCCCAAGGAACTTACCTATTGTGGTTCG---AAAGATATTAGAAATGACACAGAGAGCTTTAAGGATCTATTGAGACATGAAGATAACCAC---ACTCAGGAGACAAGCATAGGAATGGAAGAGAATAAACTTGATAAGCAGTACTTACAGAATACATTCAAGGTTTCAAAGCATCAGTCGTTTGCTCAGTTTTCAAATATGGGAAATCCAGAAAAAGAATGTGCAGCAGTCAGTGGCCAT------TCTGGGTCCTTAGGGAAACAAAGTCCA---AAAGTCACTCTTACATATGGACAAAAAGAAGAAAATGAGGGAAAGAAAGAGTCTGAAATCAAA---CATGTTCAAACAATTCAT------ACAACTGCAGGCCTTCTTGTGGTTAGTCAG---AAAGATGAGAAGCCAGGTGATTATGTAAAATTTGGCATAAAAGGAGTCTCTAGGCATTGTCAGTCATCTCAGTTCAGA---GGCAATAAAACTGAACTTATTTTTGCAGAT---AAACCTGGAATTTCACAAAACTCATATCATATACCA------TCAGTTTCTCCCATCAGGTCATCTGTT---AAAACAATATGTAAGGAAAAC---CTGTCAGAGGAAAAGTCTGTGGAA---CATTCAATGTCATCTGAAAAAGCAATGGGAAACAAGTGCATCATTCAAAGTACTGTGAGCACAATTAGCCAGAATAACATTAGAGGAAGCAGTTGTAAAGATGGCAGCTCCAGCAGTGGTGAAAACATTCAAGCAGAA---CTAGGTAGAAACAGAGGACCTAAATTAAGTGCTGTGCTCAGATTAGGTCTTATGCAACCCGAAGTCTATAAGCAAAGTCTTCCTATAGGTAAT---TGTAAACAC---CCTGAAATTAAAAGACAAGGAGAAAAAGAAGGA---GTAGTTCAGGTTGTTAATGCTGATTTCTCTCCATGTCTAATTTCAGATAACCTAGAACAA---CCTATGGGAAGTAGTCATGCTTCTCAGGTTTGTTCTGAGACACCTGATGACATATTAAAT---GGTGATGAAATAAAGGAAAAT---ATCAGCTTTACTGAAACTGGTATTAAGGAAAAATCTGCTGTTTTTAGCAAAAGTGTCCAAAAAGGAGAATTCAGAAGGAGCCCAAGCCCTGTAGTC---CATACAAGTTTGTCTCAGAGTCAC---CAAAGAGGAGCTGGGATAGTAGAGTTTTCAGAAGAGAACATGTTTAGG????????????????????????????????????????????????AATAATGAAAGTAGTTCTTGTAATAATAAAATGATATCTCAGGATCTTAATTATGAAGAAGCAAAAATT---AAGGAAAAACTGCAGTCATTTATAACAACAGAAAC?AACCGTCTGTCATGCTTAAAGGAAAAGGATTGTGAAGATGATCCAAATAGCCAGAAAGTTTCAGATATAAAAGAAAAGGTCCTGCCTACAGTAGATCAGCCTGCAGTGCCACAT---TCAGAAGTGGAATGGAGTAATGTT---------CACCTGCAGCCCCAGAAAAGC---TTTTCATATGACTGT---GAGAAT---TCCAGC------ATTTTAACT---CCT---GGC---------TCCAAGGACCCTCCATCAAAC---CCAGTT---GTGATTTCTGGCAGAAAAGAATCATAT---AAA---ATGTCAGAGAAACTAAAATGTAAG---AATTTTAAAGCTGATTTTGAATTAACTAAA------------------------------------AATGAAAAGAATCAAGATATATGTGTTTTAAATGAAAATTCTATAAAAGCTGAGCTGTTATCACCTGGAAAATACACAAGAGTAGCCTCACCTTCTTCAAAGGCACAATTCAACCAAAATACAAATCCCATTGTAATCCAAAAAGACCAA---------AAAGAAACTACTTTAATTTCAAAA---ATAACTGTCTGTCCAAACTTTGAAGAA---CTTTTACCAGACCATGAGAGTAATTTTGTCTTTCAAACAACTAATGAAAGGAATATTCCTGTCTTTGAGAAT---GGGAAGGAACTTAACAAGGCAGACCTCAGTTGCGTAAGAGAACCTATAATCAAGAACT?TACCAAAGTACTAGGTACAGACATAGATGGCAAA---CAA---GCCAAGGTGCCCATTACAAAAAATTTTGATTCATCA---ACTACAGTCCAGGATCCTACAGAGAAGAACAGAAATAGTGTAGAACAGCAACTACGA---------------ATGACACTAGGT---CAGGATTCAAAATCACAAATCACTTTGTATATA---GATACGAAATCAAATAGAAACGACGAC---TACATGGACAAATGG---GCAGGA---CTCTCAGATCCAATTTCAAATCACAGCTTTGGAAATGGCTTCAGAACAGCTTCTAACAAAGAGATAAAACTCTCTGAACACAACATGAAGAAAAGTAAAATGCTCTTCAAAGATATTGAAGAACATTAT---CCTACT---AACATAGCTAGTGTTGAAATTGTAAAT------ACCATA------------------------------------CCATCAGGAAGTCCA---AAGAAACTA------AGCAAA---CCT------CATGCATTTGATTCCCAGTCAGGTAATATTGTATCTGGGTATGTGCAGAGTAGTACGTTTGTTTCTGAGAGTGAAAACAGTCACACGACTCCTCTAAATTTA---------AAGCAAGATTTT---AATCCAAACCATAATTTAACACCTAGCCAAAAGGCAGAAATTACAGAACTTTCTACTATATTGGAAGAATCAGGAAGTCAGTTTGAATTTACTCAGTTTAGAAAACCAATCCACATAATACAATTTGAAATG---CCTGAAAAGCAG---------ATGACAGTCTTGAAT---------------ACCATGTCTGAGGACTGGAAGGATGTT------GGT---CATCTTACAGTGAGTGCCCCATCTGTCAGTCAGGTAGATGGC---AAGGAATTTGAAGGTATAGTTGGAGGTAAGCAAAAGGTGGCTTGCTTGTTGAAAACCAAC---TGTAACAAAAGTGCTTCTTGTAGTTTAACAGATAAAAAG------GAA---GAGTTTGGAGGCTTTTATTCTGCTCGTGGCAAACTGAATGTTTCTAGTGAAGCACTGCAAAAAGCTGTGAAA------CTTTTCAGTGACTTTGAGAATATTAGTGAGGAAACTTCTGAA---GAAGTAGATCCAAGAAGTTTCTCTTCCAGTAAATGTAATGATTCT---GTTGTTGCAATGTGTACGAGAGAAAATTAC---------AGTAAAAACTTAAATGAGAAAAGTAATAAATGC---CAACTCATACTACAAAATAATATTGAAATGACTACTGGCATT---GTTGAAGAAAATACTGAAGATTACAAAAGAAATAGA---GAAAATGGAGAT---AAATAT---------ACAGGTGCCAACAGA---AATATTTGTAACTTAGAAGAATCTGATGGCAATGATTCAGGTAAAATTCATAAAGATGAAAATGGCTTGCCATGTCACAACATATATCTAAAATTACCAAGCCAGTCTACAAAGGAGGGAAACATTCAAAATAAA---GATTTGTCAGATTTAACTTGTTTG---GAAGTTGTGAAAGCT?AAGAAACGTTTTGTGTTAATATATCAAAAAAAGAACAGTTAACTGCT---TGTAAGATGAAGCAAAGT------ATGAAAGATTTTGACATCTTTGATATATCCTTTCAGACTGCA------------AGTGGGAAAAATATCACAGTCTCCAAAGAGTCATTTAATAAAGTTGTAAGTTTCTTTGATCAAAAATGTACAGAAGAAGAA------TTGAATAGCTTTTCAGACGTCTTCGATTCTGAATTACTTCCTGGCATAAATAGCAATAAAGTAGACATTTTAAGTCATGAGGAGACAGATAAAGACAAAATATTGAAAGAAAGCGACCCAGATAATATTGATAATCAATTACTGATTCTGCAGCAAAGACCAGAATGTGATATTGAAAAGATCAAAGAACCTACCACGTTGGGTTTTCATACAGCTAGTGGGAAAAAAATTAAAATTGCGAAGGAATCTTTGGACAAAGTGAAAAGTCTTTTTGATGAACAAAAG---CAAGAT---TATAGTGAAATCACTAATTTCAGCTACAAAGCAGCAAAGACACTAAAGGACAGAGAAGAA---------TGTAAAGCAGGGCTTGAATTAGCCTGGGAAGCAGTTGAAATAACAACTGCCCCGAAGAATAAAGAAATACAGAATGCTCTAGAG------------GAGAAAAAACTTATTTCTAATGAGATTGCCTTGCCACCTGAGCTCTTAAGTGAT------------------AATTCATGCAGACAAACTGAAAATCTCAATCTATCAAATATTATC---TCTCTGGAAGTTAAAAGTCCAACAACTTGTTATACAAGTCAGTCCACTAGCTCAGCCATTGAAAATTCAGCTTTAGCGTTTTACACAGGACATGGTAGGAAAATTTCTGTGAGTCAGGCTTCACTATTTGAAGCAAAGAAATGGCTTAGAGAAGAAAAATTGGACGATCAGTCAGGAAAA------ATAAATGCTGCC------------------------CAGGTCATA---TGTTTA---------------------------------------AAAGAGTATCCTGAGGATTATGTAGGAAGTCCT---CCATGTGGG---------TATAGTTCAAATAGTATCATACCTGAAAAGAACAGAAATCATCTCTCTGAAAAACAAGATTTAACA------TATTTAAGTAAG---AGCATGTCTAAC------CGT---TCTGATTTTTACCATTCTAGTCAGGTATATACTAAATCAGAATATCTCTCAAAAAATAAAACTG?TAATTCTGGTCTTGAGCCAATTGTGAGA------------GAAAAA---GACACTGGTTTTTCTGAAGTAATGTCCGCTGTAAGAGAAGCAAACACACACCCACAAACTCTAAATGAAGATACTTGTGGTCAGAAAACTGTGACTAACTCTTCATCACACAAGAATAGAAACACAGCTACTAAAGTACCCATATCTGAATCAAGCAATTTTGAGATA------------------------------GAGCCA---------------------------------------CCTACA---TTGAGTAAAGCAAGTGGTAGAAGAGTCTTTTTTTCACATGAAACAACA------GTGAGAGAAAGATTTACA---------------GACACCTGCAGT---GAAGAG---ATTGAGCAA---AGCACTGAAAGT------------------------------------AAGTCAGGCACGCACCAAACAGCAACTGTGGCA---GGTTATCAT---AACACTTCGGAAGATTCCGAGGAT---ATCATTTTTCCTAACTCTCTGGAT------AGTAAAGAA---CATAGTATGCATTCACATAAGGTTTTTGCTGAC---------ATGCAAAGTGAACAAATTGTA------------------------------CAACACAACCGAAGTACGTCTGGTTTAGAGACTGTTCCTGAAATGTCACCTTGTCAGATTAATTTTAAAACAGCCCCCTCTGA?ATATGTAAATATAAT---ATGGGGAAGCTTCCC---------GAGTCAGTCTCTTCTATGAATGCCTGT------GGGATTTTTAGCACAGCAAGTGGAAAGTCTGTACAAGTATCAGATGCTTCATTACAAAAGGCAAGACAGGTATTTTCTAAGATAGAAGAAAGT---GCCAAGCAACTC---------TCTTCCAAAGTACCATTTAAAAGTAATGAAGAACATTCAGGCAAGTTCGCAAGAGAAGAAAATACTATA---ACACATCCTCCCCCAAATTTGCTGTCT------------------------------------------------TCTGCTTTCTCTGGATTTAGTACAGCAAGTGGAAAACAGGTTCCAGTTTCTGAACGTGCCTTACACAAAGTTAAGGGAATGTTGCAGGAATCTGATTTAGTCAGAACTGAATATAGTCTTCAGCATTCA??????????AGGGCCTTGATGATCACCAACATGTGCATAGACCAGCTGGTGGCCTCTCTAGGAGTGGAGGAAAA---GGAGATGATAGAGATGAT------GATGAAGATGACAGTGGAGACGAT---ACCTTTGGTGATGACGACAATGGCCCAGGACCTGAAGAGACACAA---------GGAGAAAACTCCAGATCCAGAAGTGATGAGGACTCGGCCGACACTACACAGTCTAGGGAAGATAGCTCCCTGCGAGGGGAAGCCAGTGTGCAAGATACCACCAGCGAGAGCAGGGACCTTGACAATGGGGACGAGGTGAGCAGCAGGCTGGAGGGAAGTGACTCCATTCAAGAGAGT---GAGAGTGAGGAGCACTGGATGGGA---GGTGGTGGTGAAGGGGAGAGCAGCCATGGGGAC------------------------GGCTCAGAGTTTGATGATGAA------GGAATGCAGAGTGATGATCCAGACACTGTCAGG------------AGTGAGAGAAGCATCTCCAGAATGAACAGTGCCAGTGTC------AAATCAAAAGTTTCCAAAGGAAACAGTGCTGAGCAAGCAGGCACTCAGGATTCACATGACAGCCAATTAGTGGAGTATCCCAGTAGGAAATTTTTCAGAAAGTCCTATATTTCTGAGGAA------GATGACAGAGGTGAGCTTGATGATATCAACACAGTGGAA---GAAGTCAAGAGTGACTCCACAGAAAACAGCAGGAGTAAATCTCAAGGAGAGAGCGAG---GAGAGTCAGTCCCAGGAA------GACAGTCAAAATGAGCGGGACACCAGCAGTCTGCCATCTCAAGAAAACAGTAGTGAATCTCAGGAACAGGTAGTGAGT---GAGTCCAGGGGTGACAATCCAGAT---AACATCAGCAGTCAC------TCAGAAGAAGAACAGGAAGAGAGTGACTCCAGTGAAGAGGACAGCTTGAATGAACCTTCCAATTCAGAAAGTAAATCCAGAGAGGAGCAAGCTGATAGCGAACCCAGTGAGAGCCTCTCAGAGGAAAGCCTGGAGTCCACTGAGGAGGAA---AACAGTTCAAGCCAGGAG---GGCCTCCAGTCTCACGGTGCCTCAGCA---GAGAGTCACAGC---GAGGGAAGCCAGTCTGAGCAGGACAGC------CAGTCTGAGGAAGACGATGGCACTGATTCT------------------AACTCTTCT---GAGAGCAAC---------TCAAGCAGTAAGGAAGATGGCCAGTCAAAAAACACTGAGATAGAAAGCAGAAAATTAACAGTTGATGCTTACCACAA??????????GCCATTCATGACAAT---TATAAACCCGAATTCTACAATGATGACTCATGGGTAGAATTCATTGAGCTGGATATTGAT------GACCCTGATGACAAGACTGAAGGATCAGACACAGACAGACTTCTACGCAATGACCACCAGAAATCACTTAATATCCTTGGGGCAAAGGATGACGACTCTGGACGTACCAGCTGTTGTGAACCTGACATTCTGGAGACTGATTTCAATGCCAGTGACATTTGTGATGGTACCTCAGAGGTTGCT---CAGCCACAAAGGTTAAAAGGGGAAGCAGATCTCTTGTGCCTTGACCAGAAAAATCAAAATAACTCGCCTTCTAGTGATACT---ACCCCTGCTCCCCAGCAGCTCAGT---GTTACCCTAGCAGACGAAAACAAACCAAGAGCACTTCTTAGT------GACGCTGAGTCAACTCATCAAGCTGCCCATCCT------CAGCTAAGCAATCCGAGTTTACTGGCAAACATTGACTTTTATGCCCAGGTAAGCGACATTACACCAGCAGGGAGTGTGGTCCTGTCCCCAGGCCAAAAGAATAAGGCAGGGATATCCCAGTGTGAC---ATGCATCCA------GAAGGGGTCTCGCTCTGC---CCAGCCAACGTCATCATGGACAACGCCTACTTCTGCGAGGCAGATGCCAAAAAGTGCATCACTGTGGCCCCTCATGTCGAGGTCGAATCA---CAAGTGCAGCCAAGCTTTAACCAAGAAGACATTTACATCACCACAGAAAGCCTTACCACTACTGCTGGGAGGTCTGGGACAGCA---GAAGGGGCTCCAAGTTCA---------GAGATGCCTGTCCCAGACTATACCTCAATTCATATAGTACAGTCTCCACAGGGCCTCATACTCAATGCGACCGCCGACAAAGAG---TTTCTCTCATCGTGTGGCTACGTGTAC---TGCAGCAAGCTTCTGGACCTGGTCTTCCTGCTCGACGGCTCCTCCAAGCTGTCGGAGGCCGAGTTTGAAGTGCTGAAGGTCTTTGTGGTGGGCATGATGGAGCGCCTGCACATCTCGCAGAAGTGGATCCGCGTGGCCGTGGTGGAGTACCACGACGGCTCCCACGCC------TACATCCAGCTCAAGGACCGGAAGCGGCCCTCGGAGCTGCGGCGCATCGCCAGCCAGGTGAAGTACGCGGGCAGCGAGGTGGCCTCCACCAGCGAGGTCTTGAAGTACACGCTGTTCCAAATCTTTGGCAAGGTCGACCGCCCTGAAGCCTCCCGCATCGCCCTGCTCCTGATGGCCAGCCAGGAACCCCCGAAGTTGGCCCGGAACCTGGTCCGCTACATGCAGGGCCTGAAGAAGAAGAAG---GTCATTGTGATCCCAGTGGGTATCGGGCCCCACGCCAGCCTCAAGCAGATCCGCCTCATTGAGAAGCAGGCCCCTGAGAACAAGGCCTTTTTGCTCAGCAGTGTGGACGAGCTGGAGCAGTGGAGGGATGAGATAATCAACTACCTCTGTGATCTTGCCCCCAAAGCTCCGGCCGTGGCACAAGTCACTGTGGGC---CCAGAAGTTGTGGGG---GTCTCATCACCAGGACCCCAGAGG---AAATCCATGGTTCTGGACGTCGTGTTTGTCCTGGAAGGGTCAGACAAAATTGGCGAGGCCGACTTCAACAGGAGCAGGGAGTTTATGGAGGAGGTGATTCGGCAGATGGACGTGGGACAGGACGGCACCCACGTCACAGTGCTGCAGTACTCATACATGGTGGCCGTGGAGTACAGCTTCAAGGAGGCGCAGTCCAGGGAGGACGTCCTGCGGCGTGTGCGAGGGATTCGTTTCCAGGGCGGCAACAGGACCAACACTGGGCTGGCCCTGAGGTACCTGTCTGAGCACAGCTTCCTGGCAGGCCAGGGCGACCGGGAGCAGGCACCCAACCTGGTCTACATGGTCACAGGAAACCCCGCCTCTGACGTGATC---ACGCGGATGCCTGGAGACATCCAGGTGGTGCCCATTGGAGTGGGTCCTCATGCCAATGTGCAGGAGCTCGAGAGGATTGGCTGGCCAAACGCCCCCATCCT?????????????????????????TGTCCTCCTTATTATTTAGAAGAGATGCTTGAA---CAAGATTTTTAAAAACCCAAAGAAAAA---GATCCTCCTAAAGCAGAGAGTCCAGCCCCTGAACCCTCAGGGAATTCA------ACAGGTCCTGAGACTAATTTTACCCGGATAAATGCACCCAGTCCAAGCAAGAGTCAGAGTGGAAATGATACCAGCCCAACTGCAAACA------------------CTGTGAGCAATCCTACAGCT------------------------------------------------------------------------CAAAATGGGGTT------AT------------CCCTACAGTTACTATTTCAGGCCTGGGAGTGCC---AAGTAGAATT---CCATGGGGACCAAGTCAGCCAAATATTCATGAA---AATTATCCAAATCCTAATATCCAAAGTTTTCCTGCAGGAAGACAATGGTGT------------------------------------CCTATTGGTACCACCATGAGGCACAGA------CAGAATGGGCCTTTTTACCAAAACCAGCAAGTTCAA---------------------------AGGGTTCCT---CAGCAGAACTCTTTTGCTTGGGAAGGCAAACAAGCAGTTCATTCAGGAAATCCAATTTATCACAAAACTTATACT---TCCACTGT-AGAGACAATTCTCCCAATCATGCAAAAAATCCAGCAAATTTCAGAAGAAAGCC-------TCAAATAATCCCCCTGTGGAA---ACCAAT--TGTC---------CCT---CTGGGTCCCCAACATGGTACTGTTGATCACAAAGAAAACATCCAAAATCCAAGACAGAAGCCACTG---GGTCAAAAAGAAAGAATGGTCATTTCCAC-AGGGAT------CCAACTGGCCCCTGGAGAAACTCTCAAGACTATGGA---GTTAAT---AAACCAAACTATAAACTGCCTCAC---CCT------GAGGATAACATGCTAGTCCCAAATTTTAATTCTCTTGATCAAAGCAAAAACTCCTATTAGCCAAGAGGAGATTCC------AGAAAAGCCCCAAATTCTGATGGACAAACTGAAAGCCAG---------ATTTTGCCCAAAGGAATTATCTTAGAGTCAAGAAGAATCCTCTATAAATCAGAAATTAAT------CATCCAAAATTGAACCATAGTACATACCAGCCTGTATACCCTGAAGAAATCCCTTCCCCTGCAAGAGAACATTTTCCTGTTGGAAGAAACACTTGGAACCACCAAGAAACC------TCTCCACCTTATAAGGAAGATCCCAGGATGCAGGAAGAACACTTACCTCATCCTTCCCGTGACTTTAGAGGAAGTGTTTACTACCGTGAC---------TTTAAC---CCGTATGATCCCAAGGAA------------AATTCA?CATACCTTAGAAGCAATTCA---TGAGATGAGAAAGATGAT---TCTCCCAGT------ACTA------ATACCAAAAATCCAATGTGCCCCATGAAT---------ACT---CCAAATCCAAAAGAGACAGTCCCTTCTAATGAAGAGGACCCAATTGCTCCAACT---GGAGATGAA---CCTTTCCCAGGACTAAGTAGATGGAGTACAAAGGAG---TCAAGCTTTCCAGAAGGTCCAACAGTTAGGCA-TATGAA---GGTGAGCAA---TATACCTCAAAT---------CAACCAAAGGAATACCTTCCCTATTCCTTAAATAAT---CCATCAAAACCC------------------------------------------------------------------------------------------------------------------------------------------------------------------------------------------------------------------------------------------------------------------------------------------------------------------------------------------------------------------------------------------------------------------------------------------------------------------------------------------------------------------------------------------------------------AGGGAATATTTTCCTTATGGTGGATTTTACCCCTGGAACCCAGATGAGAAATTTCCATCATATAATATAGCTCCCACTGTAACACCA---CATATGGAGAGCAGGGGCTCTTAT---GCTGATAATGCTGTT---GGACAAGAAGAA---AGCACTCTGATTCCTTTT---------CTGAACTCCTGGGACCACAGGATTCAAGCCCAAGGGCAGAAAGAAAGAAGGCTATATTTGAAC---AGAAATTTCTGAGATCAGCCAACATATTTACACAAAGACCCTGCTAGTCCACCACACCAGAAAGAGAATCAGCCTTATTTCAGTAACTCCCAAGCTGAA---------CTTCAGAAAAATCCAACATGGCATGAAGGTAACAATTTGAGTAATGGC---ATACAAATAACTAGGTTAAATTCACCCGAGGGAGAACATCTG---ACTGTCCAAGACTTAATTCCTCCAAGTTACCCAGTAGGTCAAAAAGAAGCACATTTATCTCACCTA---AGCTACAGAGGTCATTGCTATGCTGGTGGTTCCACTATGCCCAATGACAAT---CCA------------------------------------------------------------------------------------------------------------------------------------------------------------------------------------CTTGCTTCACAAGACTACACTTCATCTTTTGCTCTTGCACCAGGGGAGAACCAAGACACCAGACCTCTGTACACTGAAGATACACAGACTAAGAATGCAAGACATACCATCTCCCTCAAA-GCATCCTACCTGGCCAAAGGAACAGCTCAGAGAAAAGGCTGCCCAGG------------GAAAGCCAGAACCCAAGTCTTTTTGGAGATGATGTATCCACTCTGAGGAGGAGCACACCATGCTCTGTAAAG------------AACCAACTGGGCCAAAAGGGAATTATGCCCTTTCCCCAACCCAGCTCCCTTCAATCAAAGAATATACCTTGTCTCAACAGTGATCTTGGAGGAGATAGGAACAAT---GTTTTGGAACAAATATTTGAAGGCATCCAGCTCAATGAAGGAACT---GTTGGCCCTACTCCTGAGCAGCTTGTTATCAGTACACCTGATGAAGGCCCCAAGCCAGAAGAAATCCAAAGTGAAGTGCAAGGAAATGAAGGTGAAAGGC---AACAA---AGACCATCTAGCATCCTACAGTCACCTTGCTTTGGCTCCAAATTGGCAAAGTATCACTCCTCCAGCACTGGAACTCCATCTAGTGTTGGAAGGCTAGGCCCATTTGATGGGGATCCA---ATTATACCTACTGAA-TTCCTAACTCGTTGGCTGGGTTAACTACT---GGGGCACAGTTTCAGAGTATAAATGTAGACCTACGTAATGCAGATGAAAACACTGCT---TTTGA?????????????????????????AATCAAAACTTCTCTGCTGGAAACAGTGAGAATGGCATGGAAGCCCACGTAGGA?TAAATGGAGAGGCCAACCTGGATTTCTTAAATATTCCTTTAACAATTCCAGAAATGACTCTACCTTATACAACG---CTC---CAAACTCTCCAGGTGAAAGATTTCTCTTTATGGGAGAAAACAGGCTTGAAGGAATTCTTGAAAACAACAAAGCAATCATTTGATTTAACCATAAAGGCTCAGTATAAGAAAAACAAAGGCAAGCATTCCATCCCAATCCCTTTGGATAAATTTTATGGGAAA---------------------------------------------------------------------------------------------------------------------------------------------------------------------------------------------------------------------------------------------------------------------------------------------------------------------------------------------------------------------------------------------TATTTCAAGGTATTGAATACCCCAAACAATATTTTAATTCCAGCCATGGGCAATATCACCTATGATTTTTCCTTTAAATCAAGTATCATCACACTGACTACCAGCGCTGGACTTTATAACCAATCAGATATTGTTGCTCATTTCCTTACTTCCTCT---TCTTCTGTCATCAATGCACTGCAGTACAAATTAGAGGGCACCTCAAGTTTGACGAGGAAAAGAGGGTTGAAGTTAGCCACAGCTTTGTCTCTGAGT---AACAAATTTGTGGACGGCAATCACGACAGTACTATTAGCTTAACAAAGAAAAACATGGAAGCATCAGTGACAACAACCGCAAAAGTCCACATTCCAATTTTGAGAATGAATTTCAAGCAAGAACTTAGTGGAAACACCAAGTCAAAGCCTACTATCTCTTCATCCATTGAATTAAAGTATGATTTTAATTCCCCCAAGCTGTATTCCACAGCTACAGGAGCAGTTGACCACAAACTCAACTTAGAAAGCCTCACC---------------TCTTACTTTTCCATTGAGTCATCTACCAAAGGAGATATCAAGGGTCTGGTCCTTTCA---CGGGAATATTCAGGAACTGTTGCCAGTGAAGCCAGCACTTACTTGAATTCCAAGAGTACTCGGTCTTCAGTGAAGCTGCAAGGGGCTTCCAAAGTGGAT------------GGTGTCTGGAACCTTGAAATAAAAGAAAATTTTGCTGGAGAAGCCACTCTCCAAAGAATCTACGCCATCTGGGAACACAATATGAAAAACCACTTACAGCCAGAGGGCTTC---TTTTTAACATCCAAAGAACATACAGGCAAAGTTACCCTGGAA---CTCTCCCCGTGGAAAATATCAGCCCTTGTTCAGGTCCATGCAAAACAGCCCCATGGCATCCTTGATATCAATTACCTTGGCCAGGAGGTATCCCTGAATGCTAACACTGAGAACCAGAAAGTCATCTGGAAGAGTGAGGTCCATGTTCATTCTGGGTCTCTCGAAAACAACGTACAGCTTTCCAATGACCAAAAAGAAGCACGCCTTGACATTGCAGGTTCCTTAGAAGGATCCCTATGGTTCCTCAAAAATATTGTCCTACCAGTTTATGACAAGAGCTTATGGGACCTTCTGAAGCTGGATGTAACCACCAGCATTGATAAAAAACAGTATCTTCATGCTTCCACTACCCTTGTGTACACCAAAAATCCCCATGGCTATACTTAC---ACTGTCCCTGTGCAAGAATTAGCTGATAAATTCATT------ATT---CCCCTACTGAAACTAAAT------------------------------------------------------------------------------------ATTCTAAATTCAGTTCTTGTCACACCTACGTTCCACGTTCCATTTACAGATCTTCAGATTCCATCCTACACACTTGATTACACA---------------------------------------CACCTCAACATACCAACACTACCCAAAGTGAAATTCCCTGAAGTCGATGTGTTAACA---AAATATTCTGAACCTGAGGACTCCCCAATTCCTTTTCTTGAGATAACTGTGCCTAAATCTCAATTAACTGTGTCCCAGTTCACCCTTCCAAAACGAATTTCAGTTGGCACTACTGCTTTGGATCTAAATGAGGTGGCCAGCAAGATTGCAGACTTTGAGTTGCCAACCATCACTGTGCCTGAGCAGACTATTGAGATTCCCTCCATTAAGTTCTCTGTACCTGCTGGAATTTTCATTCCCTCCTTTGGAGCACTGACTACACATTTCAGGGTGGCCTCTCCCCTGTATAATGCCACTTGGAGTGCTGGTTTGAAAAACAAAGAAGATCAAGTTGAAACATTCCTGAATTCCATG??????????TGATGGGGATGCAGGAAGCCATCGAGCAGGCCATCAAGAGTCGTGAGATTCTAGCCATCTCAGACCCTCAGACTTTGGCCTATGTGCTGACAGCTGGGGTGCAGAGCTCCTTGAACGACCCTCGCCTGGTCATCTCCTATGAGCCCAGCACACTTACA---GCTCCCTGG---AAA---GCT---GCAGAACTCACCGATCTGACACAAGAGGAACTTTTTGCCCAGCTGCAGAAAGGCATCCACCATGAGGTTCTGGAAGGCAATGTGGGCTACCTGCGTGTGGACAACATCCCAGGCGAGGAGGTGCTGAGCAAGCTGGGGGGCTTCCTGGTGGCCCACATCTGGCAGAAGCTCATGGGCACCTCTGCCTTGGTGCTAGACCTCCGGCACTGCACTAGGGGCCATGTTTCTGGCATCCCCTATGTCATCTCCTACCTG?ACCCAGGGAACACAGTCCTGCATGTGGATACCATCTACAACCGCCCCTCC------AATACGACCACTGAGATCTGGACCCTGCCCCAGGTTCTGGGAGGG---AGGTATAGTCCTGACAAGGATGTGGTGGTCCTCACCAGCAGCCACACTGGGGGTGTGGCTGAGGACATCACTTACATCCTCAAACAGATGCGCAGGGC?ATC?TGGTGGGTGAAC?TACTGTGGGGGGTGCCCTGGACCTCCAGAAGCTGAGGATAGGCCAGTCTGACTTCTTCCTCACTGTGCCCGTGTCCAGGTCCCTAGGCCCCCTGGGCTGGGGCGACCAGACATGGGAGGGCAGTGGGGTGCTGCCCTGTGTGGGAACAACCGCAGAGCAGGCCCTAGAGCAAGCCCTGGCCATCCTCACTCTGCGCCGTGCCCTGCCGGGAGTCATCCAGTGCCTGCAGGAGGCCCTGCAGGACTACTACACACAGGTGGACTGTGTGCCCACCCTGCTGCACCACCTGGCCAGCATGGACTTCTCCTTGGTGGTCTCTGAGGAGGATCTCGTCACTAAGCTCAATGCTGGTCTGCAGGCTGTGTCAGAGGACCCCAGGCTTGTGGTGAGGACTGTGAAGTCCAAAGAAACCTCCTCTGGGCCTCCCAAGGACGAGAATGCGCGGTGGGCCCTGGTGGACTCTGTGTTCCAGGTGTCAGTGCTGCCAGGCAATGTGGGCTACCTGCGCTTTGACAGGTTTGTGGATGCCTCTGTGCTGG?????????????????????????????????????????????????????????????????????????????????????????????????????????????????????????????????????????????????????????????????????????????????????????????????????????????????????????????????????????????????????????????????????????????????????????????????????????????????????????????????????????????????????????????????????????????????????????????????????????????????????????????????????????????????????????????????????????????????????????????????????????????????????????????????????????????????????????????????????????????????????????????????????????????????????????????????????????????????????????????????????????????????????????????????????????????????????????????????????????????????????????????????????TACATTATATTCTCCTTGATTGTT-CTT-GTTATTATGCTGTTTTGTGAACCTGTAGA--AAACAAGTGCTTTTTATCTTCAAA-TTCAACAAATGGAAA-GAACATGCATAGAAT--AAT-GCATTCTATGTAGCCATGTCACTGTGAATAA-CGATTTCTTGCATATTTA-GCCATTTTGATTCC--TGT-----TTGATTTTTAATTCTCTGTTGCTACACAAAACCGATCAAA-GGA-AAGTGAACTTCAGTTTTACAATCTGTATGCCTAAAA-GCGGGTACT----ACCGTTTATTTTACTGA-CTTGTTTAAATGATTCGCTTTTGTAAG???????????????????????????????GTCTTTGACTTGGACCTTGTTT--ACTATG-AACTCT--AATCAAGGCAGGAGATGGAGCAGTTCTAATTGCCATGTGGA----CTTGT--GGAAGGG--ACACTT-GTGA-CCCTT----AAGAATCCAGCTTGGCTT--AGTGTTTGAGTTGATTTGGG-AATGTTGTTCCAAGATTT-GGAATGC-AACCATGATTAAA-----TTTA----CCAAG-CTTA--CTT--CAGGCTCT---GTGAATAG-CATGCATGTTCTGTTT---GCCCTTTT-GCT-TCTACTTTTTTCAGGGAAGCTGCTAAAGAATGTCGACGTCGAAAGAAAGAATATGTAAAA-TGTCTGGAGGGCCGAGTTGCAGTGCTGGAGGTTCAA??????????????????????????????GCTTCATTAATTCACCCTCCAGAGACCAAATAATTAAAAAACAAAGATAGATAGGTAGAACTGAATTAATCAGAGTTTTCATATCATAGGTACAATCTCTC--ACCAAGTAAATTTCTATAAA----TAAGCACTATTCTT-GTATTACAAAAGAAAGGTACAAG-TGACTGCCCTA-----GTACAAAA--CAACCACTTTCTCAGGCTCCTCATGTATAGCTAAGC--------TACC---TTGTCAT-----------ATGTGTTGATTGTTGAAAACCCGGACATGTATTTCCACTGGGGGTTGGCCCTCCGTGCTGATGAGCCAGC-CTCCCAGCCTATGTACAGGAAT--GTGCTT-TCAATTGAT----------------------------------------GGACTGTTCTGTTTTGCTTCTCCAAATA--CAA-GT-ATTAGGTTGGCC-ATTT-ATAATA---TCTGTTTGGTGCTAGTAAATTCCCAAA-CTAGA-TTTATAATTTGCACTGT-AACATTTACACAA-CTTAGAA--ACCAAATTA-C-CAGTAT-TCAGTTCAAA-TACTTC-ATTAATTT----CAA-TCAACCAAAGTTAGTTCAGTAGCTT-ATCTC--AGTTAT-GAG-TAT-AATACA-TTACATGTAAATTAAGTGTGTGTATACTGTAATCTTGCTATTTTTATCATTGAAA-CATTTATA-AACTAG-AATAATAATGCCCTTGGACCGCAGGCCAGCAACAGTAGTGTGAAACTCCAAAATGCAAAT----TGAAGCAGCAAAACTTCACAGC-ATC-AAAAGAT--CACCT--CCAAATTCTCAACACAAAT-CCCAT------GCAAG---AAA-GCCGTTGTCTTTT-GTGTTCCTTT-ATGTATAGAC------ATT--ACCTAAAAC-CACAGAGACT-TACATA---CTTCTACTTAACATTT-CGGC-ATTGAA-TTTCCCTGGCCAACCA-AAAGT---------ACCTACAAGTC-ATTCCAGTAAGGCAGA--GTTTAGCCATTGG-TATTACAACTTAAACATGTTT-GCTACAAAATACCA
Dinomys_branickii	GGAAAGTATACTCTCACATTAGAGAACAGCAGTGGCACAAAGTCTGCCTTTGTTACTGTGAGAGTCTTGGATACACCAAGTCCACCTGTGAACCTGAAAGTCACAGAAATCACCAAAGACTCAGTGTCA?TTACGTGGGAACCTCCTTTGTTAGATGGGGGATCCAAAATAAAAAATTACATTGTTGAAAAACGTGAAGCCACAAGAAAATCATATGCTGCTGTTGTAACTAATTGCCATAAGAACTCTTGGAAAATTGATCAGCTCCAAGAAGGTTGCAGTTACTACTTCAGAGTCACAGCTGAGAATGAATATGGTATCGGCCTTCCTGCCCGCACTGCTGATCCAATTAAGGTTGCAGAAGTCCCACAGCCTCCAGGAAAAATAACTGTGGATGATGTGACCAGAAACAGTGTGTCTCTGAGTTGGACAAAGCCTGAACATGATGGTGGGAGTAAAATCATTCAGTATATTGTGGAAATGCAAGCTAAACACAGTGAGAAGTGGTCGGAGTGTGCTCGGGTGAAGTCCCTTGAGGCAGTAATAACCAACTTGACTCAGGGAGAAGAATATCTTTTTAGAGTTGTTGCTGTAAACGAAAAGGGAAGAAGTGATCCTAGGTCCCTTGCGGTTCCAATAATTGCCAAAGATCTGGTTATAGAGCCAGATGTAAGACCTGGGTTCAACACTTACAGTGTACAGGTTGGCCAGGATCTGAAAATAGAAGTACCAATTTCTGGACGTCCTAAACCAACTATTACCTGGACTAAAGATGGTCTTCCTCTGAAGCAGACCACAAGAATCAATGTTACTGATTCACCTGACCTCACCACACTCAGTATTAAAGAAACTCATAAGGATGACAGTGGACATTATGGAATCACAGTTGCCAATGTTGTTGGTCAGAAAACAGCATCCATTGAAATTATAACTCTAGATAAACCTGATCCTCCTAAAGGACCTGTTAAATTTGATGAAGTCAGTGCTGAGAGCATTACGTTATCTTGGCAGCCTCCGTTATATACAGGAGGCTGCCAGATTACTAACTACATTGTTCAGAAAAGAGACACAACCACTACAGTATGGGATATGGTTTCTGCTACTGTTGCTAGAACTACACTCAAAGTAACCAAACTGAAAACGGGTACAGAATACCAATTCAGAATATTTGCTGAAAACCGATATGGACAAAGCTTTGCCTTGGAGTCAGAACCAATTGTGGCTCAATATCCCTACAAAGAACCAGGCCCTCCAGGTACACCATTTGCTGTAGCCATTTCCAAAGACTCTATGGTCATACAGTGGCATGAACCAATCAATAATGGCGGAAGCCCTATCATAGGTTACCACCTCGAGAAAAAGGAAAGAAATAGTATTTTGTGGACAAAAGTCAACAAAACTATTATTCATGACACCCAGTTTAAAGTGGTAAATCTTGAAGAAGGCATTGAATATGAATTCAGAGTTTGTGCTGAAAATATTGTTGGTGTAGGCAAACCAAGCAAGAATTCAGAATGTTATGTAGCCCGAGATCCTTGTGACCCACCAGGAACCCCAGAAGCAATAATAGTTAAAAGAAATGAAATCACTTTACAGTGGACCAAACCTGTGTATGATGGTGGAAGTATGATTACAGGCTACATTGTAGAGAAACGCGATTTACCTGAGGGTCGCTGGATGAAGGCTAGCTTCACAAATGTCATTGAAACTCAATTTACTGTGTCAGGTCTCACTGAAGATCAAAGATATGAGTTCAGAGTCATTGCAAAGAATGCAGCTGGTGCAATAAGTAAACCTTCTGACAGTACTGGACCAATAACTGCCAAGGATGAGGTTGAACTCCCAAGAATTTCAATGGATCCAAAATTCAGAGACACAATAGTGGTAAATGCTGGAGAAACATTCAGGCTTGAGGCTGACGTCTACGGCAAGCCCCTACCTACCATTGAGTGGTTACGCGGTGATAAGGAAGTTGAAGAATCTGCCAGATGTGAAATAAAGAATACAGATTTCAAAGCTTTACTTATTATAAAGGATGCCATTAGAATTGATGGTGGACAGTATATCTTAAGAGCCTCCAATGTTGCAGGTTCTAAGTCCTTCCCAGTAAATGTGAAAGTATTAGATAGACCAGGACCTCCAGAAGGGCCAGTGCAGGTGACTGGAGTTACTGCTGAAAAATGCACTTTAGCATGGTCTCCTCCACTTCAGGATGGTGGCAGTGACATTTCTCACTATGTTGTCGAAAAGCGAGAAACCAGTAGACTTGCATGGACTGTTGTTGCTTCAGAAGTTGTGACTAATTCTCTGAAAATTACCAAACTTCTAGAAGGAAATGAATACATTTTCCGTATAATGGCTGTCAACAAATATGGTGTTGGAGAACCTCTGGAATCTGCACCAGTACTAATGAAAAATCCATTTGTGCTTCCTGGACCACCAAAAAGCTTGGAAATCACAAACATTGCCAAAGATTCCATGACTGTCTGTTGGAACCGCCCAGACAGTGATGGTGGAAGTGAGATTATTGGTTACATTGTAGAGAAAAGAGACAGAAGTGGCATTCGGTGGATAAAATGTAATAAACGCCGCATTACAGATTTGCGTCTAAGAGTTACAGGGTTAACAGAAGACCATGAGTATGAATTCAGAGTCTCTGCTGAAAATGCTGCTGGAGTTGGAGAACCAAGTCCAGCCACAGTTTATTATAAGGCTTGTGATCCTGTGTTCAAACCTGGCCCACCCACCAATGCA????TTGTAGACACCACTAAAAGTTCGATTACACTTGCCTGGAGTAAACCCATCTACGATGGTGGCAGTGAAATCCTGGGATATGTCATAGAAATCTGTAAAGCAGATGAAGAAGAATGGCAAATAGTTACTCCGCAGACTGGTCTGAGAGTCACTCGATTTGAAATCTCAAAACTCATTGAACACCAAGAATACAAAATACGAGTCTGTGCTCTCAACAAAGTTGGTTTAGGCGAGGCTGCATCCGTTCCTGGTACTGTGAAACCGGAAGATAAACTTGAAGCTCCCGAACTTGACCTGGACTCTGAGTTAAGGAAAGGAATCATTGTAAGAGCTGGTGGATCTGCCAGAATTCATATTCCATTCAAAGGTCGCCCAACCCCTGAGATCACTTGGTCTCGAGAGGAAGGTGAATTCACAGATAAGGTCCAAATTGAAAAGGGAGTAAACTATACTCAGCTATCAATAGATAACTGTGACAGAAATGATGCTGGGAAATACCTT?TCAAGTTGGAAAACAGCAGTGGATCTAAGTCTGCTTTTGTAACTGTGAAAGTTCTTGACACTCCGGGACCACCACAGAACTTGGCAGTCAAAGAAATCAGAAAAGATTCTGCTCTTCTGGTATGGGAACCACCCATCATTGATGGAGGGGCAAAGGTTAAGAACTACGTAATTGATAAACGTGAGTCAACCAGAAAAGCATATGCTAATGTAAGTAGTAAATGCAGCAAGACAAGCTTTAAGGTTGAGAACCTTACAGAAGGAGCCATTTATTACTTCAGAGTCATGGCTGAGAACGAATTTGGAGTTGGTGTTCCTGTGGAAACCACAGATGCCGTGAAAGCTTCCGAACCTCCTTCCCCACCAGGAAAGGTCACACTGACTGATGTGTCCCAGACCAGTGCGTCACTTATGTGGGAGAAGCCTGAACACGATGGTGGAAGCAGAATCCTGGGCTATGTTGTTGAAATGCAGCCCAAAGGAACTGAGAAATGGAGTGGTGTGGCTGAATCCAAAATTTGTAATGCTGTTGTTACTGGCTTGAGTTCTGGACAAGAGTATCTGTTCCGTGTCAAGGCTTACAACGAGAAAGGCAAAAGCGACCCAAGAGTGCTTGGTGTTCCTGTCATAGCCAAGGACTTGACTATACAGCCTAGTTTTAAGTTACCATTTAACACATACAGTGTCCAAGCTGGAGAAGACCTTAAAATAGAAATTCCTGTCATTGGCCGACCGAGACCTAAAATTTCTTGGGTCAAAGATGGCGAGTCTCTTAAGCAGACCACAAGAGTAAATGTGGAAGAAACAGCGACTTCTACTATTTTACACATTAAAGAAAGTAGCAAAGATGACTTTGGAAAATACACTATAACAGCAACAAATAGTGCAGGCACAGCAACAGAAAATCTCAGCATTATTGTTTTAGAAAAGCCTGGACCTCCAGTTGGACCAGTGAAGTTTGATGAAGTTAGTGCAGACTTCGTGGTCATATCTTGGGAGCCTCCAGCCTATACTGGTGGCTGCCAAATAAGCAACTACATTGTAGAGAAACGAGATACAACCACTACCACTTGGCACATGGTATCAGCAACCGTTGCAAGGACAACGATTAAAATAACCAAACTGAAAACAGGCACTGAGTACCAGTTTAGAATTTTTGCTGAAAACAGGTATGGAAAA?????????????????????????????????????????????????????????????????????????????????????????????????????????????????????????????????????????????????????????????????????????????????????????????????????????????????????????????????????????????????????????????????????????????????????????????????????????????????????????????????????????????????????????????????????????????????????????????????????????????????????????????????????????????????????????????????????????????????????????????????????????????????????????????????????????????????????????????????????????????????????????????????????????????????????????????????????????????????????????????????????????????????????????????????????????????????????????????????????????????????????????????????????????????????????????????????????????????????????????????????????????????????????????????????????????????????????????????????????????????????????????????????????????????????????????????????????????????????????????????????????????????????????????????????????????????TTATATCTGAATGTGTGGATTCCAGCACCAAGGCCTAAGAATGCGACTGTCATGATATGGATCTATGGGGGAGGCTTCCAAACTGGGACGTCCTCCTTACATGTGTACGAAGGAAAGTTTCTGGCTCGAGTTGAGAGAGTGATTGTAGTTTCAATGAACTACAGGGTGGGTGCCCTAGGATTCTTAGCTTTACCAGGAAACCCTAAAGCTCCAGGAAATCTGGGTTTATTTGACCAACAGTTGGCACTGCAGTGGGTCCAAAACAACATAGCAGCCTTCGGTGGGAACCCTGCGAGCGTGACTCTCTTTGGAGAGAGTGCAGGAGCAGCTTCAGTGGGGCTTCATTTGCTTTCTTCTAAAAGCCACCCTCTTTTTGCCAGAGCCATTTTGCAAAGCGGGTCTCCTAGTGCACCTTGGGCGGTGTTGTCTCCTTCTGAAGCAAGGAACAGAACGCTGACATTGGCTAAATTTATTGGCTGTTCTAAAGACAATGAAACTGAGATGATAAAATGCCTTCAAAATAAAGACCCTCAGGAAATTCTGCTGAATGAAGTGTTTGTTCTCCCT------TATGATACTCTCCTCTCAGTAAATTTTGGTCCAACTGTAGATGGCGATTTTCTCACTGACATGCCAGAGACTTTACTCCAGCTTGGA---CAATTTAAAAAAACCCAGATCTTGGTGGGTGTGAATAAAGATGAAGGGACAGCTTTTCTAGTATATGGCGCTCCTGGTTTCAGCAAAGATAACAGCAGTATCATAACTAGAAGGGAGTTTCAAGAAGGTTTAAAAATATGCTTCCCAGGAGTGAGTGAGTTTGGAAGGGGAGCAGTCCTTTTCCACTACGCAGACTGGCGAGATGACCAGAGACCTGAGAGCTACCGAGAGGCTTTGGATGATGTGGTGGGGGACTACAATTTCATATGCCCTGCCCTGGAGCTGGCCAAAGCCTTCTCTGACTTGGGAAATCACGCTTTTTTCTACTATTTT????????????????????????????????????????????????????????????????????????????????????????????????????????????????????????????????????????????????????????????????????????????????????????????????????????????????????????????????????????????????????????????????????????????????????????????????????????????????????????????????????????????????????????????????????????????????????????????????????????????????????????????????????????????????????????????????????????????????????????????????????????????????????????????????????????????????????????????????????????????????????????????????????????????????????????????????????????????????????????????????????????????????????????????????????????????????????????????????????????????????????????????????????????????????????????????????????????????????????????????????????????????????????????????????????????????????????????????????????????????????????????????????????????????????????????????????????????????????????????????????AGAAAAGCCACTTCGTGGCCAGACCTCATTGCCAGGGTCTTCCAGGTTGATGTGAAGGCTGATGTTGACTCAATCCACCCCACTGAGTTCTGCCATAACTGCTGGAGCATCATGCACAGGAAGTTTAGCGGGGCCCCACGTGAAGTTCACTTCCTGAGGAATGCAATTATGAAGTGGTACCCGCACACGCCATCCTGTGACATCTGCCAGATGGCCCGTCAGGGA------------CTCAAGAGGAAGAGGCCTCATCCAACTGTGCAGGTC---AGCAAAAGATTCAAAACCTTG---CTTGACCGAGCCAAACAAGCC---CGTGAGTGCAAGAGGAGA---GAAGTCATGAAGAAGATTGCCAACTGCAGTAAAATACATCTCAGCACCAAGCTCCTGGCAGTGGACTTCCCAACACACTTCCTGAAAGCAATTTCCTGCCAGATTTGTGAGCACATCCTGGCTGATCCTGTGGAGACCACCTGTAAACACGTCTTCTGCAGAATCTGCATCCTCAGGTGCCTCAAAGTCATGGGCAGCTATTGCCCCACCTGTCGCTACCCGTGCTTCCCCACCGACCTGGAGAGTCCGGTGAAATCCTTTCTGAGCATCTTGAATTCTCTGATGGTGAAATGCCCAGCCAAGGAGTGCAACGAGGAGGTCATCTTGGAAAAATACAATCAGCATGTCTCAAGCCACAAAGGATCAGAAGAGACTTTGGTGCATGTCAATAAAGGGGGCCGACCCCGGCAACATCTCCTGTCGCTGACCCGGAGAGCTCAGAAGCACCGGCTGAGGGAGCTTAAGATGCAAGTGAAAGCTTTTGCTGACAAGGAAGAAGGTGGAGATGTGAAGTCTGTGTGCCTGACCTTGTTCTTGTTGGCGCTGAGGGCAAGGAATGAACACAGACAAGCGGACGAGCTGGAGGCCATCATGCAGGGCCGGGGCTCTGGCCTGCAGCCCGCTGTTTGCTTGGCCATCCGCATCAACACCTTCCTCAGCTGCAGCCAGTACCACAAG???????TAAACGGCCCCTTCACGGTGGTGGTCAAGGAGTCTTGTGATGGGATGGGGGATGTGAGTGAGAAGCACGGGAGTGGACCTGCAGTGCCTGAAAAGGCTGTCCGGTTTTCATTCACCATC------ATGAGAATCTCCATAGCGCACAGCTCCCAGAA?GTGAAGGTGTTTGAGGAAGCCAAGCCTAACTCTGAACTGTGTTGCAAGCCATTGTGCCTTATGCTGGCCGACGAGTCCGACCATGAGACCCTGACTGCCATCCTGAGCCCCCTCATCGCCGAGAGGGAGGCCATGAAGAGCAGTGAATTACTGCTGGAGATGGGAGGCATCCTCAGGACCTTCAAGTTCCTCTTCAGGGGCACTGGTTATGACGAAAAGCTTGTCCGGGAAGTGGAAGGCCTCGAGGCTTCCGGCTCAGTCTACATTTGTACTCTTTGTGATGCCACTCGCCTGGAAGCTTCTCAAAATCTTGTCTTCCATTCCATAACCAGAAGCCACACCGAGAACCTGGAGCGCTATGAGGTCTGGCGTTCCAACCCGTACCATGAGTCAGTGGAGGAGCTACGGGATCGGGTGAAAGGGGTCTCAGCCAAACCTTTCATCGAGACGGTCCCTTCCATAGACGCGCTCCACTGTGACATCGGCAATGCAGCCGAATTCTACAAGATTTTCCAGCTAGAGATAGGGGAGGTGTATAAAAATCCCAACGCCTCCAAAGAGGAAAGGAAAAGATGGCAGGCCACCCTGGACAAGCATCTCCGAAA???????AAAATCTATGTCATGTCGATTGTTTGTAAG---AACAACAAAAAAGTTACATTCCGCTGTACAGAGAAAGACTTGGTAGGAGATGTCCCTGAAGCCAGATATGGCCACTCAATTGATGTGGTGTACAGTCGAGGGAAAAGCATGGGAGTGCTCTTTGGAGGACGATCGTACATACCTTCCGCCCAAAGAACCACAGAAAAGTGGAATAGTGTAGCTGATTGCTTGCCCCACGTTTTCTTGGTGGATTTTGAATTTGGGTGTGCTACATCATATGTTCTGCCAGAACTTCAGGATGGACTATCTTTTCATGTCTCGATTGCCAAAAATGATACCGTTTATATTTTAGGAGGGCATTCACTTGCCAGTAACATCCGCCCTGCCAACCTGTACAGAGTAAAGGTTGATCTCCCCTTGGGCAGCCCAGCTGTGAACTGCACAGTCCTGCCAATTATTTATCAACCTCATCTTATCACAGTAGAAGAAATAAAGAAGCAGATTGAAGCTGTGGGCTTTCCAGCATACATCAAAAAACAGCCCAAGCACCTCAAATTGGGAGCTATTGATGTAGACCGTCTGAAGAACACACCAGTCAAATCTCCAGAAGGATCACAGCAAAGAAGTCCATCATATACCAATGAT---TTAACAGCCATTTTCATCATAGATGGCATGCATTGTAAATCGTGTGTCTCAAATATTGAAAATGCTTTATCTACACTCCAGTATGTAAGCAGCATAGTAGTTTCTTTAGAGAATAGATCTGCCATTGTGAAGTATAGTGCAAGTTCAGTCACTCCAGAGACACTGAGAAGAGCGATAGAGGCTGTTTCTCCAGGGCAATATACAGTTAGTATTGCAAGTGAAGTT---GAAAATACCTCCAACTCTCTCTCCAGCTCATCTCTTCAAAAGATTCCTTTGAACATA---GTCACCCAG---CCTCTGACTCTAGAAACTGTGATAAACATTGATGGCATGACTTGTAATTCTTGTGTGCAGTCTATTGAGGGTGTCATATCAAAAAAGACAGGTGTAAAATCAATACAAGTCTCCCTTGAAAATAGCAACGGGACTATTGAGTATGATCCTTTACTGACATCACCAGAAACCTTGAAAGAAGCAATAGAAGACTCCTGTCAAGACGTCCTTCTGTCCAATGCACCATTTGGGCCTCAGTTCCCCTTCACAGGGGTGGATGACAGGGAATCTTGGCCCTCTGTCTTTTATAATAGAACCTGCCAGTGCTCTGGCAATTTCATGGGATTTAGCTGTGGACGTTGCAAGTTTGGATACTGGGGACCCAACTGCACCCAGAAACGAGTCTTAGTAAGAAGAAACATCTTTGACTTCAGTGTCCCAGAGAAGGATAAATTCCTTGCCTACCTCACTTTAGCAAAGCATACCATCAGTGCAGACTATGTCATCCCTACAGGCACGTATGGCCAAATGAAGAATGGATCAACCCCTATGTTTAATGATATCAACATTTATGACCTCTTTGTCTGGATGCATTACTATGTGTCAAGAGATACACTGCTTGGAGGATCT---GAAATATGGTGTTCCTTCCTTCCTACCATGAGTATGGAGTACATGGTCTTCTTCAGCTTTTTCACCTGGATCTTCATCCCCCTGGTTGTCATGTGTGCCATCTACCTGAAAATCTTCTATGTCATCCGGAACAAACTTAGTCAGAATGTT---TCTGCCTCCAAAGAGACGGGTGCATTTTATGGACGGGAGTTTAAGACAGCTAAGTCCCTCTTTCTGGTTCTCTTCTTGTTTGCTCTGTGCTGGCTGCCATTGTCCATCATCAACTGTGCTCTCTACTTC------AAAGCCAGCGTA---CCGGATGACGTGATGTTCCTGGGCATCCTCCTGTCCCACTACTTCGGTTGCATGAATGCCGCCCCCATGAAAGAAGCCAGCATCCGAGGCCCAGGCAGCTTGGCC---TACCCCGGCGTGCGGACCCACGGGGCTCTGGAGAGTGCGACCGGGCCCAAGGTGGGCTCTCGGGGCCTGACATCCCTGGCTGACACTTTTGAGCACGTGATCGAGGAGCTGCTGGACGAAGACCAGAAAGTCAGGCCCCACGAGGAGAACACGAAGGACGCGGACTTGTACACTTCCAGGGTGATGCTGAGCAGCCAAGTGCCTTTGGAGCCCCCCCTGCTCTTTCTGCTCGAGGAGTACAAAAATTACCTGGACGCTGCCAATATGTCCATGCGGGTCCGGCGCCACTCCGACCCTGCCCGCCGTGGGGAGCTGAGCGTGTGCGATAGCATCAGCGAGTGGGTCACCGCTGCAGATAAAAAGACTGCAGTGGACATGTCCGGCGGGACGGTCACAGTCCTGGAAAAGGTGCCCGTGTCCAAAGGCCAGCTGAAGCAGTACTTCTACGAGACCAAGTGCAA?CCCATGGGCTACACCAAGGAGGGG??????GCCATTGCCAAGTTCGAGCGACTGCAGACGGTCACCAACTACTTCATCACCTCGCTGGCCTGTGCTGACCTAGTCATGGGCCTAGCGGTGGTGCCGTTTGGGGCCAGCCACATCCTCATGAAAATGTGGACCTTTGGCAACTTCTGGTGCGAGTTTTGGACTTCCATTGATGTGCTGTGTGTCACCGCCAGCATTGAGACCCTGTGTGTGATTGCAGTGGATAGATACTTCGCCATCACATCGCCTTTCAAGTACCAGAGCCTACTGACCAAGAACAAGGCCCGGGTGGTGATCTTGATGGTGTGGGTTGTGTCAGGCCTTACCTCCTTCTTGCCCATCCAGATGCACTGGTACCGGGCCACCCACCAGGAAGCCATCAACTGCTATGCCAAGGAGACTTGTTGTGACTTCTTCACGAACCAAGCCTATGCCATTGCCTCCTCTATCGTGTCCTTCTACCTACCCCTGGTGGTCATGGTCTTTGTCTACTCCAGGGTCTTCCAGGTGGCCCAAAGGCAGCTCCAGAAGATTGACCGATCCGAGGGCCGATTCCACACTCAAAACCTCAGCCAAGTTGAGCAGGATGGGCGGAGTGGACTTCGCAGGTCCTCCAAGTTCTACTTGAAAGAACACAAAGCCCTCAAGACCTTGGGCATCATCATGGGCACTTTCACCCTCTGCTGGCTGCCCTTCTTCATCGTCAACATTGTGCACGTGATTCAGGACAACCTCATCCCGAAGGAGGTTTACATCCTCCTCAACTGGGTGGGCTACGTCAATTCTGCTTTTAATCCACTCATCTAC???????????????????????????????AGGTCATGGCCAGGGGCTCC---TGGCAGCCCAGTCCTGCTGACCCTGAACACGTGGTGGCCACTCTTTACCAGCCAAGAGCCTCA---GAGATGCAGCATCTGAAGCGAATG------------------CCCCGTGTCCAGAGCCCATTC------CAGGCACAGGAAGAGACAGAGCCAGGCACGGAGGAGGCTGGTGAGGTAGAG------CAGAAACAACTGCAGAAGAGGTTTGGAGGCTTCACAGGGGCCCGGAAGTCGGCCC????????????????????GCCATCGCGGCAGTCATCACCTTCCTCATCCTCTTCACCATCTTCGGCAACGCGCTGGTCATCCTGGCTGTGCTGACCAGCCGCTCCCTGCGCGCACCGCAGAACCTGTTCCTGGTGTCACTTGCCGCCGCTGATATCCTGGTGGCCACGCTTATTATCCCCTTCTCGCTGGCCAACGAGCTGCTGGGCTACTGGTACTTCCGGCGCACGTGGTGCGAGGTGTACCTTGCGCTCGATGTGCTCTTCTGTACGTCGTCCATCGTGCATCTGTGCGCCATCAGCCTGGACCGCTACTGGGCGGTGAGCCGCGCCCTGGAGTACAACTCCAAGCGCACCCCGCGCCGCATCAAGTGCACCATCCTCACTGTGTGGCTCATAGCGGCCGTCATCTCGCTGCCGCCCCTCATC------TACAAGGGCGACCAAGGCCCCCAGCCCCAC---------------------------------------GGGCGCCCCCAGTGCAAGCTCAACCAAGAAGCGTGGTACATCTTGGCCTCCAGTATCGGATCTTTCTTTGCTCCCTGCCTCATCATGATCCTGGTTTACCTGCGCATCTACTTGATCGCCAAGCGCAGCGGTGGGCGGTGGTGGCGTCGGCGG------ACCCCGATGACCCGGGAGAAGCGGTTCACCTTCGTGCTGGCTGTGGTCATTGGTGTCTTTGTGCTGTGCTGGTTCCCCTTCTTCTTCAGCTATAGCCTGGGTGCCATCTGCCCCCAGCACTGCAAGGTGCCCCATGGCCTCTTC??????????????????????????????????????????????????????????????????????????????????????????????????????????????????????????????????????????????????????????????????????????????????????????????????????????????????????????????????????????????????????????????????????????????????????????????????????????????????????????????????????????????????????????????????????????????????????????????????????????????????????????????????????????????????????????????????????????????????GTGACGAAATGGTAACTTCTGAC---GATTCCTGTGACAGAAAGTCAGAGTCAGATGCTGAAGAAGCTGGT---GTACCAGAAGAT------CCAAAAGTCCTA---------------------------------------------------------GATGACTCTTGTGGCTCTTCAGTGAAAACAGACTTGCTGGCCAGCCATCCTCTGAGTGCTGCAACCTATGCGAGTGAGAGCGGCTGCCCCAGAGCAGTGAGGGGTAGC---ATGGAAGGTAAAGTATTTGGGAAAACCTACAGAAGGAAGGCCGGCCTCCCCAGCTTAAGCCGCACAGCTGAA---GACCAA---ACAGTTCGTGCCCTT---GCTCCT---GAACTACCA---CTGACACAAAAGCGTCCCCTCACAAGGACATTGAAGCGTAGTAGGAGAACCACGTCGTGCCTTCATCCTGAGGATTTTATCAAGAGTGCAGGCTTGGCAGCTGGTCAAAAGACTCCTAAAAAGATAAATCAGGGAACGAAGCAGATG---------GAAAAG---AGTAGTCCAGTGATGAATATTCCTAATAAGGGTCGTGAGATCGAGACAGAA---GAGGGTGCTGTTCAGAGACAGAAGAAGCCCAGCCCAGTACAG------TCACTGGAAAAAGAGTCTGCATTCAGAACAAGAGTGGAACCCCAGAGCAGCAGCATGGACAACATGGGACTAGAATTAAAGGTCCGCCTTTCAGAAGCACCTCGGGACAACAGGCTGAGGAGGAGGTCCTCAGCCAGGCATGTGCCT---------------------------CAACCAGGCCCACCAGATCACATCAAACTGCAAATCAATAATTCT------ACCAGCAGTGAAGAAATA---AAGGGAGAAAATTCCCAGCAAGTGCCGGTCAGGCATGGCAGGAAGCTGCACCTCACGGGGTACCTAGAAGCTTCTGTT---------GGAATCAAGGAA---AATAAG---CTGGGTGAACAA---GGAAGGAAGAGAGAT---GCGGGGGAGGCTGCCCCAGAACTGAGGTTAGCGTGCATACCCAGTTCA---TTTTCTAACAGTTCAAGCCCTGATAAACTTACA---GAATTTGTCAACCCAAGCCCACAGAAAGAA---GAGGTAGAAGAGAACCCAGAA---ACAGTTCAAGGGTCTGGAAGTACCAGAGACCCCAAAAATCTGGTATTAAGTGGAGAAAAGGGTTTG---CAAACC---GAG---------AGGTCTGCAGAGAGCACCAGTGTCTCATTGGTGCCTGACACTGACTATAGCACTCAGGGCAGTGTCTCCTTATTGGAAGCTGACAGCTGC---AGGAGGGCACGG---AGAGCGGCATGGCAGTGTACGGCT---CAGTACGTGGCAGTCACAAAGCCCACGGAGCCTCTGCCTGCTTGTTCT---GAAGGTATTGGAGACTGTGCAGAAGGTCTTAATGATCTGTTGAGACGCGAAGTGAGCCAC---ACGCAAGGGGCAAACACAGAAGTGGAAGATAGTGAACTGGATACTCAGTATTTACAGAATACATTCCAGTCTTCAAAGCGTCAGTCATTTGCTCTGTTTTCAAATCCAGGAAACCCAGAAAAGCAATCTACAACAGTCTGTGCCTAC------TCTGAGTTCTTTAAGAAACAAAGCCTA---GAAGTCACTCCTGAATGTGAACAAGTAAGGGAAAGTCAGGGCGAGGAAGAGCCTAAGGTTAGA---CGTGTACAGGCAGTCACT------AGCGCCTTGGATGCCACTATGCTTTCTCAG---AATGACCAGCCAGGTGCCGGTACCGAA---TGTCATGTCACTGGAGTCTCAAGGCTACATCCATTG---CAGGTTGGG---GGCAGCGAAGCTGGACACATCACTGCTGAC---AAACATGGAATTTTACAAAACCTGTATCTCATGCCA------TCAATTTGTCCTGTGAGGTCATTAGTT---AAAAGTATGTGCAGGAAAACC------------------------------CATTCCACGTCACTGGAAGACGTGGTGGGAAGTGAGAGCATCCTTCAAAGCGTGCTGAGCACAGGTAGCTGCAGTCACAGCAGAGCGTGCGCTGCTAAGGAAGCCAGCTCAGGCAGCAGTGAGAACTTTCAGGGAGAA---CTAGGTAGAAACAGAGGGCCGGAGCTGGACGCTGTGCTCAGGTCAGGGCTGAAGCAGCCTGCAGCTGCTAAGCAGAGTCTCCCTGTGGATAAC---TGCGGACCT---CCAGAGGGGCAAAGGCGAGGGGAAAGTGGAGCT---GTAGCTCCAGCTGTCTGTGCAGATGTCTGTCCCTGTCGCACTGTAGATAACAAGGAACAG---CCTGTGGGAAGGAGCCCTGCTTCTCAGATTTGTTCTGAGACACCCGACGACCTATTAGTT---GATGAGGACAGCAAGGAAGAC---ACCAGCTTTGCTGAAGGTGACTCTAACCAGACTTCTGCTGTTTTTAGCAAAGGTACCCCGAGAAGACAGTTGACCAGGAGCCCCAGCCCTGTAACC---CATACAACTTCCATCCAGGGTTGC---CGAAGAAGGGCGAGGAAGTTAGAGTCTTCCGAAGAGCACATGTCAAGTGAG??????TTAACCAACTCTTCTGAGACAAAT?TGAGCAAATGTTCCAGTAATGAAAGTAGTTACGCTAAC---ACAACAGTATCTCAAGATCTTAATTATAAAGAAGCAAAACTTAATAAAGAAAAACTACAGTCACTTACATCCCAAGAAACCGATTTTTTGTCATGCCTACAGAAGAGACAGTGTGAAGATGATCCAAAAAGCCAGAAAGTTTTAGATAAAAAGGAAAATGTCTTGATTGCAGCATATCAGCCTGAAGTCCAGCAT---TCAGCAATAGAATATAGTGGTATT---------CCATATCAGTCACAGAAAAGC---TTTTTTGATGGCCAT---GATAAT---ACCAGCCCTCTTACATTAACT---CCT---AGC---------TCCAAGGATCCTCTTTCAAGT---CCAGTT---ATGATTTCTAAAGAA---GAATCATAT---AAA---ATATCAGAGAAACTAAAATGTAAG---ATTTGTGACACTGGTATTGAATTAGCAGAA------------------------------------AATGAAAAAAATCAAGAAATGTGTGTTTTAAGTGGAAATTATAAAAAAGTTGAGCTGTTGCCACCTGAAAAATATGTAACAGCAGCATCACCTTTAGTGAAGATGCCATTCAACTATAATACAAATCTAACAGTAATCCAAAAAGACCAA---------GAAGAAACTTCTGTAATTTCAGAA---ATGACTGCCAATCCACACTCTGAAGAA---CTTTTCACAGGCAGTGAGAATAATTTTGTC---------ACTGGTGAAAGCAATAGTCCTGTTTTAGGAAAG---ACAAAGGAAATTCATGGATCAAACTGTAGTGTTATGAAAAAGTCCATTCTCCAGAACTCTGCCAAGGTAGCAAATACAAATGAAGTTGACAAA---CAAGCTGTCCAAGTGCTGATTGCTGAAGATTTTGACCCATCA---AGTACAGTACTTGATCATAAA---GGAAACAAAAAGAGTGTAAAGCAGCATCTA---------------------ACTTCAGAT---AAAGACTTGAAATCAGATATCTCCTTGGGT---------ATGAAACCAACCAAGAATAATGAT---TACACACACAAAATG---ACAGGG---GTTTTAGATCCAGCTTTGAGTCACAGTTTTGGAGGTAGCTTCAGAACAGCTTCCAATAGAGAAATAAAAGTCTCTGAACATAACATTAGGAAAGGCAAAATGCTCTTCAAAGATATTGAAGAACAATAT---CCTACT---AGTTCAGCTTCTGTTGAAATTGTAAAT------ACCTTA---------------------------------------TTAAATAGCCAA---AAGAAACTT------AAAAGA---CCT------CATGTGTTTGATTCACAGTTAGTTAGTACTGTGTCTACATATGTCCAGAGCAGTGCATCTGTTTTTGATCCTGAAAACAGCCACACAGCCTTCCAGATGTTATCTTCA---AAGCAAGATTTT---AACTCAAACCATAATTTAACACCTAGCCAAAAGGCAGAAATTACAGAACTTTCTACTATATTAGAAGAATCAGGAAGTCAGTTTGAATTTACACAGTTTAGAAAACCAATGCACTTAGTACAACTTGAAGTG---CCTGGAAACCAG---------GTGACTGCCTTAAGT---------------ACCACTTCTGAGGAACTGGAAGATGTT------GATCTTCCTCCTATAATTGATGCTTCATCTATCAGTCAGGTAGATGGCAGCAAAAAATTGGAAGGAGCATTTGGAGAAAAAGAAAAGTTTGCTTATTTATTGAAAAACAAT---ATTAACAAAAGTGCTGCTGCTTTTTTAACCAATGAAAAG------GAAGTAGACTCTAGAGGTTTTTATTCTGCTCTTGGCGAACTGAATGTTTCTTGTGAAGCTCTACAGAAAGCCTTGAAA------CTGTTCGGTGACATTGAGAATTTTAGTAAAGAGACTAATGCT---GAAGGAGATCCA---TGTTTCTCTTCAAGGGAATGTTACAATTCT---GTT---TCA---TTGAAGATAGAAAATCATAACAAC---GATAAAAATTTAAATGAGAAAAACAGT---TGC---CAACTAGAATTACAAAATAATGCTGAAATGACTACTGGCATTTTTGTTGAAGAAAATACTGAAAATTGCATGAGAAATACA---GAAAATGAAGATAACAAATAT---------GTTGGTTCCTGTAGA---AATATTTGTGAGTTGGGAAGATCTGGTGGCCCTGATTCAAGTAAAATTCATAAAGATGAAAATGAATTGCCATGTCACAATATACATCGTAAATTATCTAGCCAGTTTATGCGTGAGGTGAACACAGAACTTAAAGAAACTGTGTCAGATTTAACTTGTTTG---GAAGTTGTTAATGCTGAAGAAACGTGTTATACTAAT---TCAAATAAAGAACAGTTAACTACA---GGTGAGATGGAGCAATAT------ACAAACAATTTT---------GATACATCCTTTCAGACTGCA------------AGTGGGAAAAATATTGCAGTCACCAAAGAGTCATTAAATAAAGTTATACATTTCTTTGATCAAAAAACAGAAGAC------------TGGAATGACTTTTCAGATTCTTTGAATTCTAAATTACTTTCTGGCCTA---AAAAGCGAAATGGACATTTTGAGTCATGGGGAAACAAATAAAAACAAAATATTGGAAGAAAGTACCCCAGCTGGTACTGGAACTCAGTTA---AGTCTCCTGCAACAACCTGAATATCAAATAAAAAATAGCAAAGAACCTAACCTGTTGGGTTTTTATACAGCTAGTGGGAAAAAAGTAAATATTGCAAAGGAGTCTCTGAACAAAGTGAAAAATCTTTTTGATGAAAACCAG---CAAGAT---GTTAGTAAAATTACCAAGTTGAGTCAGCAAGGCGGAAAGACCCTACAAGACAAAGAGGAC---------TGTAACGAAGGGCTTGAATTAGCATGTGAGACAGTTGAGATAACAGCTATCCCAAAGCAGGAAGAAGTG---------------------------------------------------------------CCTGGCCTA---AGTAAT------------------GATGTACACAGACAAACTGAAAATCTCAACACATCAAATAGCATC---TCA---AAAGTTAAACCCCCTACAACTTCTTGCACAAATCAGTTCCCTTATTCAGCTGTTAAAGATTCACCTTTAGCGTTTTACACAGGACATGGTAAAAAAATTTCTGTGAATCCGGCTTTATTATTTGAGGCAACAAAGTGGCTTAACGGA---GAATTGGATGATGAACATGAAAAA------ATAAATACTGCC------------------------AAGGTTTTA---TGTGTA---------------------------------------AAGGAATATTCTCAGGATCATGTGAGAAATCCT---TCGAATAAA---------CTTAGTTCAAGCAGAATCATAACTGAAAATGACAAAATTTCTCTCTCTGAAAAGGAAGATTTAACT------CATTTGAGTAACAGTAGCACGTCTGAC------CAT---GTTGCTCTTTGTCATTCTGATGACACATCC---GATTCAGGATATCTCTCAAAAGATAAAATTGAT---TCTGGTGTTGAATTAGTTATGCAT---GTCAAAGATAGAAAT---AGCGCTAGTTTTTCTGAAGTAGTACCCATTATAAAAGAAGTAAACACATATCCACAGGCCATAAATGAAGATGTTTGTGTTCAGAAACCTGTGGCTAGCTCTTCACCTTGTAAAAATAAAAACACAGCCATTAATTTGGCTATGTCTGATTCAGATAATTTTGAGGTA------------------------------GGGCCA---------------------------------------CCTGCA---TTCAGTACAGCCAGTGGTAAAATGGTCTTTGTTTCACAAGACTCAACTAAAAAAGTAAAA---ATATTTACA---------------GACAACTGTAAT---AAGATA---ATTAACCAA---AACACTGAGAAT------------------------------------AAATCAGACACTTGCCAAAGAAAAATTCTGACA---GCTTGTAAC---AAGGCATTGGATAATTCAGAG------GTTATTTTTCATAACTCTCTA---------GATAATGAA------TGTGTGCATTCGTGTAAGAGTTTTGCAGAT---------ACTCAAAGTGAA---GGTTTA------------------------------CAATATAACAAAAGTATGTCTGAGTTGGAGGCAGTTTCTGACGGACCATCTTGT---ATTAGCTTGAAAACT------TCAGATATATGTAAACTCAATAATATAGGGAAGCTTCCC---------AAGTCAATCTCTTGTACAGATGTTTGT------GGGATTTTTAGCACAGCAAGTGGAAAATCTGTAGACATATCAGATCGTTCATTACAAAAGGCAAGACAGATGTTTTCTGAAACAGAAGATAGT---GCCAAGCAACTG---------TTTTCTAAAGTA---CTTAAAAGTAATGAA---CATTCAGACCAATTCACGAAAGAAGAAAATACTATA---ATGCATACCCCACCAAAAATAGTAGCACCTCCAAAA---AACTTCCAGCATAAT---GCAGGTTCA---------TCTGCTTTCTCTGGATTTAGCACAGCAAGTGGAAAACAGGTTTCAATTT????????????????????????????????????????????????????????????????????????????????GAGGAAGACCCGGCCTCTGATGGTGGGCACCATGTTTCTAGGCCAGCTGGTGGCTTGTCCAGGAGCGCAGGGAAAGAAGCAGATTATAAGGAAGAT------GACGAGGGTGATAGTGGAGATGAC---ACCCTTGGTGATGAGGACAATGGCCTGGGGCCCAAAAAGGGTCAT------GAAGGCAGCATGTCCAGACTGGGCAGTGATGAGGATTCTGCCATTACCACACAGTCCAGAGAAGACAGTGCCTCCCCA---GAGGACAGCCCCCAGTATGTGGCCAGCGACAGCAGGGACCTTGACCTTGAGGGTGGAAGG---------------------------------GATAGT---GGGAGTGAGGAGCACTGGGTAGGA---GGTGGAAGTGATGGGGACAGTAGCCATGGAGAT------------------------GGCTCGGAGCTCCATGACAAC------GGAATACAAAGTGATGACCCCGACAGTACCAGG------------AGGGAGGGAGGCAGCTCCAGAATGGACAGTGCCAGTGTC------AAATCCAAGGAGCCACAGGGGGACAGC---AAGCAGGAAGGCACTCAGGACTCAGGTGACAGACAGTCAGTGGAGTCTCAGAGCAGGAAGCTTTTCAGAAAGTCCCACATTTCTGAGGAA------GACGGTAGAGATGACTTGGAGGGTAGCAACACAACAGAA---GACCTCAGGAGTGACTCCACAGAGAGCAGCAAGAGTGACTCTCAAGAGGACACCAGT---GAGAGCCAGTCCCAGGAA------GATGGTGAGGATGAGCAGGACACCAGCAGTCCCCCATCCCAGGAGAGCAGCAGTGAGTCCCAGGAAGAGGTGGTAGGT---GAGTCCAGGGGTGACAATCCAGAT------------------------GCCACC---AGCCGGGAAGACAGCGAGTCCAGTGAGGAGGACAGCTTGAATACCTTCTCCAGCTCAGAGAGCGAATCCAGAGAGCAGCAAGCTGATAGCGAGTCCAGTGAGAGCCTCTCAGAGGAAAGTCAGGAGCCCCCTGAGGATGAC---AACAGCTCCAGCCAGGAG---GGCCTGCAGTCCCAGAGCACGTCCACA---GAGACCAGG------------AGCCAG---------GAGAGC------AAGTCTGGGGAAGACACTGACAGCGATTCT------------------AACTCCACC---GAGAGCACA---------TCCAGCAGCGAGGAGGATGGCCAGCCCAAAAACATGGAGGCCGAGAGCGGAAA??????????????????????????????????GCCATTCATGATAAC---TCTAAGCCTCAATTCTACAACGATGACTCTTGGGTTGAATTTATTGAGCTAGATATTGAT------GACCCTGATGAAAAGATTGAAGGATCAGACACAGACAGACTTCTCAGCAGTGACCATCAGAAATCACTTAATATCCTTGGGGCAAAGGACGATGACTCTGGACGTACTAGCTGTTATGAACCTGATATTCTGGAGGCCGATTTCAATGCCAGTGATATGTGTGATGGCAGCTCTGAGGTCGTT---CAGCCAGACAAGTTAAAAGGGGAAGCTGATCTCTTGTGCCTGGACGAGAAGAATCAAAAGGATTCACCTTGT---GATGCG---TCTCCTGATCCTCAGCAGGCCAGT---GTTATTCCAGCAAAGGAAGACAAACCACAACCACTTCTTATT---GGTAAAACTGAGTCAACTAACCAAGATGCCCCTACC------CAGATAAGTAATCCTAGTTCACTGGCAAACATGGACTTTTATGCCCAAGTGAGTGACATTACACCAGCAGGGAGCATGGTCCTCTCCCCAGGCCAAAAGAATAAGGCAGGAATATCCCCTTGTGAA---ATGCATCCA------GAA---------------------GCAAACTTCATCAAAGACAATGCCTACTTCCTCAAGGGAGATGCCAAAAAGTGCATTGTCCTGACCCCTCACATCGAGGTCACCTCA---CAGGAAGAACCAAGTGTTAAACAGGAGGATACTTACATCACCACAGAAAGCCTTACCACTGCTGCTGAGAAGTCTGGGGCTGCA---GACCAGGCTCCTAGCCCT---------GAAGCGGCGCTTCCAGATTATACCTCCATCCATATAGTGCAGTCGCCACAGGGTCTCATACTCAATGCAGCTGCCGACAAAGAA---TTTCTCTCATCGTGCGGATACTTCTAC---TGCAGCAAGCTGCTGGATCTGGTCTTCCTGCTGGATGGCTCCTCCAGGCTATCAGAGGCGGATTTTGAGGTGCTGAAGACCTTTGTGGTGAGCGTCATGGAACGGCTGCACATCTCCCAGAAGCGGATCCGGGTGGCCGTGGTGGAATACCATGACGGCTCTCATGCT------TACCTTGAGCTCAAGGCCCGGAAGCGGCCCTCAGAGCTGCGGCGCATCGCCAGCCAGGTGAAGTACGTGGGCAGCCAGGTGGCCTCCACCAGTGAGGTCTTGAAGTATACACTCTTCCAGATCTTTGGCAAAATCGAGCGCCCTGAAGCCTCCCGCATTGTGCTTCTCCTGACTGCCAGCTCAGAGCCCAAACAGATGACCCGGAATTTGGTTCGCAGTGTCCAGGGCCTGAAGAAGAAAAAG---GTCATCCTGATGCCGGTGGGCATTGGGCCACATGCCAACTTCCAGCAGATCCGCCTCATTGAGAAGCAGGCCCCTGAAAACAAGGCCTTCATGCTCAGCGGTGTGGATGAACTGGAGCAGCGGAGGGATGAGATTATCAACTACCTCTGTGACCATGCACCTGAGGCACCTGCCGTGGTACAAGTCACTGTGGGT---CCAGAGCTCTCAGAG---AATTTGTCCCCAGAACCCAAGAGA---AAGTCCATGGTTCTGGATGTGGTATTTGTCCTGGAGGGCTCAGACAAAGTTGGAGAAGCCAACTTCAACAGGAGCAAGGAGTTCATGGCGGAGGTGATCCAGCGCATGGATGTGGGCCAGGACGGCATTCACGTCACGGTCCTGCAGTACTCGTACATGGTGACTGTGGAGTACACCTTCCGTGAGGCCCAGTCCAAGGGGGACGTGCTGCAGCACGTGCGAGAGATCCAATTCCGGGGTGGCAACCAGACCAACACTGGGCTAGCCCTGCAGTATGTGTCTGAGCACAGCTTCTCTGCCAGCCAGGGTGACCGGGAGCAAGCGCCAAACTTGGTCTACATGGTCACAGGAAATCCTGCCTCTGATGAGATC---AAGCGGTTGCCTGGAGACATCCAGGTGGTACCCATTGGAGTGGGCCCTGGTGCCAATGTGCAGGAGCTGCAGAGGGTCAGCTGGCCCGGTACCCCCATCTACATC?????????????????????CGT---CCTTATTATTCAGAAGAGATGTTTGAA------GATTATGAGAAACCTAAAGAAGAA---GATCCTCCTAAACCAGAAGATCCACCATCAGAACCCTCAGCGAATTCA------ACAGTACCCGAGACTAATTCCACCCAACCA---------------GAA---ATCCAAGGTAAAAATGACACCAGCCCAACGTTACCCAGTCTTCCTGGGCTGAGTACTGGGAACAGCCCTGCAGTT------------------------------------------------------------------------CAAAGCGGGATC------TTCCCA------CTCCCGACAGTTAACTTCTCAGGCCAAGCAGTACCCAGAAATCCAGTT---CCATGGAGACCAAGTCAGCCAAATATTTATGGA---ATTTATCCAAAGCCTAACATCAGAAATTCTCCTTCAGGAAGACAATTAAAC------------------------------------CCCACAGGGACTGCCCCTAGGCAAAGA------CAGCCTGGACCTTCTTACCGAAATCAGCCAGCTCAA---------------------------AGAGGTCCT---CGGGGGAACTCCTTTGCTTGGGAAGGCAAACAAGCAGTTGGGCCCAAAAATCCAACGTATCGCAAAGCTTACACT---CCCACTTCCAGAGTCAGTTACCCCGACTATGCAGGAAATCCAGCAAACTTCAGAAGAAAGCTTCAGCCGCCAAATAAACCCTTTGTGGGA---ACCACTGTCACT---------CCA---GTGAGTCCCAGACAAGGTACTGCTGGCCGCAATGAAAAGATTCGAAATCCAAAGGAAAAGTCCCCA---AGTCAAAAAGAAAGAACAGTCAGTCCTACAAAGGAT------ACATCAGGCTCCTGGAGAAACTCTCAACATTACAGA---CTTAGT---AAACCAAATTATGCGTGGCCTGGC---CCT------GAGAGTAACATGCCAGTGCCAAATTTTAATTCTGTTAATCAACATGAAAGCTCCTATTACTCAAGAGGAGAATCC------AGAAGAGTGCCAAATTCTAATGCACAAACCCAAAGCCAG---------AACTTTCCCAAAGGGATTGCTTTAGAGCCAAAAAGAATCCCATATGAAACACAAACTAAG------CAGCCAGAATTAAAGCGCAGTACCCATCCGCCTAGCTATCCTAAGATAATCCCCTCACCTAAAAAAGAACGTTTTCCCACTGGAAGAAATACATGGAGTCACCAAGAAATC------CCTCCACCCTTCAAGGAAGA?CCTGGGAAGCAGGACAAACATTTACCTCGTCTTTCCCCTGGCTCTCGAGGAAGTGCTTTCCACCATGAA---------TACAAC---CCCTATTATCCCAGAGAA------------AACTCGCCATACACTGGAAGCAATACA---TGGGATAAGAGAGTTGAC---CCTCCCAAT------ACCGTGGGGCAACCGAAAATCCCACAGTATCCTTTAAAG---------AGT---GTAGACAAGAAAGAGACAGTCCAGTATAATGAAGAGGACCCACGTGATCCAACT---GGAGATGAG---CCTTTTCCAGGACAAAGTAAATGGGGTGAGGAAGAG---TTCAGCTTTAATGGAAGACCAATGATCAGGCACTACGAT---GGTGAGCAA---TACACCTCAAAT---------CAACCAAAGGACTACTTCCCCTATTCCTTGGATAAC---CCACCAAAACCC------------------------------------------------------------------------------------------------------------------------------------------------------------------------------------------------------------------------------------------------------------------------------------------------------------------------------------------------------------------------------------------------------------------------------------------------------------------------------------------------------------------------------------------------------------AAAGAAGATTCTCCTTACAGTGAATTTTATCCCTGGAGTCTAGATGAGACTTTCCCCTCA------------CCCACAGTATCACCA---CCTGAGGAGAGCAGAGGCTACTAC---GCTAATAATGCCGTC---CAACAAGAAGAA---AGCACTGTCTTTCCTTCA---------TGGAACTCCTGGGACCATGGGATTCCAGCACAGGGGCAGCAAGAAAGTGAGCCATATTCTAAC---AGAAATTACTGGGATCAAGCGACAAATGTACATGAA------GTTAGTCTACCAAATCAGAAAGAGAACTATCCCTATTCCAATAACCCTCCAGCTGAG---------CTCCAGAAAAATCCAACCTGGCATGAAGGTGAGAATTTGAACTATGAT---ATGCAAATAACTAGGTTAAATTTACCAGAAAGACAACATTTG---TCTTTCCTAGACTTAATGCCTCAAAGGTACCCGTCAGCTCACACAGAAACACATTTATTTCACCAA---GGCCCAAGAGGTTCTTGCTGCATTGGGAGCTCTGCAGGGCCCCACGAGAAT---CCA------------------------------------------------------------------------------------------------------------------------------------------------------------------------------------CTAGCTCTCCAAGTCTATACACCAGCCTATGGTCTTCTACCAGGAGACAATGTAAACACCAATCCCACCTACACGGAAAGTAGTCACACCCAGCACGTAAGACCTGTTGTCCCCCCAGTAAGCATCCTATCTGGCCAAAGAAATAGCTCAGAGAAGAAACTTCCTGGG------------GAAAGCCAAAGGCCCAGTACTTTTAGAGACAATGTGTCCACTCTGAAG---GACACGCCATGCTCTTTGAAG------------AATCAGCGGGGTCAAGTGGGAATTAGATCCTTTCCTGAAGCCGGCTCTCCTCAATCAAAGAACACACTTTGTCTCAAAAATGATCTTGGGGGAGATAGGAAGAAT---GTTCTGGAACAAATTTTTGAAGGCAACCATCTCAAGGAAAGAACT---GTTGACCTCACTCCTGAGCAGCTTGTTATTGGTACAACTGATGAAAGCCCCAAGCCACAAGGCATCCAAAAGGAAACACGAACACAGGAGGGTGAGAGACAGCAAGAA---AGACCAGCTAGCATCCTGCAGGTCCCATGCTTTGGCTCCCAATTAACAAAGCCTCACGCTTCTAGCACTAGAACTCCACCTAGCAATGGAAGACAAGGCCTACCTGATGGGGAGCTA---ACTGTGCCTACTGAAAGCCCTAACACATTTGCTGGGTTAGCTACT---GGGCAGCCATTTAGAAGTGTAAGTGTTGACCAACCTAATGCAGATGAA??????????????????????????????????????????AGCCAAAACTTCTCTGCCACTAACAATGAGAACAGCATTGAAGCTCATGTATCAGTCAATGGAGATGCCAATCTGGATTTCTTAAACATGCCTTTAACAATTCCTGAAATGAATCTAACTTTCACAACA---CTC---ACAACTCCCTCACTGAAAAATTTCTCCATATGGGAAGAAACGGGCCTGAAGGAATTCTTGAAAACAACAAAGCAATCATTTGATTTAAATGTAAATATTCAGTATAAGAAAAACAAAGATAAGCATCCCATTGCAGTTCCTCTGGGTGTATTTTATAAGTTTGTCAGTGAGAATGTTAATACCTTGGACAACTACTTTGAGAATATCAGAGATGATGCACTGGATTTTCTTACTACATCCTATACCAAAGCCAAAAATAAGTTGGAAAAGTATAAAGCTGAAAAATCTCTCAACACTCTCCCCCGGACCTTTCAGAATCCTGGATACACCATTCCAGTGGTC---------AACATTGAAGTGTCTCCGTTCTCAGTGGAGATGTCACCCTTCAGCCCTGTGATTCCCAAAGCAATCAACACCCCTAGTTTCACTATCCCTGGTTCTGACTTCTCTGTGAGTTCATACACCCTAGTTCTGCCA---TCATTTAAACTGCCAGAGCTTCCTATCCCTAGGAATCTACTCAAGTTTTCTCTCCCAGATTTCAAGGAGTTGAGTGCTGTACACAATATTTTTATTCCAGCCATGGGCAATACTACCTATGATTTTTCCTTTAAATCAAGTGCCATCACCCTGAATACCAATGCCGGACTTTATAACCAATCAGATATTGTTGCTCATTTCCTTTCTTCTTCG---TCATTAGTCATCGATGCACTGCAGTACAAATTAGAGGGCACTTCACGTCTGACGAGGAAAAGAGGAATGAAGTTAGCCACGGCTCTGTCTCTGAGT---AACAAATTTGTGGAAGGCAGTCATGACAGTACCATTAGCTTCACCAAGAAAAACATGGAAGCATCAGCAACCACAACTGCAAAAGTCCACATTCCAGTTTTGAGAATGAATTTCAAGCAAGAACTTAATGGAAATACCAAGTCAAAACCTGCTGTTTCTTCATCCATTGAACTAAAGTATGACTTCAATTCCCCAAAGCTGTTCTCCACTGCGAAAGGAGCAATTGACCACAAGCTCAGCCTTGAAAGCCTCACT---------------TCTTACTTTTCCATTGAGTCATCCACCAAAGCTGATATGAAAGGTTTGGTCCTCTCA---CGGGAATATTCTGGAGCTATTGCCAGTGAGGTCAGCACTTACCTGAATTCCAAGGTTACTCGGTCTTCAGTGAAATTGCAAGGTTCTTCTAAAGTTGAT------------GGTATCTGGAATGTTGAAGTAAAAGAAAATTTTGCTGGGGAAGCCACTCTCCTACGAATATATGCCATGTGGGAACACAGCATGAAAAATCACTTACAGCCATACAGGCAG---TTTTCCACACATGGTGAACATACAAGCAAAGCCACCCTGGAA---CTGTCCCCAGGGATAATATCTGCCCTTATTCAGGTTCATGCACAGGAGATCAATTCTGTCCTTGGTATTTCTCACTTTGGGCAGGAAGTGGCCCTGAATGCTAACACTGAGAACCAGAAATTCAGCTGGAAGAGTGAAGTTCCGGTTCACTTTGGAGCTCTCCAGAACAGTCTACAACTTTCTAATGACCAAAAAGAAGCACGCTTTGACATTGCGGGATCCTTAGAAGGACATCTACGCTTCCTCAAATTTATCATCCTACCAGTGTATGACAAGAGCTTATGGGACCTCCTAAAACTGGATGTAACCACCAGCTCCAGAAAGAGACAATATCTTCATGCTTCAACTGCTCTTGTGTACACCAAAAACCCAAAGGGCTATCCTTTG---TCTGTCCCTCTGCAAGAATTAACAGATAAATTCATT------ATC---CCAGGGCTAAAACTAAAT------------------------------------------------------------------------------------GATCTGAACTCAGATCTTACCATACCTACATTCCAAGTACCATTTACAGATCTTCAGTTTCCATCCTACAAGATTGACTTCAGTGAAATAAAAATCTACAAGAAGTTAAGTACATCACCATTTGTCCTCAACCTACCAACACTACCCAAGGTAAAATTCCCCCAAGTGGATGTCTTAACA---AAATATTCTCAACCAGAAGATTCCTCAGTTCCCTTTTTTGAGGTAACAGTGCCCACAGTTCACCTCACTGTGTCCCAATTCACTCTTCCAAAAACTCTTTCAGTTGGCAGTGCTGTTTTGAATCTCAATGAGGTAGCCAACATGTTTGGAGACTTTCAGTTGCCTACCATCAGTGTGCCTGAGCAGACAATTGAGATTCCTTCCATCAAGTTCTCCATACCTGCTGGAGTTTTCATTCCTCTTTTTGGAGCACTGACTGCACGTTTTGGAGTGTCCTCTCCCCTTTATAATGCCACCTGGAATGTTGGGCTGAAAAACAATGCAGATCATGTTGAAACCTTCCTGAATTCCACACCAGAGAACCTTATGGGGATGCAGGTGGCCATTGAGCAGGCCATGAAGAGCTGGGAGATTCTGAGCATCTCCGACCCTCAGACATTGGCCCATGTGCTGACGGATGGGGTACAGAGCTCCTTGAATGACCCGCGCCTGGTCATTTCCTATGAGCCCAGTGCTGTGGAG---GAGCTGCGG---CAA---GCC---CCAGCACCTGCCAACCTCAGCCAGGAGGAGCTGCTGGCTGGGCTACAAAAGAACATCCACCACGAAGTCCTGGAGGGTAACGTGGGCTACCTGCGAGTGGATGACCTCCCTGGCCAGGAGGTGCTAAGCAGGCTGGGCAGCTTCCTGGTGACCCACATTTGGAAGCAGCTCATGAGCACCTCTGCCCTGGTGCTGGACCTCCGGCAGTGCCCCAGTGGCCACATCTCTGGAATCCCTTATGTCATCTCCTACCTGCACCCTGGGAACACGATCCTCCATGTGGACACCATCTACGACCGCCCCTCC------AACACCACCACAGAGATCTGGACCTTGCCGCAGGTTCTAGGAGAG---CGATACAGCGCTGAGAAGGACGTGATGGTCCTCACCAGCAGCCGCACTGGGGGTGTGGCTGAAGACATAGCCTACATCCTCAAGCAGATGCGCAGGGCCATCGTAGTGGGTGAGCGCACAGAGGGGC?CGCCTTGGACCTTCAGAAGCTAAGGATCGGCCAGTCCAGCTTCTTCCTCACCTTGCCTGTGTCCAGGTCCCTGGGCCCCCTGGGCAGAGGCAGCCAGACATGGGAGGGCAGTGGGGTACTGCCATGTGTGGGCACACCAGCTGAGCAGGCCCTGGAGAAGGCACTGGCCATCCTCACCCTGCGCCGTGCCCTGCCAGGGGTTGTGCACCGCCTGCAGGAGGCCCTGCAGGAGTATTATACCCTGGTGGATCGAGTACCGGCCTTGCTGCACCACCTGGCCAACATGGACTACTCCACAGTGGTCTCTGAGGAGGACCTGGTCACAAAGCTGAACAGCGGCCTGCAGGCTGTATCTGAGGACCCCAGGCTCGTGGTGCGGGCTGTGGGTCCCAGAGAAATCTCTCTGGAGCCTCCCAAGGGCGAGGCTGCCCGGAAGGCACTGGTGGATGCTGTGTTCCAGGTGTCAGTGTTGCCAGGCAATGTGGGCTACCTGCGCTTTGACAAGTTTGCAGACGACTCAGTGCTGGAGGCACTGGTACCTTATGTGTTGCACCAGGTATGGGAGCCC???AGAACCCAACTTACAAGTTCTTTGAGCAGATGCAGAACTAGACCACCGCCA---CAGCAGCCTCTGAAGTTGAACAGCAAAACCATTGCTTCACTACCCATCGGTGTTCATTTATAGAA-TA-TGTGGGAAGAAACCTTCTGTTTTATTATTTACTCATT--AGCACCTTT-GACAGCTGTGCTGTAACACAA-GT-AGATGCCTGAACTTGAATTAATACAAATCAGTAATGTATTCTCTCGCTTTACA-TTTTGG-TCTCTAGGCTACATTATTACTG---GGTTTTGTGTACTGTAAAGAAT----TTAGCTGTATCAAAC--TAGTGCATGAA-TAGAT-TCTCT--CCTGATTATTTATCACATAGCCCCTTAGCCAGTTGT-----ATATTA--TTCTTGTGGCTT-GTGATCC-A-ATTAAG-TCCTACTT-GAAATATGCTTTAAAAATCGATGGGGGATGCTT-CCTGTGA---ACGTGGGAG-TTTAGCTGCTT-CTCTT-GCCTA-AGTATTCTTTTCCTGATCACTATGCATTTT-CAA-GT-TAAACATTTTTAAGTATTCCAAATGA-TTTA-GAGAA-TTTTCCCATGACTGCATT-----TT-ACTGTACAGATT--GCTGCTT---CTGCTATATTTGTGA-TATAGGAATT-AAGAAGATACG----TTTATTTCTTTGTACATTACATTCTTCTTGATTG-TTCTT-GTTATCATGCTGTTTTGTGAACCTGTAGA--AAACAAGTGCTTTTTATCTTGAAA-TTCAACAGATGGAAA-GAATAAACATAGAATATAAC-GCATTCTATGTAGCCATGTCACTGTGAATAA-CGATTTCTTGCATATTTA-GCCATTTTGATTCC--TGT-----TTGATTTT-ATTTCTTTGTTGCTACACAAAACCGATCAAA-GGA-AAGTAAACTTCAGTTTTACAATCTGTATGCCTAAAA-GCGGGTACT----ACCGTTTATTTTACTGA-CTTGTTTAAATGATTCGCTTTTGTAAGGATCTCTATTGCCATAAAGCAGAGTAACT----CTTTGCCTTGGACCTTGTTT--ACTCTG-AACCCT--AATCAAGGCAGGTGATGCAGTAGTTGTAACTGCCGATTGGA----CTTGT--GGAGGGG--ACACTC-GGGA--CCTTAACTAAGAATCCAGTTTGATTT--AGTATTTGAATTGAATTAGG-AATACTGTTCCAAGATTT-GGAAAGC-CACCTAGATCACG-----TTCA----CCAAGGCTTG--CTT---CGATCTGTCTGTCAGTAG-CACAGCTACTTTGTTT---GCCCTTTT-GCT--CTACTTTTTCTAGGGAAGCTGCTAAAGAATGTCGACGTCGAAAGAAAGAATATGTAAAA-TGTCTGGAGAGTCGTGTTGCAGTGCTGGAAGTTCAGAACAAGAAGCTTATAGAGG???????????GCTTCATTAATTCACCATTCAGAGACCAAATAATTCAAAGGCAGCTATAGATAGGTAGGATTATATTAGTCAGAATCTTCATATCATAGGTACAATCATTC--ACCAAGTAAATTTGTATAAA----CAAGCACTACTCTT-GTCTT----------GGTACAGG-CAGTCACCCTA-----GTTCAGA---CAACCACTCTCTCAGGCTTCTCATGTGTAGTGAAGC--------TACC---GGGTCAC-----------CTGGGCTGGT-CTTGAAGGCAGGGACGCGTCCACGCACTGGGG-TTGGCCATCCGCCCCCACGTGCGCTC-CCGCCCGCACACGTACGGGAAT--GTGCTT-CCATTTGAA----------------------------------------GGACTATTATATTTCGCTTTTCCAACTA--CAA-GT-ACTAGATCGGCC-GTTT-ATAGTA---TCTATTTGGTGCTAGTCAATTTCCAAA-CTAGA-TTTATAAAATGCACTGT-ATTATTTACACAA-CTTAGAA--ACCAAATTA-C-AAGTAC-TCAGTTCAAA-TACTCC-ATTCATTT----CAA-TCAACCAAAGTTAGTTCAGTAGCTT-CTCTC--AGTTAT-GAG-TAT-AATACA-TTTCATGTAAATTAAGTGTGTGTATACTGTAATCGTGCTATTTTTATCATTGAAA-CATTTATA-AACTAG-AATAATAATGCCC??GGACCGCAGACCAGCAACAGTAGTGTGAAACTCCAAAATGCAGAC----TGAAGCAGCAAAACCGCCAAAC-ATC-AAAAGAT--CACTC--CCAG-TTCTGAGCACACAC-TCCAT------GAACA---AAA-GCTGTTTTCTTTG-GTGTTCCTCT-ATGTGTAGAG-ATGATGTT--ACCTGAAAC-CGCA-AGAGACT-TGTGTA-TTTTGATTTAATAGTTTGAGT-ATTAAA-TTTCCTTGGCCAACCA-AAAGT---------AGCTGCACATCC---CCAGT-AGGCAGA--GTTTAACCACTGG-TCATACAACTTAAACATGTTT-ATTATAAAAAGCAG
[truncated: 3,348,476 more chars]
