# Supplementary material for: A mixed relaxed clock model
Source: Philos Trans R Soc Lond B Biol Sci. 2016 Jul 19;371(1699):20150132. doi: 10.1098/rstb.2015.0132 (PMC4920333; doi:10.1098/rstb.2015.0132)
Supplement: Data [file rstb20150132supp1.gz › Lartillot2015Data/chronoeutheria138c.tree]

((((Leptictis_dakotensis:89.7575,(((Dasypus_novemcinctus:80.1723,((Cyclopes_didactylus:42.387,Tamandua_tetradactyla:42.387)32.0714_54.1618:26.1005,(Bradypus_tridactylus:29.1521,Choloepus_sp.:29.1521)25.1571_37.7166:39.3355)57.1022_80.5027:11.6845)67.5538_93.5042:41.6129,((((Amblysomus_hottentotus:62.0368,Echinops_telfairi:62.0368)48.8572_74.7961:8.36628,(Rhynchocyon_cirnei:39.0374,Elephantulus_rufescens:39.0374)28.4645_51.4611:31.3658)57.0953_83.8952:9.47248,Orycteropus_afer:79.8758)67.69_92.5579:3.36877,(((Loxodonta_africana:49.4239,Moeritherium_lyonsi:13.8662)35.7507_68.154:15.1014,Procavia_capensis:64.5253)54.8471_75.2756:5.13663,(Dugong_dugon:28.0039,Trichechus_manatus:28.0039)25.0886_35.8268:41.6581)58.8475_80.8509:13.5824)71.3012_94.6068:38.5403)111.145_137.897:2.04345,(((((((Daubentonia_madagascariensis:60.3199,(Lemur_catta_catta:37.5855,(Microcebus_murinus:36.3836,Propithecus_verreauxi:36.3836)28.9756_44.4449:1.20189)30.5325_45.6546:22.7344)53.2426_67.628:6.07875,(Nycticebus_coucang:26.0864,Otolemur_garnettii:26.0864)25.029_28.6603:40.3122)59.7453_73.4449:19.0501,((Saimiri_sciureus:32.5595,Homo_sapiens:32.5595)25.7567_41.8254:45.5931,Tarsius_syrichta:78.1527)70.4327_86.0006:7.29626)78.9829_93.1789:1.66853,Notharctus_tenebrosus:38.769)79.8746_95.5696:8.94195,Cynocephalus_volans:96.0595)89.7745_103.784:0.410896,((((((Ochotona_sp.:48.5043,Oryctolagus_cuniculus:48.5043)36.7242_59.2079:23.8585,Dawsonolagus_antiquus:18.8738)54.0131_89.0243:10.8617,Gomphos_elkema:27.7285)69.7467_93.3503:6.70894,(Tribosphenomys_minutus:30.1384,(Paramys_delicatus:32.4689,(Cocomys_lingchaensis:27.4994,((((Geomyidae:26.8564,Dipodomys_heermanni:26.8564)25.0506_30.9322:39.935,Castor_canadensis:66.7914)61.2318_72.6305:7.87098,(((Spalax_sp.:47.4366,(Rattus_norvegicus:25.9716,Petromyscus_sp.:25.9716)25.0331_28.3752:21.4648)42.8857_52.6825:15.0418,Jaculus_jaculus:62.4784)57.2904_68.2216:11.3497,(Pedetes_sp.:59.7102,Anomalurus_beecrofti:59.7102)52.8446_66.0664:14.118)68.311_80.0467:0.834203)69.1034_80.6141:6.36901,(((Ctenodactylus_gundi:48.7728,Laonastes_aenigmamus:48.7728)41.4114_56.3494:21.0123,((((((Dasyprocta_punctata:26.3506,Cavia_porcellus:26.3506)25.0446_29.1339:0.533906,Cuniculus_taczanowskii:26.8846)25.2443_29.6592:10.7819,Erethizon_dorsatum:37.6665)34.7166_41.4747:0.891839,(Ctenomys_boliviensis:34.8169,(Dinomys_branickii:26.2215,Chinchilla_lanigera:26.2215)25.0339_28.9897:8.59533)32.0011_38.4115:3.74143)35.5187_42.3219:8.92507,(Petromus_typicus:39.4421,Heterocephalus_glaber:39.4421)34.6839_44.6147:8.04141)43.1365_52.3265:2.41461,Hystrix_sp.:49.8982)45.3912_55.148:19.887)64.2194_76.1695:8.37579,(Gliridae:71.1415,(Ictidomys_tridecemlineatus:52.8567,Aplodontia_rufa:52.8567)43.5838_60.8937:18.2848)64.6384_78.4222:7.01945)72.5804_85.0584:2.87052)75.2841_87.6716:1.96097)76.4908_90.0235:2.47763)77.5961_93.3594:2.71793)80.0848_96.0097:1.74535)82.987_97.0148:3.26758,Rhombomylus_turpanensis:39.7112)86.2961_100.577:2.06169,(Ptilocercus_lowii:62.8871,Tupaia_glis:62.8871)51.4647_72.6048:32.3757)88.4539_102.853:1.20763)90.0383_104.464:12.1033,((((Erinaceus_europaeus:33.5238,Podogymnura_truei:33.5238)26.2471_41.4721:44.3625,(Talpa_europaea:75.7818,Sorex_araneus:75.7818)68.0521_83.4843:2.10446)70.6025_85.1365:4.47668,Solenodon_paradoxus:82.3632)75.2061_89.6922:14.9617,(((((Icaronycteris_index:18.8016,(((((((Furipterus_horrens:28.3424,Noctilio_sp.:28.3424)25.2234_34.3338:2.73697,(Pteronotus_parnellii:27.895,Artibeus_jamaicensis:27.895)25.1733_33.5021:3.18453)27.7737_37.8288:1.62444,Thyroptera_tricolor:32.7039)29.054_39.2322:1.72079,Mystacina_tuberculata:34.4248)30.5627_41.4472:6.63128,(Nycteris_thebaica:35.4086,Saccopteryx_bilineata:35.4086)30.1322_42.9384:5.64744)36.1936_49.1585:0.564949,(Myzopoda_aurita:39.936,(Natalus_stramineus:37.5626,(Tadarida_brasiliensis:36.1941,(Myotis_lucifugus:32.4244,Miniopterus_sp.:32.4244)27.2398_39.2527:3.76964)31.1159_43.6223:1.36847)32.8124_45.0645:2.37328)35.2126_47.7807:1.68507)36.7838_49.9456:20.0641,(((Hipposideros_commersoni:31.312,Rhinolophus_creaghi:31.312)25.7371_39.435:15.3412,(Rhinopoma_hardwickii:42.6829,(Craseonycteris_thonglongyai:34.5799,Megaderma_lyra:34.5799)27.6915_42.7019:8.10284)36.0032_51.7139:3.97024)40.1659_55.4854:5.60193,Pteropus_giganteus:52.255)45.2749_61.038:9.43012)55.0118_69.786:8.44696)60.4846_81.6112:8.64852,Onychonycteris_finneyi:27.3608)65.382_89.8719:8.2845,(Apheliscus_insidiosus:33.4669,(Hyopsodus_paulus:37.9647,(Phenacodus_intermedius:29.574,((Didolodus_multicuspis:32.52,(Protolipterna_ellipsodontoides:26.433,(((((((Bos_taurus:32.9272,Tragulus_napu:32.9272)27.8183_38.5372:24.6806,(Archaeotherium_mortoni:20.1417,(Hippopotamus_amphibius:54.3465,(Rodhocetus_balochistanensis:5.16403,(Artiocetus_clavis:5.15151,(Basilosaurus_cetoides:12.7462,(Caperea_marginata:33.2927,(((Tursiops_truncatus:26.1459,Mesoplodon_bidens:26.1459)25.0297_29.0046:2.14393,Platanista_gangetica:28.2899)26.2549_31.5224:1.28095,Physeter_macrocephalus:29.5709)27.159_32.9062:3.72179)30.0276_37.2965:18.3784)49.1918_54.3731:0.353628)49.5728_54.8769:0.217929)49.7814_55.0165:2.10381)51.1745_58.5321:1.83249)52.6739_60.3812:1.42877)54.2664_61.748:6.48174,(Sus_scrofa:34.558,Pecari_tajacu:34.558)27.7312_41.0138:29.5316)60.0393_68.8445:3.40051,Lama_glama:67.4903)63.2135_72.613:15.9006,((Tapirus_indicus:49.3914,Ceratotherium_simum:49.3914)38.9833_59.7824:12.0068,(Mesohippus_bairdi:8.22605,Equus_caballus:44.1045)35.5037_62.3915:17.2939)52.5078_70.9951:21.9925)78.6807_89.4642:0.431373,Carodnia_vieirai:25.5707)79.2883_89.6118:0.350116,Thomashuxleya_externa:31.6553)79.6749_90.2674:0.526204)79.9527_90.5786:0.414718)80.2857_91.1382:0.399841,Mesonyx_obtusidens:37.2197)80.6692_91.4507:0.370204)80.9657_91.8105:0.386013)81.3387_92.1003:0.402941)81.7606_92.7716:0.392995)81.9993_93.3953:1.98182,Protungulatum_donnae:24.3489)83.7921_95.7234:1.83845,(((((Nandinia_binotata:44.8609,((Genetta_genetta:32.716,(Crocuta_crocuta:25.8414,Suricata_suricatta:25.8414)25.0197_27.9179:6.87441)30.0664_36.1164:2.18166,(Felis_silvestris:28.8463,Prionodon_linsang:28.8463)25.6342_32.6965:6.05137)32.0966_38.6273:9.96327)40.5414_50.3531:14.8308,(Canis_lupus_familiaris:48.2083,((Ailuropoda_melanoleuca:35.8668,Phoca_vitulina:35.8668)31.1534_41.6439:2.35374,(((Meles_meles:27.6551,Procyon_lotor:27.6551)25.0991_32.5546:2.65807,Ailurus_fulgens:30.3132)27.1555_35.4448:0.890784,Mephitis_mephitis:31.2039)27.9694_36.4464:7.01648)33.8212_44.1059:9.98759)43.6206_54.3592:11.4834)54.4759_65.9837:6.11772,(Vulpavus_profectus:7.80263,Vulpavus_ovatus:7.8347)48.3896_69.3304:9.70328)57.7586_76.9453:7.09456,Sinopa_rapax:24.5064)60.4155_85.0174:14.3431,((Manis_pentadactyla:30.6886,Manis_tricuspis:30.6886)25.3289_39.4728:43.9611,Metacheiromys_marshi:26.4455)58.2843_88.1812:12.5972)81.821_93.6566:3.63864)85.6063_97.5171:6.43921)91.6026_104.873:11.2487)101.755_119.17:15.2549)113.378_139.997:1.26414)114.549_140.987:1.53938,(Ukhaatherium_nessovi:46.9259,Zalambdalestes_lechei:46.7245)113.125_141.765:1.57944)115.541_142.962:3.93168,Maelestes_gobiensis:52.4336)116.483_149.8:12.9026,Eomaia_scansoria:20.126)125.954_192.211;
