# Supplementary material for: A mixed relaxed clock model
Source: Philos Trans R Soc Lond B Biol Sci. 2016 Jul 19;371(1699):20150132. doi: 10.1098/rstb.2015.0132 (PMC4920333; doi:10.1098/rstb.2015.0132)
Supplement: Source code [file rstb20150132supp3.gz]

Archive with 1,558 entries (1,291 files):
- coevolmixedclock
- coevolmixedclock/data
- coevolmixedclock/data/eutheria138
- coevolmixedclock/data/eutheria138/eutheria138nuc.ali
- coevolmixedclock/data/eutheria138/readme
- coevolmixedclock/data/eutheria138/chronoeutheria138c.tree
- coevolmixedclock/data/eutheria138/calib2
- coevolmixedclock/data/eutheria105
- coevolmixedclock/data/eutheria105/chronoeutheria105ln.tree
- coevolmixedclock/data/eutheria105/eutheria105nuc.ali
- coevolmixedclock/data/eutheria105/calib
- coevolmixedclock/data/eutheria105/readme
- coevolmixedclock/sources
- coevolmixedclock/sources/ReadBranch.cpp
- coevolmixedclock/sources/SimpleBranchOmegaMultivariateModel.h
- coevolmixedclock/sources/SubselectTree.cpp
- coevolmixedclock/sources/PriorChrono.cpp
- coevolmixedclock/sources/global.h
- coevolmixedclock/sources/MatrixMixture.h
- coevolmixedclock/sources/simplemodels
- coevolmixedclock/sources/simplemodels/BipoissonChain.h
- coevolmixedclock/sources/simplemodels/ConjugateGammaPoisson.cpp
- coevolmixedclock/sources/simplemodels/Bipoisson.h
- coevolmixedclock/sources/simplemodels/Multinomial.cpp
- coevolmixedclock/sources/simplemodels/ConjugateMultinomialModel.h
- coevolmixedclock/sources/simplemodels/Poisson.cpp
- coevolmixedclock/sources/simplemodels/BinPoisson.cpp
- coevolmixedclock/sources/simplemodels/BetaModel.h
- coevolmixedclock/sources/simplemodels/PoissonModel.h
- coevolmixedclock/sources/simplemodels/MultinomialModel.h
- coevolmixedclock/sources/simplemodels/Beta.cpp
- coevolmixedclock/sources/simplemodels/ConjugateJeffreysGammaPoisson.cpp
- coevolmixedclock/sources/simplemodels/Bipoisson.cpp
- coevolmixedclock/sources/simplemodels/BetaChain.h
- coevolmixedclock/sources/simplemodels/ConjugatePoissonModel.h
- coevolmixedclock/sources/simplemodels/ConjugateBipoissonModel.h
- coevolmixedclock/sources/simplemodels/BipoissonModel.h
- coevolmixedclock/sources/simplemodels/ConjugateBinPoisson.cpp
- coevolmixedclock/sources/simplemodels/SimuBeta.cpp
- coevolmixedclock/sources/simplemodels/MultinomialChain.h
- coevolmixedclock/sources/simplemodels/PoissonChain.h
- coevolmixedclock/sources/TamuraModel.h
- coevolmixedclock/sources/RenormTree.cpp
- coevolmixedclock/sources/NormalOntologyModel.hbk
- coevolmixedclock/sources/ReadMutSelMix.cpp
- coevolmixedclock/sources/AutocorrelatedProcess.h
- coevolmixedclock/sources/linalg.cpp
- coevolmixedclock/sources/AAProfileMutSelInfMix.cpp
- coevolmixedclock/sources/LifeHistoryRegression.cpp
- coevolmixedclock/sources/transitionconjugate
- coevolmixedclock/sources/transitionconjugate/PhyloProcess.cpp
- coevolmixedclock/sources/transitionconjugate/LogNModel.h
- coevolmixedclock/sources/transitionconjugate/GeneralTransitionConjugatePath.h
- coevolmixedclock/sources/ConjugateGammaTree.h
- coevolmixedclock/sources/copyright.h
- coevolmixedclock/sources/BrownianProcess.h.bk
- coevolmixedclock/sources/Partition.h
- coevolmixedclock/sources/FixedLengthTree.h
- coevolmixedclock/sources/AncestralData.h
- coevolmixedclock/sources/RandomTypes.h
- coevolmixedclock/sources/h
- coevolmixedclock/sources/Makefile.timeline
- coevolmixedclock/sources/transitionmat
- coevolmixedclock/sources/transitionmat/PhyloProcess.cpp
- coevolmixedclock/sources/transitionmat/SubMatrix.h
- coevolmixedclock/sources/transitionmat/Random.cpp
- coevolmixedclock/sources/transitionmat/BranchSiteSubstitutionProcess.h
- coevolmixedclock/sources/transitionmat/LogNModel.h
- coevolmixedclock/sources/transitionmat/RandomBranchSitePath.h
- coevolmixedclock/sources/transitionmat/CodonSubMatrix.h
- coevolmixedclock/sources/transitionmat/MGOmega3CodonSubMatrix.h
- coevolmixedclock/sources/transitionmat/F81TransitionMatrix.h
- coevolmixedclock/sources/transitionmat/Random.h
- coevolmixedclock/sources/transitionmat/RandomBranchSitePath.cpp
- coevolmixedclock/sources/transitionmat/PhyloProcess.h
- coevolmixedclock/sources/transitionmat/RandomSubMatrix.h
- coevolmixedclock/sources/nhmodels
- coevolmixedclock/sources/nhmodels/NHAminoAcidModel.h
- coevolmixedclock/sources/nhmodels/ReadNormFlexDiscreteNHAminoAcid.cpp
- coevolmixedclock/sources/nhmodels/DeltaNormDPFlexDiscreteNHLGAminoAcidModel.h
- coevolmixedclock/sources/nhmodels/FlexDiscreteNHLGAminoAcidModel.h
- coevolmixedclock/sources/nhmodels/NormFlexDiscreteNHAminoAcid.cpp
- coevolmixedclock/sources/nhmodels/ReadDirFlexDiscreteNHAminoAcid.cpp
- coevolmixedclock/sources/nhmodels/ReadDPFlexDiscreteNHAminoAcid.cpp
- coevolmixedclock/sources/nhmodels/DiscreteNHAminoAcid.cpp
- coevolmixedclock/sources/nhmodels/DirDPFlexDiscreteNHLGAminoAcidModel.h
- coevolmixedclock/sources/nhmodels/NHAminoAcid.cpp
- coevolmixedclock/sources/nhmodels/FlexDiscreteNHAminoAcid.cpp
- coevolmixedclock/sources/nhmodels/DirFlexDiscreteNHAminoAcid.cpp
- coevolmixedclock/sources/nhmodels/ReadNHAminoAcid.cpp
- coevolmixedclock/sources/nhmodels/NHLGAminoAcidModel.h
- coevolmixedclock/sources/nhmodels/CompoTree.h
- coevolmixedclock/sources/nhmodels/NormDPFlexDiscreteNHLGAminoAcidModel.h
- coevolmixedclock/sources/nhmodels/ReadFlexDiscreteNHAminoAcid.cpp
- coevolmixedclock/sources/nhmodels/DiscreteNHLGAminoAcidModel.h
- coevolmixedclock/sources/nhmodels/ReadDiscreteNHAminoAcid.cpp
- coevolmixedclock/sources/nhmodels/CompoTree.cpp
- coevolmixedclock/sources/CalibratedChronogram.h
- coevolmixedclock/sources/quadrature
- coevolmixedclock/sources/quadrature/gausshermite.cpp
- coevolmixedclock/sources/quadrature/sparse_grid_gl.C
- coevolmixedclock/sources/quadrature/thermogauss.cpp
- coevolmixedclock/sources/quadrature/sparse_grid_hermite_dataset.C
- coevolmixedclock/sources/quadrature/sparse_grid_hermite.H
- coevolmixedclock/sources/quadrature/sparse_grid_hermite.C
- coevolmixedclock/sources/quadrature/ScatterMatrix.h
- coevolmixedclock/sources/quadrature/sparse_grid_gl_prb.C
- coevolmixedclock/sources/quadrature/GaussIntegral.h
- coevolmixedclock/sources/quadrature/sparse_grid_hermite_prb.C
- coevolmixedclock/sources/quadrature/gen_hermite_rule.C
- coevolmixedclock/sources/quadrature/sparse
- coevolmixedclock/sources/quadrature/sparse_grid_gl.H
- coevolmixedclock/sources/quadrature/AANormMutSel.cpp
- coevolmixedclock/sources/quadrature/AANormMutSelModel.h
- coevolmixedclock/sources/quadrature/gausslaguerre.cpp
- coevolmixedclock/sources/quadrature/gausshermite.h
- coevolmixedclock/sources/quadrature/laguerre_rule.C
- coevolmixedclock/sources/quadrature/sparse_integrate.cpp
- coevolmixedclock/sources/RateMultivariateModel.h
- coevolmixedclock/sources/dagostino.h
- coevolmixedclock/sources/GTRSample.h
- coevolmixedclock/sources/bubbletikz.cpp
- coevolmixedclock/sources/WishartArray.h
- coevolmixedclock/sources/raphael
- coevolmixedclock/sources/raphael/Tree.h.raph
- coevolmixedclock/sources/raphael/Tree.cpp.raph
- coevolmixedclock/sources/EvolutionNucBrownianProcess.h
- coevolmixedclock/sources/MultiVarNormal.h
- coevolmixedclock/sources/RadConsSubMatrix.h
- coevolmixedclock/sources/Chain.h
- coevolmixedclock/sources/BrownianBridge.h
- coevolmixedclock/sources/BrownianProcess.h
- coevolmixedclock/sources/DrawTree.cpp
- coevolmixedclock/sources/TexTab.h
- coevolmixedclock/sources/stabledistribution.cpp
- coevolmixedclock/sources/BGCModel.h
- coevolmixedclock/sources/BranchModel.h
- coevolmixedclock/sources/PhyloProcess.cpp
- coevolmixedclock/sources/ProbModel.cpp
- coevolmixedclock/sources/RandomTypes.cpp
- coevolmixedclock/sources/SubMatrix.h
- coevolmixedclock/sources/MeanTimeLine.h
- coevolmixedclock/sources/TreeToTab.cpp
- coevolmixedclock/sources/InterpolatedChronogram.h
- coevolmixedclock/sources/LogisticSerialBirthDeath.h
- coevolmixedclock/sources/CoalCalibratedChronogram.h
- coevolmixedclock/sources/ReduceCompo.cpp
- coevolmixedclock/sources/JCSubMatrix.h
- coevolmixedclock/sources/NeffAAProfileMutSelModel.h
- coevolmixedclock/sources/ReadTimeLineAncestralCovariance.cpp
- coevolmixedclock/sources/SubMatrix.cpp
- coevolmixedclock/sources/.git
- coevolmixedclock/sources/.git/branches
- coevolmixedclock/sources/.git/config
- coevolmixedclock/sources/.git/description
- coevolmixedclock/sources/.git/refs
- coevolmixedclock/sources/.git/refs/heads
- coevolmixedclock/sources/.git/refs/heads/master
- coevolmixedclock/sources/.git/refs/heads/simpleancov
- coevolmixedclock/sources/.git/refs/tags
- coevolmixedclock/sources/.git/COMMIT_EDITMSG
- coevolmixedclock/sources/.git/index
- coevolmixedclock/sources/.git/logs
- coevolmixedclock/sources/.git/logs/refs
- coevolmixedclock/sources/.git/logs/refs/heads
- coevolmixedclock/sources/.git/logs/refs/heads/master
- coevolmixedclock/sources/.git/logs/refs/heads/simpleancov
- coevolmixedclock/sources/.git/logs/HEAD
- coevolmixedclock/sources/.git/HEAD
- coevolmixedclock/sources/.git/hooks
- coevolmixedclock/sources/.git/hooks/pre-applypatch.sample
- coevolmixedclock/sources/.git/hooks/commit-msg.sample
- coevolmixedclock/sources/.git/hooks/post-update.sample
- coevolmixedclock/sources/.git/hooks/update.sample
- coevolmixedclock/sources/.git/hooks/prepare-commit-msg.sample
- coevolmixedclock/sources/.git/hooks/applypatch-msg.sample
- coevolmixedclock/sources/.git/hooks/pre-commit.sample
- coevolmixedclock/sources/.git/hooks/pre-rebase.sample
- coevolmixedclock/sources/.git/info
- coevolmixedclock/sources/.git/info/exclude
- coevolmixedclock/sources/.git/objects
- coevolmixedclock/sources/.git/objects/ac
- coevolmixedclock/sources/.git/objects/ac/491eec2b5b0e61be7e19b8e0c3b9f0cd324863
- coevolmixedclock/sources/.git/objects/ac/aa72b99b150666ffcbdae5ed21f9e46b8f63ac
- coevolmixedclock/sources/.git/objects/ac/c72b3ae07261f8fc272997fcacba684b746c12
- coevolmixedclock/sources/.git/objects/11
- coevolmixedclock/sources/.git/objects/11/3d50d9bb6101eb8685b1a03079aa3b776f86d5
- coevolmixedclock/sources/.git/objects/f6
- coevolmixedclock/sources/.git/objects/f6/a112d627ae122f9cf8b192e2f01677d95fca85
- coevolmixedclock/sources/.git/objects/cc
- coevolmixedclock/sources/.git/objects/cc/0848f773762d4cb261864b93db3f77f0cb1183
- coevolmixedclock/sources/.git/objects/cc/5ccfba7e35504f387dea7f9708b24f7fe515cc
- coevolmixedclock/sources/.git/objects/cc/6f82b5a52305e98165ab6f3bbb913900a7f54d
- coevolmixedclock/sources/.git/objects/cc/5c18f323f43295d1464e4e824a3d30f07b0cf5
- coevolmixedclock/sources/.git/objects/e4
- coevolmixedclock/sources/.git/objects/e4/2c110c2f6adc42f15d737aca6493de766dedab
- coevolmixedclock/sources/.git/objects/e4/a6ed92fc63d6cd6d1b172b1b0ffcb66ad6ee5e
- coevolmixedclock/sources/.git/objects/e4/bfa9675359361179f3bcd7708ea3a447b84e57
- coevolmixedclock/sources/.git/objects/e4/af475997f979a4e727c2518ff141db1d1d6be3
- coevolmixedclock/sources/.git/objects/e4/e424d8edb9e779f0e4aa3790f4bb2c5edc4d62
- coevolmixedclock/sources/.git/objects/69
- coevolmixedclock/sources/.git/objects/69/9d7b27c066e293dad3f6fed0e711af9a06e862
- coevolmixedclock/sources/.git/objects/69/4543c3b66fa04faebee652bda1d20ec7c72ac2
- coevolmixedclock/sources/.git/objects/69/3d6aeeacfb129549401a63a79f0e174aec9b7e
- coevolmixedclock/sources/.git/objects/69/5f308a9967b5638aab831d300eb02e44857a80
- coevolmixedclock/sources/.git/objects/0b
- coevolmixedclock/sources/.git/objects/0b/23764112134190e423fc860c71ae7d3cf074b6
- coevolmixedclock/sources/.git/objects/0b/60c10adb82ca7b156a466e9b601df0aa99d0b2
- coevolmixedclock/sources/.git/objects/91
- coevolmixedclock/sources/.git/objects/91/43fc66332799fbdc4f29edfb263c4d5d7957cc
- coevolmixedclock/sources/.git/objects/df
- coevolmixedclock/sources/.git/objects/df/745159a4a87195b9b2171098676f7fedf879ec
- coevolmixedclock/sources/.git/objects/df/834184e680e70dbc6f27883765b08d9928b5f7
- coevolmixedclock/sources/.git/objects/df/1a4324a8deeedbde2b8c291475cf3fea570b54
- coevolmixedclock/sources/.git/objects/f5
- coevolmixedclock/sources/.git/objects/f5/43d55903855e424b66ef1573a7ddf8268926d6
- coevolmixedclock/sources/.git/objects/e3
- coevolmixedclock/sources/.git/objects/e3/11310dece27a2e27ae17179cfad8998db31c2a
- coevolmixedclock/sources/.git/objects/e3/ff4d6d565da86ad96edd75110eacde77e8a770
- coevolmixedclock/sources/.git/objects/e3/888b79e27bd3cc3e45b2b4ec5c79088e0604c4
- coevolmixedclock/sources/.git/objects/e5
- coevolmixedclock/sources/.git/objects/e5/2a67c0d1b83b97d6b6128d58b3b9935ee79af4
- coevolmixedclock/sources/.git/objects/6d
- coevolmixedclock/sources/.git/objects/6d/d44a04f86a2f765169b02dd4ec101ba388f890
- coevolmixedclock/sources/.git/objects/6d/614124f01340294e6f99b5bc9d0322daa7f309
- coevolmixedclock/sources/.git/objects/6d/7d069cf8f0178a9eb99d5d19b755d074e0d274
- coevolmixedclock/sources/.git/objects/d0
- coevolmixedclock/sources/.git/objects/d0/a3933882699eaa736077df418f77420b486e25
- coevolmixedclock/sources/.git/objects/2f
- coevolmixedclock/sources/.git/objects/2f/7c96adaf83c908dc697fa07d395baa9e063a29
- coevolmixedclock/sources/.git/objects/2f/b6a728f3e754a87c0d938f366a28dc660b5a56
- coevolmixedclock/sources/.git/objects/2f/a500a230e4fbf66dcfe54bb5ef90cfcd8768ff
- coevolmixedclock/sources/.git/objects/2f/3c9279d59050fe2a69e246bca438205bdbbab5
- coevolmixedclock/sources/.git/objects/2f/94660f5f7583e24760bc2cf979f3496a809363
- coevolmixedclock/sources/.git/objects/ff
- coevolmixedclock/sources/.git/objects/ff/b7b404bd631ef93550354f1ee7b6cf919cf2fd
- coevolmixedclock/sources/.git/objects/ff/87d812dd5d44a9cd1578398190a00c3c64b002
- coevolmixedclock/sources/.git/objects/ff/8110c9a1a0ae899e2bdc6a8f48b4b1835fabb8
- coevolmixedclock/sources/.git/objects/ff/b8b07425f7f10cd7c59174b2317d99463cf442
- coevolmixedclock/sources/.git/objects/ff/9eaa7cfb637317ef8d243cf871f764fa80ec8e
- coevolmixedclock/sources/.git/objects/39
- coevolmixedclock/sources/.git/objects/39/bff1149ef3a12ce5b3c24c46e7e538ccd6bd57
- coevolmixedclock/sources/.git/objects/39/9a3792efeabf400571d461d8f7e1ba28e7c3fa
- coevolmixedclock/sources/.git/objects/39/208f4ebcd27d85b77fe7ec5cce8f919899e2f8
- coevolmixedclock/sources/.git/objects/39/881edcf46a4bc0ff6287794ef14de24e965950
- coevolmixedclock/sources/.git/objects/5c
- coevolmixedclock/sources/.git/objects/5c/d1a11aaddda6ce378183ff535c6db9dabe0045
- coevolmixedclock/sources/.git/objects/5c/f13037eca92f87f01bf62a4545affb2cb3a607
- coevolmixedclock/sources/.git/objects/1d
- coevolmixedclock/sources/.git/objects/1d/16c96be0ff4a0db1cc84afcbf9685b225b6c05
- coevolmixedclock/sources/.git/objects/1d/0000a18c786c869dc2511ce65be92af0df74a3
- coevolmixedclock/sources/.git/objects/1d/668e35844cfe0651e3983d2e6b76f04450ec08
- coevolmixedclock/sources/.git/objects/09
- coevolmixedclock/sources/.git/objects/09/fa1a549169ee647be70857d6426a95bb0987d0
- coevolmixedclock/sources/.git/objects/09/537c4e636d0db17614bd0364a7ed0d27956b65
- coevolmixedclock/sources/.git/objects/09/5ed48d3d3c55adaf52f1b4298a6822090feb1a
- coevolmixedclock/sources/.git/objects/0e
- coevolmixedclock/sources/.git/objects/0e/4383e2252ad817aa66d3618b646e2e2ee04603
- coevolmixedclock/sources/.git/objects/7c
- coevolmixedclock/sources/.git/objects/7c/2df886fa659e17c04b45c7a4fc86e95854a3cf
- coevolmixedclock/sources/.git/objects/cb
- coevolmixedclock/sources/.git/objects/cb/e25cba699c823666d76ac5741dbca200562e54
- coevolmixedclock/sources/.git/objects/cb/7da2e4af0cd2c7b4f3713b51f06d6cd385adce
- coevolmixedclock/sources/.git/objects/cb/3f7ce3dc37b27c453bda125181a4d53c263c46
- coevolmixedclock/sources/.git/objects/fb
- coevolmixedclock/sources/.git/objects/fb/1c67f46bd9e184fecac62438bf20731063b937
- coevolmixedclock/sources/.git/objects/fb/e45dd8f84f263cd7e7a4c7afe9dbd7897beccd
- coevolmixedclock/sources/.git/objects/b2
- coevolmixedclock/sources/.git/objects/b2/1b01a5c7089e425b77c2058ad88c548d97e9b7
- coevolmixedclock/sources/.git/objects/b2/0143ecdc35dd22d93518e41704f88675c1e3bb
- coevolmixedclock/sources/.git/objects/b2/22963cc244eb7ddccbd2b0894ded8fdb7c28df
- coevolmixedclock/sources/.git/objects/b2/b2526cb7e12e62edf65a2253bd627631abd050
- coevolmixedclock/sources/.git/objects/72
- coevolmixedclock/sources/.git/objects/72/d098d5bfe5a10c6376bf9fe4d471513c7b07bc
- coevolmixedclock/sources/.git/objects/72/4edf5cbb68383332d18c602481022ead95109e
- coevolmixedclock/sources/.git/objects/72/ec56baac41ace01743484de3bcbc6142286a5d
- coevolmixedclock/sources/.git/objects/d5
- coevolmixedclock/sources/.git/objects/d5/c09e528182c249272e69ae033a35ace23b592f
- coevolmixedclock/sources/.git/objects/d5/3867b5d4cab67a2ed6ec79427c853b24d40a32
- coevolmixedclock/sources/.git/objects/2d
- coevolmixedclock/sources/.git/objects/2d/111056f71db38331c659749b51df1dcb6f93e1
- coevolmixedclock/sources/.git/objects/2d/e6faddd8577390885e4a7a6907f1fd76c6b3f6
- coevolmixedclock/sources/.git/objects/2d/ba4f7b345d7f50828d553712bcdf714b2683b6
- coevolmixedclock/sources/.git/objects/41
- coevolmixedclock/sources/.git/objects/41/6563f6cdaed67051d2d8d2ac92c6b92750aa4c
- coevolmixedclock/sources/.git/objects/41/f2a2b914a6887c40dd6e976c69e0a38cabbdae
- coevolmixedclock/sources/.git/objects/41/ee56e4c7a0fc07ac8695d31748983e1a9f2135
- coevolmixedclock/sources/.git/objects/41/6d6edce52bab17a88bbda5dc4665a2c2c66cce
- coevolmixedclock/sources/.git/objects/3f
- coevolmixedclock/sources/.git/objects/3f/8871c3e0d215962f970dd75f9a023e0b4b99e6
- coevolmixedclock/sources/.git/objects/3f/87b57e1ea50d93048db2c76b771152f612ab66
- coevolmixedclock/sources/.git/objects/3f/80373ef392292d48f0c768935e773bdfea0a55
- coevolmixedclock/sources/.git/objects/e7
- coevolmixedclock/sources/.git/objects/e7/8cc3c491038eabe5a9713a56fe2adea1ac1419
- coevolmixedclock/sources/.git/objects/e7/6bc903bfb68da95414633c87d41fe961d05d0d
- coevolmixedclock/sources/.git/objects/75
- coevolmixedclock/sources/.git/objects/75/e35977590a43d3e47dfcd26f228054da602080
- coevolmixedclock/sources/.git/objects/75/7294fcf47f3aca3ee4b54ac7fdfed3846cd99b
- coevolmixedclock/sources/.git/objects/16
- coevolmixedclock/sources/.git/objects/16/4cd73529d71979cb033ad89275f93ba2139de1
[truncated: 1,258 more entries]
