# Supplementary material for: A mixed relaxed clock model
Source: Philos Trans R Soc Lond B Biol Sci. 2016 Jul 19;371(1699):20150132. doi: 10.1098/rstb.2015.0132 (PMC4920333; doi:10.1098/rstb.2015.0132)
Supplement: Source code [file rstb20150132supp3.gz › coevolmixedclock/data/eutheria138/readme]

this launches the analysis for the pure Brownian clock
  ../tipcoevol -f -nuc eutheria138nuc.ali -t chronoeutheria138ln.tree -cal calib -nodebd 100 100 1 1 1 1 lnfullnode

this launches the analysis for the pure whitenoise clock
  ../tipcoevol -f -nuc eutheria138nuc.ali -t chronoeutheria138ln.tree -cal calib -nodebd 100 100 1 1 1 1 -wn 10 10 10 10 wnfullnode

this launches the analysis for the mixed clock
  ../tipcoevol -f -nuc eutheria138nuc.ali -t chronoeutheria138ln.tree -cal calib -nodebd 100 100 1 1 1 1 -lnwn lnwnfullnode
