# Supplementary material for: A mixed relaxed clock model
Source: Philos Trans R Soc Lond B Biol Sci. 2016 Jul 19;371(1699):20150132. doi: 10.1098/rstb.2015.0132 (PMC4920333; doi:10.1098/rstb.2015.0132)
Supplement: Source code [file rstb20150132supp3.gz › coevolmixedclock/data/eutheria105/readme]

this launches the analysis for the pure Brownian clock
  ../tipcoevol -f -nuc eutheria105nuc.ali -t chronoeutheria105ln.tree -cal calib -serialBD 100 100 1 1 10 10 1 1 1 0 -diag -divsampling 25 5000 lnfulltip

this launches the analysis for the pure whitenoise clock
  ../tipcoevol -f -nuc eutheria105nuc.ali -t chronoeutheria105ln.tree -cal calib -serialBD 100 100 1 1 10 10 1 1 1 0 -diag -divsampling 25 5000 -wn 10 10 10 10 wnfulltip

this launches the analysis for the mixed clock
  ../tipcoevol -f -nuc eutheria105nuc.ali -t chronoeutheria105ln.tree -cal calib -serialBD 100 100 1 1 10 10 1 1 1 0 -diag -divsampling 25 5000 -lnwn lnwnfulltip
