# Supplementary material for: A mixed relaxed clock model
Source: Philos Trans R Soc Lond B Biol Sci. 2016 Jul 19;371(1699):20150132. doi: 10.1098/rstb.2015.0132 (PMC4920333; doi:10.1098/rstb.2015.0132)
Supplement: Source code [file rstb20150132supp3.gz › coevolmixedclock/sources/SubselectTree.cpp]

#include "Tree.h"
#include "Random.h"

int main(int argc, char* argv[])	{

	string treefile = argv[1];
	ifstream is(argv[2]);
	ofstream os(argv[3]);

	int Ntaxa;
	is >> Ntaxa;
	string* speciesnames = new string[N];
	for (int i=0; i<N; i++)	{
		is >> speciesnames[i];
	}

	Tree* tree = new Tree(treefile);
	
	tree->SelectTaxa(N,speciesnames);

}
