# Supplementary material for: A mixed relaxed clock model
Source: Philos Trans R Soc Lond B Biol Sci. 2016 Jul 19;371(1699):20150132. doi: 10.1098/rstb.2015.0132 (PMC4920333; doi:10.1098/rstb.2015.0132)
Supplement: Source code [file rstb20150132supp3.gz › coevolmixedclock/sources/simplemodels/SimuBeta.cpp]

#include "BetaChain.h"

int main(int argc, char* argv[])	{


	cerr << "seed was : " << Random::GetSeed() << '\n';
	if (argc == 5)	{
		int N = atoi(argv[1]);
		int n = atoi(argv[2]);
		double hyper = atof(argv[3]);
		string filename = argv[4];
		BetaModel mod(N,n,hyper);
		ofstream os((filename+".simu").c_str());
		mod.PrintSimu(os);
		ofstream dos((filename+".data").c_str());
		mod.PrintData(dos);
		os << '\n';
		os.close();
	}
	else	{
		cerr << '\n';
		cerr << "error in command:\n";
		cerr << '\n';
	}
}
