# Supplementary material for: A mixed relaxed clock model
Source: Philos Trans R Soc Lond B Biol Sci. 2016 Jul 19;371(1699):20150132. doi: 10.1098/rstb.2015.0132 (PMC4920333; doi:10.1098/rstb.2015.0132)
Supplement: Source code [file rstb20150132supp3.gz › coevolmixedclock/sources/NormalOntologyModel.hbk]

#ifndef NORMALONTOLOGY_H
#define NORMALONTOLOGY_H

#include "RandomTypes.h"
#include "Jeffreys.h"
#include "IID.h"
#include "ProbModel.h"
#include "LinRegOmega.h"
#include "LinRegOntology.h"
#include "MatrixAlgebra.h"

const double minjeff = 0.0000001;
const double maxjeff = 10000000;
const double minuni = -1000;
const double maxuni = 1000;

class NormalOntologyModel : public ProbModel, public virtual MatrixAlgebra {

	public:

	string ontologyfile;
	string datafile;

	int Ngene;
	int Ncont;
	int mingene;
	int minconcept;

	string* genename;
	double** genemean;
	double** genevar;

	Ontology* ontology;

	Const<Real>* Zero;
	Const<PosReal>* One;

	JeffreysIIDArray* jeffkappa;
	Var<PosReal>** kappa;
	Var<Real>** betamean;
	BidimIIDNormal* beta;

	BidimGOMean* alphamean;

	JeffreysIIDArray* jeffalphavar;
	Var<PosReal>** alphavar;
	BidimGONormal* alpha;

	BidimNormal* GeneMean;
	BidimIIDGamma* GeneVar;
	
	double** Lambda;
	double** alphaz;
	double** betabar;
	CovMatrix* CovM;
	double** M;
	double** InvM;
	double* conjbeta;
	
	int GetNgene()	{
		return Ngene;
	}

	int GetNcont()	{
		return Ncont;
	}

	int GetNconcept()	{
		return ontology->GetNconcept();
	}

	Ontology* GetOntology()	{
		return ontology;
	}

	NormalOntologyModel(string indatafile, string inontologyfile, int inmingene, int inminconcept)	{

		cerr << "create model\n";

		datafile = indatafile;
		ontologyfile = inontologyfile;
		mingene = inmingene;
		minconcept = inminconcept;

		cerr << "datafile : " << datafile << '\n';
		ifstream is(datafile.c_str());
		int tmpNgene;
		is >> tmpNgene >> Ncont;
		cerr << "Ngene : " << tmpNgene << '\n';
		cerr << "Ncont : " << Ncont << '\n';
		string* tmpgenename = new string[tmpNgene];
		double** tmpgenemean = new double*[tmpNgene];
		double** tmpgenevar = new double*[tmpNgene];
		for (int gene=0; gene<tmpNgene; gene++)	{
			is >> tmpgenename[gene];
			tmpgenemean[gene] = new double[GetNcont()];
			tmpgenevar[gene] = new double[GetNcont()];
			double tmp;
			for (int cont=0; cont<GetNcont(); cont++)	{
				is >> tmpgenemean[gene][cont] >> tmp;
				tmpgenevar[gene][cont] = tmp * tmp;
			}
		}

		int* include = new int[tmpNgene];

		Ontology* tmpontology = new Ontology(ontologyfile);
		ontology = new Ontology(tmpontology,tmpNgene,tmpgenename,mingene,minconcept,include);
		Ngene = 0;
		for (int g=0; g<tmpNgene; g++)	{
			Ngene += include[g];
		}
		if (Ngene != ontology->GetNgene())	{
			cerr << "error : non matching reduxed gene sets\n";
			exit(1);
		}
		genename = new string[Ngene];
		genemean = new double*[Ngene];
		genevar = new double*[Ngene];
		int gene = 0;
		for (int g=0; g<tmpNgene; g++)	{
			if (include[g])	{
				genename[gene] = tmpgenename[g];
				genemean[gene] = tmpgenemean[g];
				genevar[gene] = tmpgenevar[g];
				gene++;
			}
			else	{
				delete[] tmpgenemean[g];
				delete[] tmpgenevar[g];
			}
		}
		delete[] tmpgenename;
		delete[] tmpgenemean;
		delete[] tmpgenevar;

		delete[] include;

		cerr << "after reduction: " << ontology->GetNgene() << '\t' << ontology->GetNconcept() << '\n';
		cerr << GetNgene() << '\t' << GetNconcept() << '\t' << GetNcont() << '\n';
		for (int gene=0; gene<GetNgene(); gene++)	{
			cerr << genename[gene];
			for (int k=0; k<GetNcont(); k++)	{
				cerr << '\t' << genemean[gene][k] << '\t' << genevar[gene][k];
			}
			cerr << '\n';
		}
		cerr << '\n';

		Zero = new Const<Real>(0);
		One = new Const<PosReal>(1);

		jeffkappa = new JeffreysIIDArray(GetNcont(),minjeff,maxjeff,Zero);
		kappa = new Var<PosReal>*[GetNcont()];
		betamean = new Var<Real>*[GetNcont()];
		for (int cont=0; cont<GetNcont(); cont++)	{
			kappa[cont] = jeffkappa->GetVal(cont);
			jeffkappa->GetVal(cont)->setval(0.1);
			betamean[cont] = Zero;
		}

		beta = new BidimIIDNormal(GetNconcept(),GetNcont(),betamean,kappa);
		alphamean = new BidimGOMean(ontology,beta);

		jeffalphavar = new JeffreysIIDArray(GetNcont(),minjeff,maxjeff,Zero);
		alphavar = new Var<PosReal>*[GetNcont()];
		for (int cont=0; cont<GetNcont(); cont++)	{
			alphavar[cont] = jeffalphavar->GetVal(cont);
			jeffalphavar->GetVal(cont)->setval(0.1);
		}

		alpha = new BidimGONormal(alphamean,alphavar);
		/*
		for (int k=0; k<GetNcont(); k++)	{
			alpha->SetAt(0,k);
			alpha->Clamp(k);
		}
		*/

		GeneVar = new BidimIIDGamma(GetNgene(),GetNcont(),One,One);
		GeneVar->ClampAt(genevar);
		GeneMean = new BidimNormal(alpha,GeneVar);
		GeneMean->ClampAt(genemean);

		RootRegister(Zero);
		RootRegister(One);
		Register();

		Update();

		MakeScheduler();

		CreateConjugateMatrices();

		cerr << "model created\n";
	}

	~NormalOntologyModel()	{}

	void MakeScheduler();
	/*
	double Move(double tuning = 1)	{
		scheduler.Cycle(1,1,true,true);
		return 1;
	}
	*/

	BidimIIDNormal* GetBeta() {return beta;}
	BidimGONormal* GetAlpha() {return alpha;}

	double GetBeta(int concept, int cont)	{
		return beta->GetCell(concept,cont)->val();
	}

	double GetAlpha(int gene, int cont)	{
		return alpha->GetCell(gene,cont)->val();
	}

	void drawSample()	{
		cerr << "in normal ontology draw sample\n";
		exit(1);
	}

	double GetLogProb()	{
		double total = 0;
		total += jeffkappa->GetLogProb();
		total += beta->GetLogProb();
		total += jeffalphavar->GetLogProb();
		total += alpha->GetLogProb();
		total += GeneMean->GetLogProb();
		return total;
	}

	void TraceHeader(ostream& os)	{
		os << "logl";
		for (int cont=0; cont<GetNcont(); cont++)	{
			os << "\tbetamean" << cont;
			os << "\tbetavar" << cont;
			os << "\tjeffbeta" << cont;
			os << "\talphavar" << cont;
			
		}
		os << '\n';
	}

	void Trace(ostream& os)	{
		os << GetLogProb();
		for (int cont=0; cont<GetNcont(); cont++)	{
			os << '\t' << beta->GetMean(cont) << '\t' << beta->GetVar(cont);
			os << '\t' << jeffkappa->GetVal(cont)->val();
			os << '\t' << jeffalphavar->GetVal(cont)->val();
		}
		os << '\n';
	}

	void ToStream(ostream& os)	{
		jeffkappa->ToStream(os);
		os << '\n';
		jeffalphavar->ToStream(os);
		os << '\n';
		beta->ToStream(os);
		os << '\n';
		alpha->ToStream(os);
		os << '\n';
	}

	void FromStream(istream& is)	{
		jeffkappa->FromStream(is);
		jeffalphavar->FromStream(is);
		beta->FromStream(is);
		alpha->FromStream(is);
	}

	void CreateConjugateMatrices()	{
		Lambda = ontology->GetLambda();
		alphaz = MatrixCreate(GetNgene(),1);
		betabar = MatrixCreate(GetNconcept(),1);
		CovM = new CovMatrix(GetNconcept());
		M = CovM->GetMatrix();
		MatrixSetIdentity(M,GetNconcept());
		CovM->CorruptDiag();
		CovM->Diagonalise();
		InvM = CovM->GetInvMatrix();
		conjbeta = new double[GetNconcept()];
	}
	
	void ResampleAlpha()	{
		for (int i=0; i<GetNgene(); i++)	{
			for (int j=0; j<GetNcont(); j++)	{
				double tau0 = 1.0 / alphavar[j]->val();
				double tau1 = 1.0 / genevar[i][j];
				double tau2 = tau0 + tau1;
				double m = (tau0 * alphamean->GetMean(i,j)->val() + tau1 * genemean[i][j]) / (tau0 + tau1);
				double v = 1.0 / tau2;
				double postalpha = m + Random::sNormal() * sqrt(v);
				alpha->GetCell(i,j)->setval(postalpha);
			}
		}
	}

	void ComputeM(int cont)	{

		// M = tau Lambda + kappa I (Nconcept x Nconcept)

		for (int k=0; k<GetNconcept(); k++)	{
			alphaz[k][0] = 0;
			for (int i=0; i<GetNgene(); i++)	{
				alphaz[k][0] += GetAlpha(i,cont) * ontology->GetZ(i,k);
			}
		}
		MatrixScalarProduct(alphaz,1.0/alphavar[cont]->val(),GetNconcept(),1);
		
		MatrixSetIdentity(M,GetNconcept());
		MatrixScalarProduct(M,alphavar[cont]->val()/kappa[cont]->val(),GetNconcept(),GetNconcept());
		MatrixAdd(M,Lambda,GetNconcept(),GetNconcept());
		MatrixScalarProduct(M,1.0/alphavar[cont]->val(),GetNconcept(),GetNconcept());
		CovM->CorruptDiag();
		CovM->Diagonalise();
	}

	void ComputeQ(int cont)	{

		// Q = D + tau^2  Z' M-1 Z + tau I (Ngene x Ngene)
		// where D is gene var diagonal matrix for cont

		double** Z = ontology->GetZmatrix();
		double** transZ = ontology->GetTransZmatrix();

		double tau = 1.0 / jeffalphavar->GetVal(cont)->val();

		MatrixProduct(InvM,Z,InvMZ,GetNconcept(),GetNconcept(),GetNgene());
		MatrixProduct(transZ,InvMZ,Q,GetNgene(),GetNconcept(),GetNgene());
		MatrixScalarProduct(Q,tau*tau,GetNgene(),GetNgene());

		for (int i=0; i<GetNgene(); i++)	{
			Q[i][i] += tau + 1.0 / genevar[i][cont];
		}

		CovQ->CorruptDiag();
		CovQ->Diagonalise();
	}

	double CheckMatrixInverse(double** M, int N)	{
		double max = 0;
		for (int i=0; i<N; i++)	{
			for (int j=0; j<N; j++)	{
				double tot = 0;
				for (int k=0; k<N; k++)	{
					tot += M[i][k] * InvM[k][j];
				}
				if (i==j)	{
					tot -= 1;
				}
				if (max < fabs(tot))	{
					max = fabs(tot);
				}
			}
		}
		return max;
	}

	double MarginalLogProb(int cont)	{

		ComputeM(cont);
		ComputeQ(cont);

		for (int i=0; i<GetNgene(); i++)	{
			alphabar[i][0] = genemean[i][cont];
		}
		// alphabar = gene mean
		// S = alphabar' R alphabar 

		double total = 0;
		total += (GetNgene() - 1) * log(tau);
		total += (GetNconcept() - 1) * log(kappa);
		total -= CovM->GetLogDeterminant();
		total -= CovQ->GetLogDeterminant();
		total -= S[0][0];

		return 0.5 * total;
	}

	void ResampleAlphaBeta()	{

		// model is in fact split into independent components
		for (int cont=0; cont<GetNcont(); cont++)	{

			// compute M = tau Lambda + kappa I
			ComputeM(cont);

			// compute Q =  
		}
	}

	void ResampleBeta(int cont)	{

		ComputeM(cont);

		MatrixProduct(InvM,alphaz,betabar,GetNconcept(),GetNconcept(),1);

		CovM->drawValInv(conjbeta);

		for (int k=0; k<GetNconcept(); k++)	{
			beta->GetCell(k,cont)->setval(conjbeta[k] + betabar[k][0]);
		}
	}

	void ResampleAlphaVar()	{

		for (int cont=0; cont<GetNcont(); cont++)	{
			jeffalphavar->GetVal(cont)->Corrupt(false);
			double s2 = 0;
			for (int i=0; i<GetNgene(); i++)	{
				double tot = 0;
				for (int k=0; k<GetNconcept(); k++)	{
					tot += ontology->GetZ(i,k) * beta->GetCell(k,cont)->val();
				}
				tot -= alpha->GetCell(i,cont)->val();
				s2 += tot*tot;
			}
			double tmp = Random::Gamma(0.5 * GetNgene(), 0.5 * s2);
			if ((tmp > minjeff) && (tmp < maxjeff))	{
				jeffalphavar->GetVal(cont)->setval(1.0 / tmp);
			}
			jeffalphavar->GetVal(cont)->Update();
		}
	}

	void ResampleBetaVar()	{

		for (int cont = 0; cont<GetNcont(); cont++)	{
			jeffkappa->GetVal(cont)->Corrupt(false);
			double s2 = 0;
			for (int k=0; k<GetNconcept(); k++)	{
				double tmp = beta->GetCell(k,cont)->val();
				s2 += tmp * tmp;
			}
			double tmp = Random::Gamma(0.5 * GetNconcept(), 0.5 * s2);
			if ((tmp > minjeff) && (tmp < maxjeff))	{
				jeffkappa->GetVal(cont)->setval(1.0 / tmp);
			}
			jeffkappa->GetVal(cont)->Update();
		}
	}
};

class ConjugateAlphaVarMove : public MCUpdate	{

	NormalOntologyModel* model;

	public:

	ConjugateAlphaVarMove(NormalOntologyModel* inmodel)	{
		model = inmodel;
	}

	double Move(double tuning=1)	{
		model->ResampleAlphaVar();
		return 1;
	}
};

class ConjugateBetaVarMove : public MCUpdate	{

	NormalOntologyModel* model;

	public:

	ConjugateBetaVarMove(NormalOntologyModel* inmodel)	{
		model = inmodel;
	}

	double Move(double tuning=1)	{
		model->ResampleBetaVar();
		return 1;
	}
};

class ConjugateAlphaMove : public MCUpdate, public Mnode	{

	private:

	NormalOntologyModel* model;
	
	public:

	ConjugateAlphaMove(NormalOntologyModel* inmodel)	{
		model = inmodel;
		model->GetAlpha()->RegisterArray(this);
	}

	double Move(double tuning = 1)	{

		Corrupt(false);
		model->ResampleAlpha();
		Update();
		return 1;
	}
};

class ConjugateBetaMove : public MCUpdate, public Mnode	{

	private:

	NormalOntologyModel* model;
	int cont;
	
	public:

	ConjugateBetaMove(NormalOntologyModel* inmodel, int incont)	{
		model = inmodel;
		cont = incont;
		model->GetBeta()->RegisterArray(this,cont);
	}

	double Move(double tuning = 1)	{

		Corrupt(false);
		model->ResampleBeta(cont);
		Update();
		return 1;
	}
};

void NormalOntologyModel::MakeScheduler()	{
	int nrep = 1;

	for (int rep=0; rep<nrep; rep++)	{
		// scheduler.Register(new SimpleMove(alpha,1),1,"alpha");
		scheduler.Register(new ConjugateAlphaMove(this),1,"conj alpha");

		
		// scheduler.Register(new SimpleMove(beta,1),10,"beta");
		for (int cont=0; cont<GetNcont(); cont++)	{
			scheduler.Register(new ConjugateBetaMove(this,cont),1,"conj beta");
		}

		scheduler.Register(new SimpleMove(jeffalphavar,1),100,"alpha var");
		scheduler.Register(new SimpleMove(jeffalphavar,0.1),100,"alpha var");
		// scheduler.Register(new ConjugateAlphaVarMove(this),1,"conjugate alpha var");
		scheduler.Register(new SimpleMove(jeffkappa,1),100,"kappa");
		scheduler.Register(new SimpleMove(jeffkappa,0.1),100,"kappa");
		// scheduler.Register(new ConjugateBetaVarMove(this),1,"conjugate beta var");
	}
}


#endif
