# Supplementary material for: A mixed relaxed clock model
Source: Philos Trans R Soc Lond B Biol Sci. 2016 Jul 19;371(1699):20150132. doi: 10.1098/rstb.2015.0132 (PMC4920333; doi:10.1098/rstb.2015.0132)
Supplement: Source code [file rstb20150132supp3.gz › coevolmixedclock/sources/LifeHistoryRegression.cpp]

#include "Chain.h"
#include "LifeHistoryRegressionModel.h"
#include "StringStreamUtils.h"

class LifeHistoryRegressionChain : public Chain	{

	private:
	string modeltype;
	string datafile;
	string treefile;
	string contdatafile;
	string calibfile;

	string suffstatfile;
	string rootfile;

	double rootage;
	double rootstdev;

	int chronoprior;
	double meanchi;
	double meanchi2;

	double softa;

	bool clampdiag;
	int noreg;
	bool autoregressive;
	bool clamproot;
	bool clamptree;
	bool meanexp;
	int withdrift;
	int uniformprior;

	GeneticCodeType type;

	double priorsigma;
	int gc;
	int ry;

	int conjpath;
	int contdatatype;

	int omegaratiotree;

	bool normalise;
	int nrep;

	int nsplit;

	int mutmodel;

	int df;

	int krkctype;

	string bounds;
	string mix;

	public:

	string GetModelType() {return modeltype;}

	LifeHistoryRegressionChain(string indata, string intree, string incontdata, string incalibfile, double inrootage, double inrootstdev, int inchronoprior, double inmeanchi, double inmeanchi2, double insofta, double inpriorsigma, int indf, int inmutmodel, int ingc, int inry, string filename, bool inclampdiag, int innoreg, bool inautoregressive, GeneticCodeType intype, int inconjpath, int incontdatatype, int inomegaratiotree, bool inclamproot, bool inclamptree, bool inmeanexp, bool innormalise, int innrep, string inbounds, string inmix, int innsplit, int inwithdrift, int inuniformprior,  string insuffstatfile, string inrootfile, int inkrkctype, int force = 1)	{
		modeltype = "LIFEHISTORYREGRESSION";
		type = intype;
		datafile = indata;
		treefile = intree;
		contdatafile = incontdata;
		calibfile = incalibfile;
		suffstatfile = insuffstatfile;
		rootfile = inrootfile;
		rootage = inrootage;
		rootstdev = inrootstdev;
		chronoprior = inchronoprior;
		meanchi = inmeanchi;
		meanchi2 = inmeanchi2;
		name = filename;
		clampdiag = inclampdiag;
		noreg = innoreg;
		autoregressive = inautoregressive;
		priorsigma = inpriorsigma;
		df = indf;
		gc = ingc;
		ry = inry;
		conjpath = inconjpath;
		contdatatype = incontdatatype;
		omegaratiotree = inomegaratiotree;
		clamproot = inclamproot;
		clamptree = inclamptree;
		meanexp = inmeanexp;
		normalise = innormalise;
		nrep = innrep;
		bounds = inbounds;
		mix = inmix;
		mutmodel = inmutmodel;
		nsplit = innsplit;
		withdrift = inwithdrift;
		uniformprior = inuniformprior;
		krkctype = inkrkctype;
		New(force);
	}

	LifeHistoryRegressionChain(string filename)	{
		conjpath = 1;
		contdatatype = 0;
		name = filename;
		priorsigma = 1;
		df = 2;
		omegaratiotree = 0;
		clamproot = false;
		clamptree = false;
		meanexp = false;
		autoregressive = false;
		mutmodel = 0;
		nsplit = 1;
		bounds = "None";
		mix = "None";
		cerr << "open\n";
		withdrift = 0;
		uniformprior = 0;
		suffstatfile = "None";
		rootfile = "None";
		krkctype = 0;
		Open();
	}

	void New(int force)	{
		if (modeltype == "LIFEHISTORYREGRESSION")	{
			model = new LifeHistoryRegressionModel(datafile,treefile,contdatafile,calibfile,rootage,rootstdev,chronoprior,meanchi,meanchi2,softa,priorsigma,df,mutmodel,gc,ry,clampdiag,noreg,autoregressive,conjpath,contdatatype,omegaratiotree,clamproot,clamptree,meanexp,normalise,nrep,bounds,mix,nsplit,withdrift,uniformprior,suffstatfile,rootfile,krkctype,true,type);
		}
		else	{
			cerr << "error, does not recognise model type : " << modeltype << '\n';
			exit(1);
		}
		Reset(force);
		// model->Update();
		cerr << "ln prob = " << model->GetLogProb() << "\n";
	}

	void Open()	{
		ifstream is((name + ".param").c_str());
		if (!is)	{
			cerr << "error : cannot find file : " << name << ".param\n";
			exit(1);
		}
		is >> modeltype;
		is >> type;
		is >> datafile >> treefile >> contdatafile;
		is >> calibfile >> rootage >> rootstdev;
		is >> chronoprior >> meanchi >> meanchi2;
		if (chronoprior == 4)	{
			is >> softa;
		}
		is >> clampdiag >> gc;
		is >> conjpath;
		is >> contdatatype;
		is >> omegaratiotree;
		is >> clamproot >> meanexp;
		is >> normalise >> nrep;
		int check;
		is >> check;
		if (check)	{
			is >> mutmodel;
			is >> check;
			if (check)	{
				is >> df;
				is >> check;
				if (check)	{
					is >> bounds;
					is >> check;
					if (check)	{
						is >> priorsigma;
						is >> check;
						if (check)	{
							is >> mix;
							is >> check;
							if (check)	{
								is >> nsplit;
								is >> check;
								if (check)	{
									is >> withdrift;
									is >> check;
									if (check)	{
										is >> clamptree;
										is >> check;
										if (check)	{
											is >> suffstatfile;
											is >> check;
											if (check)	{
												is >> autoregressive;
												is >> check;
												if (check)	{
													is >> rootfile;
													is >> check;
													if (check)	{
														is >> ry;
														is >> check;
														if (check)	{
															is >> noreg;
															is >> check;
															if (check)	{
																is >> uniformprior;
																is >> check;
																if (check)	{
																	is >> krkctype;
																	is >> check;
																	if (check)	{
																		cerr << "error when reading model\n";
																		exit(1);
																	}
																}
															}
														}
													}
												}
											}
										}
									}
								}
							}
						}
					}
				}
			}
		}

		is >> every >> until >> size;

		if (modeltype == "LIFEHISTORYREGRESSION")	{
			model = new LifeHistoryRegressionModel(datafile,treefile,contdatafile,calibfile,rootage,rootstdev,chronoprior,meanchi,meanchi2,softa,priorsigma,df,mutmodel,gc,ry,clampdiag,noreg,autoregressive,conjpath,contdatatype,omegaratiotree,clamproot,clamptree,meanexp,normalise,nrep,bounds,mix,nsplit,withdrift,uniformprior,suffstatfile,rootfile,krkctype,true,type);
		}
		else	{
			cerr << "error when opening file "  << name << " : does not recognise model type : " << modeltype << '\n';
			exit(1);
		}
		model->FromStream(is);
		cerr << "update\n";
		model->Update();
		cerr << size << " points saved, current ln prob = " << GetModel()->GetLogProb() << "\n";
	}

	void Save()	{
		ofstream param_os((name + ".param").c_str());
		param_os << GetModelType() << '\n';
		param_os << type << '\n';
		param_os << datafile << '\t' << treefile << '\t' << contdatafile << '\n';
		param_os << calibfile << '\t' << rootage << '\t' << rootstdev << '\n';
		param_os << chronoprior << '\t' << meanchi << '\t' << meanchi2 << '\n';
		if (chronoprior == 4)	{
			param_os << softa << '\n';
		}
		param_os << clampdiag << '\t' << gc << '\n';
		param_os << conjpath << '\n';
		param_os << contdatatype << '\n';
		param_os << omegaratiotree << '\n';
		param_os << clamproot << '\t' << meanexp << '\n';
		param_os << normalise << '\t' << nrep << '\n';
		param_os << 1 << '\n';
		param_os << mutmodel << '\n';
		param_os << 1 << '\n';
		param_os << df << '\n';
		param_os << 1 << '\n';
		param_os << bounds << '\n';
		param_os << 1 << '\n';
		param_os << priorsigma << '\n';
		param_os << 1 << '\n';
		param_os << mix << '\n';
		param_os << 1 << '\n';
		param_os << nsplit << '\n';
		param_os << 1 << '\n';
		param_os << withdrift << '\n';
		param_os << 1 << '\n';
		param_os << clamptree << '\n';
		param_os << 1 << '\n';
		param_os << suffstatfile << '\n';
		param_os << 1 << '\n';
		param_os << autoregressive << '\n';
		param_os << 1 << '\n';
		param_os << rootfile << '\n';
		param_os << 1 << '\n';
		param_os << ry << '\n';
		param_os << 1 << '\n';
		param_os << noreg << '\n';
		param_os << 1 << '\n';
		param_os << uniformprior << '\n';
		param_os << 1 << '\n';
		param_os << krkctype << '\n';
		param_os << 0 << '\n';
		param_os << every << '\t' << until << '\t' << size << '\n';
		model->ToStream(param_os);
	}

	void Move()	{
		for (int i=0; i<every; i++)	{
			model->Move(1);
		}
		SavePoint();
		Save();
		Monitor();
	}
};

int main(int argc, char* argv[])	{

	if (argc == 2)	{
		string name = argv[1];
		LifeHistoryRegressionChain* chain = new LifeHistoryRegressionChain(name);
		cerr << "start\n";
		cerr << '\n';
		chain->Start();
		cerr << '\n';
		cerr << "exit\n";
		cerr << chain->GetSize() << " points saved, current ln prob = " << chain->GetModel()->GetLogProb() << "\n";
		cerr << '\n';
	}
	else	{

		string datafile = "";
		string treefile = "";
		string contdatafile = "None";
		string calibfile = "None";
		string suffstatfile = "None";
		string rootfile = "None";
		double rootage = 0;
		double rootstdev = 0;

		int chronoprior = 0;
		double meanchi = 1e-3;
		double meanchi2 = 1e-3;
		double softa;

		string name = "";
		bool clampdiag = false;
		int noreg = 0;
		bool autoregressive = false;
		bool clamproot = false;
		bool clamptree = false;
		bool meanexp = false;
		GeneticCodeType type = Universal;

		double priorsigma = -1;
		int df = 0;
		int gc = 0;
		int ry = 0;
		int mutmodel = 0;

		int conjpath = -1;
		int contdatatype = 0;

		int every = 1;
		int until = -1;

		int omegaratiotree = 0;
		int diagomega = 0;

		int nrep = 0;
		bool normalise = true;

		string bounds = "None";
		string mix = "None";

		int nsplit = 1;
		int withdrift = 0;
		int uniformprior = 0;

		int krkctype = 0;

		int force = 0;
		try	{

			if (argc == 1)	{
				throw(0);
			}

			int i = 1;
			while (i < argc)	{
				string s = argv[i];

				if (s == "-d")	{
					i++;
					datafile = argv[i];
				}
				else if ((s == "-t") || (s == "-T"))	{
					i++;
					treefile = argv[i];
				}
				else if (s == "-c")	{
					i++;
					contdatafile = argv[i];
				}
				else if (s == "-charge"){
					krkctype = CHARGE;
					omegaratiotree = 1;
				}
				else if (s == "-pol"){
					krkctype = POLARITY;
					omegaratiotree = 1;
				}
				else if (s == "-vol"){
					krkctype = VOLUME;
					omegaratiotree = 1;
				}
				else if (s == "-polvol"){
					krkctype = POLARITYVOLUME;
					omegaratiotree = 1;
				}
				else if (s == "-suffstat")	{
					i++;
					suffstatfile = argv[i];
				}
				else if (s == "-root")	{
					i++;
					rootfile = argv[i];
				}
				else if (s == "-f")	{
					force = 1;
				}
				else if (s == "-linear")	{
					contdatatype = 2;
				}
				else if (s == "-logit")	{
					contdatatype = 1;
				}
				else if (s == "-drift")	{
					withdrift = 1;
				}
				else if (s == "-expdrift")	{
					withdrift = 2;
				}
				else if (s == "-doubleexpdrift")	{
					withdrift = 3;
				}
				else if (s == "-reldrift")	{
					withdrift = 4;
				}
				else if (s == "-unidrift")	{
					uniformprior = 1;
				}
				else if (s == "-split")	{
					i++;
					s = argv[i];
					i++;
					nsplit = atoi(argv[i]);
					if (s == "length")	{
						nsplit = -nsplit;
					}
				}
				else if (s == "-bounds")	{
					i++;
					bounds = argv[i];
				}
				else if (s == "-mix")	{
					i++;
					mix = argv[i];
				}
				else if (s == "-uncons")	{
					calibfile = "Unconstrained";
				}
				else if (s == "-cal")	{
					i++;
					calibfile = argv[i];
					i++;
					if ((i == argc) || (! IsFloat(argv[i])))	{
						cerr << "error in command: -cal <mean> <stdev>\n";
						cerr << '\n';
						exit(1);
					}
					rootage = atof(argv[i]);
					i++;
					if ((i == argc) || (! IsFloat(argv[i])))	{
						cerr << "error in command: -cal <mean> <stdev>\n";
						cerr << '\n';
						exit(1);
					}
					rootstdev = atof(argv[i]);
				}
				else if (s == "-bd")	{
					chronoprior = 1;
				}
				else if (s == "-cbd")	{
					chronoprior = 2;
				}
				else if (s == "-rbd")	{
					chronoprior = 3;
				}
				else if (s == "-sbd")	{
					chronoprior = 4;
					i++;
					softa = atof(argv[i]);
				}
				else if (s == "-bdhyperprior")	{
					i++;
					if ((i == argc) || (! IsFloat(argv[i])))	{
						cerr << "error in command: -bd <p1> <p2>\n";
						cerr << '\n';
						exit(1);
					}
					meanchi = atof(argv[i]);
					i++;
					if ((i == argc) || (! IsFloat(argv[i])))	{
						cerr << "error in command: -bd <p1> <p2>\n";
						cerr << '\n';
						exit(1);
					}
					meanchi2 = atof(argv[i]);
				}
				else if ((s == "-priorsigma") || (s == "-priornu"))	{
					i++;
					if ((i == argc) || (! IsFloat(argv[i])))	{
						cerr << "error in command: -priorsigma <priorsigma>\n";
						cerr << '\n';
						exit(1);
					}
					priorsigma = atof(argv[i]);
				}
				else if (s == "-df")	{
					i++;
					df = atoi(argv[i]);
				}
				else if (s == "-simpleconjpath")	{
					conjpath = 1;
				}
				else if (s == "-fastconjpath")	{
					conjpath = 2;
				}
				else if (s == "-nonconjpath")	{
					conjpath = 0;
				}
				else if (s == "-prior")	{
					conjpath = 2;
				}
				else if (s == "-norm")	{
					normalise = true;
				}
				else if (s == "-nonnorm")	{
					normalise = false;
				}
				else if (s == "-nrep")	{
					i++;
					nrep = atoi(argv[i]);
				}
				else if ((s == "-dSdN") || (s == "-dsdn"))	{
					omegaratiotree = 2;
				}
				else if ((s == "-dSomega") || (s == "-dsomega") || (s == "-dsom"))	{
					omegaratiotree = 1;
				}
				else if (s == "-diagomega")	{
					diagomega = 1;
				}
				else if (s == "-hky")	{
					mutmodel = 1;
				}
				else if (s == "-hky2")	{
					mutmodel = 2;
				}
				else if (s == "-hky3")	{
					mutmodel = 3;
				}
				else if (s == "-gc")	{
					gc = 1;
				}
				else if (s == "-gc3")	{
					gc = 3;
				}
				else if (s == "-gc2")	{
					gc = 2;
				}
				else if (s == "-ry")	{
					ry = 1;
				}
				else if (s == "-clamproot")	{
					clamproot = true;
				}
				else if (s == "-fixbl")	{
					clamptree = true;
				}
				else if (s == "-meanexp")	{
					meanexp = true;
				}
				else if (s == "-arith")	{
					meanexp = false;
				}
				else if (s == "-geod")	{
					meanexp = true;
				}
				else if (s == "-diag")	{
					clampdiag = true;
				}
				else if (s == "-noreg")	{
					noreg = 1;
				}
				else if (s == "-nosynreg")	{
					noreg = 2;
				}
				else if (s == "-noomreg")	{
					noreg = 3;
				}
				else if (s == "-oup")	{
					autoregressive = true;
				}
				else if (s == "-mtmam")	{
					type = MtMam;
				}
				else if (s == "-mtinv")	{
					type = MtInv;
				}
				else if (s == "-uni")	{
					type = Universal;
				}
				else if ( (s == "-x") || (s == "-extract") )	{
					i++;
					if (i == argc) throw(0);
					every = atoi(argv[i]);
					i++;
					if (i == argc) throw(0);
					until = atoi(argv[i]);
				}
				else	{
					if (i != (argc -1))	{
						throw(0);
					}
					name = argv[i];
				}
				i++;
			}
			if ((datafile == "") || (treefile == "") || (name == ""))	{
				throw(0);
			}
			if (contdatafile == "")	{
				contdatafile = "None";
			}
		}
		catch(...)	{
			cerr << "coevol -d <alignment> -t <tree> [-c <phenodata>] [-diag -dNdS -dSomega] [-uni -mtmam -mtinv] [-x <every> <until>] <chainname> \n";
			cerr << '\n';
			exit(1);
		}

		if (diagomega)	{
			omegaratiotree += 3;
		}

		LifeHistoryRegressionChain* chain = new LifeHistoryRegressionChain(datafile,treefile,contdatafile,calibfile,rootage,rootstdev,chronoprior,meanchi,meanchi2,softa,priorsigma,df,mutmodel,gc,ry,name,clampdiag,noreg,autoregressive,type,conjpath,contdatatype,omegaratiotree,clamproot,clamptree,meanexp,normalise,nrep,bounds,mix,nsplit,withdrift,uniformprior,suffstatfile,rootfile,krkctype,force);
		chain->SetEvery(every);
		chain->SetUntil(until);
		cerr << "start\n";
		cerr << '\n';
		chain->Start();
		cerr << '\n';
		cerr << "exit\n";
		cerr << chain->GetSize() << " points saved, current ln prob = " << chain->GetModel()->GetLogProb() << "\n";
		cerr << '\n';
	}
}
