# Supplementary material for: A mixed relaxed clock model
Source: Philos Trans R Soc Lond B Biol Sci. 2016 Jul 19;371(1699):20150132. doi: 10.1098/rstb.2015.0132 (PMC4920333; doi:10.1098/rstb.2015.0132)
Supplement: Source code [file rstb20150132supp3.gz › coevolmixedclock/sources/BrownianProcess.h.bk]

#ifndef BROWNIANPROCESS_H
#define	BROWNIANPROCESS_H

#include "MultiVariateTreeProcess.h"
#include "PureBrownianProcess.h"
#include "ConjugateInverseWishart.h"
#include "ConjugateMultiVariateTreeProcess.h"
#include "Move.h"

class BrownianProcess : public MCMC {

	public :
		BrownianProcess() {}
		BrownianProcess(Chronogram *intree, Var<CovMatrix>* insigma);
		virtual ~BrownianProcess();

		virtual void drawSample();
		virtual double GetLogProb();

		virtual double Move(double tuning);

		//Accessors
		virtual Tree* GetTree() { return GetLengthTree()->GetTree();}
		virtual Chronogram* GetLengthTree() { return tree; }

		PureBrownianProcess* GetPureBrownianProcess() {return pureBrownianProcess;}
		MultiVariateTreeProcess* GetInstantProcess() {return instantProcess; }

		//Statistics methods

		void PrintLengths(ostream& os);
		void PrintLengths(ostream& os, const Link* from);

		void PrintNodeVals(ostream& os);
		void PrintNodeVals(ostream& os, const Link* from);

		double getTotalLength();
		double getTotalLength(const Link* from);
		double GetMeanRate(int v);
		double GetIntegralRate(int v);
		double GetVarRate(int v);
		double GetTotalRate(int v, const Link* from, int& n);
		double GetTotalSquareRate(int v, const Link* from, int& n);
		double GetIntegralRate(int v, const Link* from);
		double GetMeanGC(int v);
		double GetVarGC(int v);
		double GetTotalGC(int v, const Link* from, int& n);
		double GetTotalSquareGC(int v, const Link* from, int& n);
	  
		double** GetIncrementSum();
		void GetIncrementSum(double** A, const Link* from);
		int GetNBranch();
		int GetNSubBranch();
		int GetNOneSubBranch();
		int GetMinNSubBranch();
		int GetMaxNSubBranch();
		double GetMeanNSubBranch();
		int GetNBranch(const Link* from);
		int GetNSubBranch(const Link* from);
		int GetNOneSubBranch(const Link* from);
		int GetMinNSubBranch(const Link* from);
		int GetMaxNSubBranch(const Link* from);

		protected:

		Chronogram *tree;		//The chronogram of the tree
		Var<CovMatrix> *sigma;		//The covariance matrix
		
		PureBrownianProcess *pureBrownianProcess;
		MultiVariateTreeProcess *instantProcess;
};


class ConjugateBrownianSigmaMove : public MCUpdate {

public:
	ConjugateBrownianSigmaMove(ConjugateInverseWishart* insigma, BrownianProcess *inprocess) {
		sigma = insigma;
		process = inprocess;
	}

	double Move(double tuning) {
		double **A = process->GetIncrementSum();
		int N = process->GetNSubBranch();
		sigma->Integrate();
		sigma->AddToScale(A);
		sigma->AddToShape(N);
		sigma->Resample();
		for(int i=0; i<sigma->GetDim(); i++)
			delete[] A[i];
		delete[] A;
		return 1;
	}

private:
	ConjugateInverseWishart *sigma;
	BrownianProcess *process;
};


class ConjugateBrownianProcess : public BrownianProcess	{

	public:

	ConjugateBrownianProcess(Chronogram *intree, ConjugateInverseWishart* insigma);

	ConjugatePureBrownianProcess* GetConjugatePureBrownianProcess() {return conjugatePureBrownianProcess;}
	ConjugateMultiVariateTreeProcess* GetConjugateInstantProcess() {return conjugateInstantProcess; }
	ConjugateInverseWishart* GetConjugateInverseWishart()	{return conjugatesigma;}

	protected:

	ConjugateInverseWishart* conjugatesigma;
	ConjugatePureBrownianProcess *conjugatePureBrownianProcess;
	ConjugateMultiVariateTreeProcess *conjugateInstantProcess;
};


class FullConjugateBrownianSigmaMove : public MCUpdate {

	public:

	FullConjugateBrownianSigmaMove(ConjugateInverseWishart* insigma, ConjugateBrownianProcess *inprocess, double intuning, int innrep) {
		sigma = insigma;
		process = inprocess;
		tuning = intuning;
		nrep = innrep;
	}

	double Move(double tuning_modulator) {

		sigma->Integrate();

		double r = 0;
		for(int i=0; i<nrep; i++){
			r += process->Move(tuning * tuning_modulator);
		}

		sigma->Resample();
		return nrep ? r / nrep : 1.0;
	}

	private:

	ConjugateInverseWishart *sigma;
	ConjugateBrownianProcess *process;
	double tuning;
	int nrep;
};

/*
class ConjugateBrownianExternalMove : public MCUpdate {

	ConjugateBrownianProcess *process;
	ConjugateInverseWishart* truemat;
	InverseWishartMatrix* mat;
	ConjugatePureBrownianProcess* brownianprocess;
	ConjugateMultiVariateTreeProcess* instantprocess;

	double tuning;
	int nrep;
	int dim;

	int shapestat;
	CovMatrix scalestat;
	int bkshapestat;
	CovMatrix bkscalestat;

	public:

	ConjugateBrownianExternalMove(ConjugateInverseWishart* inmat, ConjugateBrownianProcess* inprocess, double intuning, int innrep) : scalestat(inmat->GetDim()), bkscalestat(inmat->GetDim())	{
		process = inprocess;
		brownianprocess = inprocess->GetConjugatePureBrownianProcess();
		instantprocess = inprocess->GetConjugateInstantProcess();
		truemat = inmat;
		tuning = intuning;
		nrep = innrep;
		dim = truemat->GetDim();
	}

	const Link* GetRoot() {
		return instantprocess->GetRoot();
	}

	double Move(double tuning_modulator){

		double naccept = 0;
		double ntot = 0;

		double naccept2 = 0;
		double ntot2 = 0;

		mat = new InverseWishartMatrix(truemat->GetDiagonalMatrix(),truemat->GetP());
		mat->SetAtSigmaZero();
		mat->Corrupt(false);
		mat->Update();

		PrepareSufficientStatistic();
		for (int rep=0; rep<nrep; rep++)	{
			RecursiveNodeConjugateMove(GetRoot(),naccept,ntot,tuning*tuning_modulator);
			RecursiveBranchConjugateMove(GetRoot(),naccept2,ntot2,tuning*tuning_modulator);
		}

		truemat->Integrate();
		truemat->Resample();

		delete mat;

		return naccept / ntot;
	}

	void ResetSufficientStatistic()	{
		shapestat = 0;
		for( int i=0; i<dim; i++){
			for( int j=0; j<dim; j++){
				scalestat[i][j] = 0;
			}
		}
	}

	void SaveSufficientStatistic()	{
		bkshapestat = shapestat;
		for( int i=0; i<dim; i++){
			bkscalestat[i][i] = scalestat[i][i];
			for( int j=0; j<i; j++){
				bkscalestat[i][j] = scalestat[i][j];
			}
		}
	}

	void RestoreSufficientStatistic()	{
		bkshapestat = shapestat;
		for( int i=0; i<dim; i++){
			scalestat[i][i] = bkscalestat[i][i];
			for( int j=0; j<i; j++){
				scalestat[i][j] = bkscalestat[i][j];
				scalestat[j][i] = bkscalestat[i][j];
			}
		}
	}

	void AddToScale(const double* in, bool pos = true)	{
		double epsilon = pos ? 1.0 : -1.0;
		for( int i=0; i<dim; i++){
			scalestat[i][i] += epsilon * in[i] * in[i];
			for( int j=0; j<i; j++){
				scalestat[i][j] += epsilon * in[i] * in[j];
				scalestat[j][i] = scalestat[i][j];
			}
		}
	}

	void AddToScale(double** in, bool pos = true)	{
		double epsilon = pos ? 1.0 : -1.0;
		for( int i=0; i<dim; i++){
			for (int j=0; j<dim; j++)	{
				scalestat[i][j] += epsilon * in[i][j];
			}
		}
	}

	void PrepareSufficientStatistic()	{
		ResetSufficientStatistic();
		RecursiveAddSufficientStatistic(GetRoot());
	}

	void RecursiveAddSufficientStatistic(const Link* from)	{

		if (! from->isRoot())	{

			ConjugateMultiNormal* target = instantprocess->GetConjugateMultiNormal(from);
			target->ComputeContrast();
			AddToScale(target->GetContrast(),true);

			ConjugateRandomBrownianPath* path = brownianprocess->GetConjugateRandomBrownianPath(from->Out());
			path->ComputeContrast();
			AddToScale(path->GetContrast(),true);

			shapestat += path->getNSegments();
		}
		for(const Link* link=from->Next(); link!=from; link=link->Next())	{
			RecursiveAddSufficientStatistic(link->Out());
		}
	}

	double RecursiveNodeConjugateMove(const Link* from, double& naccept, double& ntot, double tuning)	{

		naccept += LocalNodeConjugateMove(from,tuning);
		ntot++;
		for(const Link* link=from->Next(); link!=from; link=link->Next())	{
			RecursiveNodeConjugateMove(link->Out(),naccept,ntot,tuning);
		}
	}

	double RecursiveBranchConjugateMove(const Link* from, double& naccept, double& ntot, double tuning)	{

		if (! from->isRoot())	{
			naccept += LocalBranchConjugateMove(from,tuning);
			ntot++;
		}
		for(const Link* link=from->Next(); link!=from; link=link->Next())	{
			RecursiveBranchConjugateMove(link->Out(),naccept,ntot,tuning);
		}
	}

	double LocalNodeConjugateMove(const Link* from, double tuning)	{

		ConjugateMultiNormal* target = instantprocess->GetConjugateMultiNormal(from);

		// integrated log p(X)
		double logp1 = truemat->MarginalLogProb(scalestat,shapestat);

		// non integrated log p(X | sigma) + log p(sigma)
		double logq1 = 0;
		// double logq1 = mat->GetLogProb();
		logq1 += instantprocess->GetConjugateMultiNormal(from)->GetLogProb();
		for(const Link* link=from->Next(); link!=from; link=link->Next())	{
			logq1 += instantprocess->GetConjugateMultiNormal(link->Out())->GetLogProb();
		}

		SaveSufficientStatistic();

		if (! from->isRoot())	{
			instantprocess->GetConjugateMultiNormal(from)->ComputeContrast();
			AddToScale(instantprocess->GetConjugateMultiNormal(from)->GetContrast(),false);
		}
		for(const Link* link=from->Next(); link!=from; link=link->Next())	{
			instantprocess->GetConjugateMultiNormal(link->Out())->ComputeContrast();
			AddToScale(instantprocess->GetConjugateMultiNormal(link->Out())->GetContrast(),false);
		}


		target->Corrupt(true);

		double* deltax = new double[dim];
		mat->drawVal(deltax);

		// add delta to target
		instantprocess->GetConjugateMultiNormal(from)->Shift(deltax,tuning);

		if (! from->isRoot())	{
			instantprocess->GetConjugateMultiNormal(from)->ComputeContrast();
			AddToScale(instantprocess->GetConjugateMultiNormal(from)->GetContrast(),true);
		}
		for(const Link* link=from->Next(); link!=from; link=link->Next())	{
			instantprocess->GetConjugateMultiNormal(link->Out())->ComputeContrast();
			AddToScale(instantprocess->GetConjugateMultiNormal(link->Out())->GetContrast(),true);
		}


		// integrated log p(X')
		double logp2 = truemat->MarginalLogProb(scalestat,shapestat);

		double deltalogp = target->Update();

		// non integrated log p(X' | sigma') + log p(sigma')
		double logq2 = 0;
		// double logq2 = mat->GetLogProb();
		logq2 += instantprocess->GetConjugateMultiNormal(from)->GetLogProb();
		for(const Link* link=from->Next(); link!=from; link=link->Next())	{
			logq2 += instantprocess->GetConjugateMultiNormal(link->Out())->GetLogProb();
		}

		deltalogp -= logq2 - logq1;
		deltalogp += logp2 - logp1;

		int accept = (log(Random::Uniform()) < deltalogp);
		if (! accept)	{
			RestoreSufficientStatistic();
			target->Corrupt(false);
			target->Restore();
		}

		delete[] deltax;

		return accept;	
	}

	double LocalBranchConjugateMove(const Link* from, double tuning)	{

		ConjugateRandomBrownianPath* target = brownianprocess->GetConjugateRandomBrownianPath(from);

		// integrated log p(X)
		double logp1 = truemat->MarginalLogProb(scalestat,shapestat);

		// non integrated log p(X | sigma) + log p(sigma)
		double logq1 = 0;
		// double logq1 = mat->GetLogProb();
		logq1 += brownianprocess->GetConjugateRandomBrownianPath(from)->GetLogProb();
		for(const Link* link=from->Next(); link!=from; link=link->Next())	{
			logq1 += brownianprocess->GetConjugateRandomBrownianPath(link->Out())->GetLogProb();
		}

		SaveSufficientStatistic();

		if (! from->isRoot())	{
			brownianprocess->GetConjugateRandomBrownianPath(from)->ComputeContrast();
			AddToScale(brownianprocess->GetConjugateRandomBrownianPath(from)->GetContrast(),false);
		}
		for(const Link* link=from->Next(); link!=from; link=link->Next())	{
			brownianprocess->GetConjugateRandomBrownianPath(link->Out())->ComputeContrast();
			AddToScale(brownianprocess->GetConjugateRandomBrownianPath(link->Out())->GetContrast(),false);
		}

		target->Corrupt(true);

		BrownianBridge *other = new BrownianBridge(target->getInitAge(), target->getFinalAge(), *mat , target->getNSegments(), target->getSegmentLength());
		other->generateBridge();
		target->Shift(other,tuning);

		if (! from->isRoot())	{
			brownianprocess->GetConjugateRandomBrownianPath(from)->ComputeContrast();
			AddToScale(brownianprocess->GetConjugateRandomBrownianPath(from)->GetContrast(),true);
		}
		for(const Link* link=from->Next(); link!=from; link=link->Next())	{
			brownianprocess->GetConjugateRandomBrownianPath(link->Out())->ComputeContrast();
			AddToScale(brownianprocess->GetConjugateRandomBrownianPath(link->Out())->GetContrast(),true);
		}

		// integrated log p(X')
		double logp2 = truemat->MarginalLogProb(scalestat,shapestat);

		double deltalogp = target->Update();

		// non integrated log p(X' | sigma') + log p(sigma')
		double logq2 = 0;
		// double logq2 = mat->GetLogProb();
		logq2 += brownianprocess->GetConjugateRandomBrownianPath(from)->GetLogProb();
		for(const Link* link=from->Next(); link!=from; link=link->Next())	{
			logq2 += brownianprocess->GetConjugateRandomBrownianPath(link->Out())->GetLogProb();
		}

		deltalogp -= logq2 - logq1;
		deltalogp += logp2 - logp1;

		int accept = (log(Random::Uniform()) < deltalogp);
		if (! accept)	{
			RestoreSufficientStatistic();
			target->Corrupt(false);
			target->Restore();
		}

		delete other;

		return accept;	
	}
};
*/

class ConjugateBrownianExternalMove : public MCUpdate {

	ConjugateBrownianProcess *process;
	ConjugateInverseWishart* truemat;
	InverseWishartMatrix* mat;
	ConjugatePureBrownianProcess* brownianprocess;
	ConjugateMultiVariateTreeProcess* instantprocess;

	double tuning;
	int nrep;
	int dim;

	int shapestat;
	CovMatrix scalestat;
	int bkshapestat;
	CovMatrix bkscalestat;

	public:

	ConjugateBrownianExternalMove(ConjugateInverseWishart* inmat, ConjugateBrownianProcess* inprocess, double intuning, int innrep) : scalestat(inmat->GetDim()), bkscalestat(inmat->GetDim())	{
		process = inprocess;
		brownianprocess = inprocess->GetConjugatePureBrownianProcess();
		instantprocess = inprocess->GetConjugateInstantProcess();
		truemat = inmat;
		tuning = intuning;
		nrep = innrep;
		dim = truemat->GetDim();
	}

	const Link* GetRoot() {
		return instantprocess->GetRoot();
	}

	double Move(double tuning_modulator){

		double naccept = 0;
		double ntot = 0;

		mat = new InverseWishartMatrix(truemat->GetDiagonalMatrix(),truemat->GetP());
		mat->setval(truemat->val());
		mat->Corrupt(false);
		mat->Update();

		PrepareSufficientStatistic();
		for (int rep=0; rep<nrep; rep++)	{
			RecursiveNodeConjugateMove(GetRoot(),naccept,ntot,tuning*tuning_modulator);
			RecursiveBranchConjugateMove(GetRoot(),naccept,ntot,tuning*tuning_modulator);
		}

		truemat->setval(mat->val());
		truemat->Corrupt(false);
		truemat->Update();
		delete mat;

		return naccept / ntot;
	}

	void ResetSufficientStatistic()	{
		shapestat = 0;
		for( int i=0; i<dim; i++){
			for( int j=0; j<dim; j++){
				scalestat[i][j] = 0;
			}
		}
	}

	void SaveSufficientStatistic()	{
		bkshapestat = shapestat;
		for( int i=0; i<dim; i++){
			bkscalestat[i][i] = scalestat[i][i];
			for( int j=0; j<i; j++){
				bkscalestat[i][j] = scalestat[i][j];
			}
		}
	}

	void RestoreSufficientStatistic()	{
		bkshapestat = shapestat;
		for( int i=0; i<dim; i++){
			scalestat[i][i] = bkscalestat[i][i];
			for( int j=0; j<i; j++){
				scalestat[i][j] = bkscalestat[i][j];
				scalestat[j][i] = bkscalestat[i][j];
			}
		}
	}

	void AddToScale(const double* in, bool pos = true)	{
		double epsilon = pos ? 1.0 : -1.0;
		for( int i=0; i<dim; i++){
			scalestat[i][i] += epsilon * in[i] * in[i];
			for( int j=0; j<i; j++){
				scalestat[i][j] += epsilon * in[i] * in[j];
				scalestat[j][i] = scalestat[i][j];
			}
		}
	}

	void AddToScale(double** in, bool pos = true)	{
		double epsilon = pos ? 1.0 : -1.0;
		for( int i=0; i<dim; i++){
			for (int j=0; j<dim; j++)	{
				scalestat[i][j] += epsilon * in[i][j];
			}
		}
	}

	void PrepareSufficientStatistic()	{
		ResetSufficientStatistic();
		RecursiveAddSufficientStatistic(GetRoot());
	}

	void RecursiveAddSufficientStatistic(const Link* from)	{

		if (! from->isRoot())	{

			ConjugateMultiNormal* target = instantprocess->GetConjugateMultiNormal(from);
			target->ComputeContrast();
			AddToScale(target->GetContrast(),true);

			ConjugateRandomBrownianPath* path = brownianprocess->GetConjugateRandomBrownianPath(from->Out());
			path->ComputeContrast();
			AddToScale(path->GetContrast(),true);

			shapestat += path->getNSegments();
		}
		for(const Link* link=from->Next(); link!=from; link=link->Next())	{
			RecursiveAddSufficientStatistic(link->Out());
		}
	}

	double RecursiveNodeConjugateMove(const Link* from, double& naccept, double& ntot, double tuning)	{

		naccept += LocalNodeConjugateMove(from,tuning);
		ntot++;
		for(const Link* link=from->Next(); link!=from; link=link->Next())	{
			RecursiveNodeConjugateMove(link->Out(),naccept,ntot,tuning);
		}
	}

	double RecursiveBranchConjugateMove(const Link* from, double& naccept, double& ntot, double tuning)	{

		if (! from->isRoot())	{
			naccept += LocalBranchConjugateMove(from,tuning);
			ntot++;
		}
		for(const Link* link=from->Next(); link!=from; link=link->Next())	{
			RecursiveBranchConjugateMove(link->Out(),naccept,ntot,tuning);
		}
	}

	double LocalNodeConjugateMove(const Link* from, double tuning)	{

		ConjugateMultiNormal* target = instantprocess->GetConjugateMultiNormal(from);

		// integrated log p(X)
		double logp1 = truemat->MarginalLogProb(scalestat,shapestat);

		// non integrated log p(X | sigma) + log p(sigma)
		double logq1 = 0;
		// double logq1 = mat->GetLogProb();
		logq1 += instantprocess->GetConjugateMultiNormal(from)->GetLogProb();
		for(const Link* link=from->Next(); link!=from; link=link->Next())	{
			logq1 += instantprocess->GetConjugateMultiNormal(link->Out())->GetLogProb();
		}

		SaveSufficientStatistic();

		if (! from->isRoot())	{
			instantprocess->GetConjugateMultiNormal(from)->ComputeContrast();
			AddToScale(instantprocess->GetConjugateMultiNormal(from)->GetContrast(),false);
		}
		for(const Link* link=from->Next(); link!=from; link=link->Next())	{
			instantprocess->GetConjugateMultiNormal(link->Out())->ComputeContrast();
			AddToScale(instantprocess->GetConjugateMultiNormal(link->Out())->GetContrast(),false);
		}


		target->Corrupt(true);
		mat->Corrupt(true);

		double* deltax = new double[dim];
		mat->drawVal(deltax);
		double logh1 = mat->logValProb(deltax);

		// add delta to target
		instantprocess->GetConjugateMultiNormal(from)->Shift(deltax,tuning);

		if (! from->isRoot())	{
			instantprocess->GetConjugateMultiNormal(from)->ComputeContrast();
			AddToScale(instantprocess->GetConjugateMultiNormal(from)->GetContrast(),true);
		}
		for(const Link* link=from->Next(); link!=from; link=link->Next())	{
			instantprocess->GetConjugateMultiNormal(link->Out())->ComputeContrast();
			AddToScale(instantprocess->GetConjugateMultiNormal(link->Out())->GetContrast(),true);
		}


		// integrated log p(X')
		double logp2 = truemat->MarginalLogProb(scalestat,shapestat);

		mat->GibbsResample(scalestat,shapestat);
		mat->Update();

		double deltalogp = target->Update();

		// logh2 = log p(delta |  sigma')
		double logh2 = mat->logValProb(deltax);
		
		// non integrated log p(X' | sigma') + log p(sigma')
		double logq2 = 0;
		// double logq2 = mat->GetLogProb();
		logq2 += instantprocess->GetConjugateMultiNormal(from)->GetLogProb();
		for(const Link* link=from->Next(); link!=from; link=link->Next())	{
			logq2 += instantprocess->GetConjugateMultiNormal(link->Out())->GetLogProb();
		}

		deltalogp -= logq2 - logq1;
		deltalogp += logp2 - logp1;

		int accept = (log(Random::Uniform()) < deltalogp);
		if (! accept)	{
			RestoreSufficientStatistic();
			target->Corrupt(false);
			target->Restore();
			mat->Corrupt(false);
			mat->Restore();
		}

		delete[] deltax;

		return accept;	
	}

	double LocalBranchConjugateMove(const Link* from, double tuning)	{

		ConjugateRandomBrownianPath* target = brownianprocess->GetConjugateRandomBrownianPath(from);

		// integrated log p(X)
		double logp1 = truemat->MarginalLogProb(scalestat,shapestat);

		// non integrated log p(X | sigma) + log p(sigma)
		double logq1 = 0;
		// double logq1 = mat->GetLogProb();
		logq1 += brownianprocess->GetConjugateRandomBrownianPath(from)->GetLogProb();
		for(const Link* link=from->Next(); link!=from; link=link->Next())	{
			logq1 += brownianprocess->GetConjugateRandomBrownianPath(link->Out())->GetLogProb();
		}

		SaveSufficientStatistic();

		if (! from->isRoot())	{
			brownianprocess->GetConjugateRandomBrownianPath(from)->ComputeContrast();
			AddToScale(brownianprocess->GetConjugateRandomBrownianPath(from)->GetContrast(),false);
		}
		for(const Link* link=from->Next(); link!=from; link=link->Next())	{
			brownianprocess->GetConjugateRandomBrownianPath(link->Out())->ComputeContrast();
			AddToScale(brownianprocess->GetConjugateRandomBrownianPath(link->Out())->GetContrast(),false);
		}

		target->Corrupt(true);
		mat->Corrupt(true);

		BrownianBridge *other = new BrownianBridge(target->getInitAge(), target->getFinalAge(), *mat , target->getNSegments(), target->getSegmentLength());
		other->generateBridge();
		target->Shift(other,tuning);

		double logh1 = other->getLogProb();

		if (! from->isRoot())	{
			brownianprocess->GetConjugateRandomBrownianPath(from)->ComputeContrast();
			AddToScale(brownianprocess->GetConjugateRandomBrownianPath(from)->GetContrast(),true);
		}
		for(const Link* link=from->Next(); link!=from; link=link->Next())	{
			brownianprocess->GetConjugateRandomBrownianPath(link->Out())->ComputeContrast();
			AddToScale(brownianprocess->GetConjugateRandomBrownianPath(link->Out())->GetContrast(),true);
		}

		// integrated log p(X')
		double logp2 = truemat->MarginalLogProb(scalestat,shapestat);

		mat->GibbsResample(scalestat,shapestat);
		mat->Update();

		double deltalogp = target->Update();

		// logh2 = log p(delta |  sigma')
		double logh2 = other->getLogProb(*mat);
		
		// non integrated log p(X' | sigma') + log p(sigma')
		double logq2 = 0;
		// double logq2 = mat->GetLogProb();
		logq2 += brownianprocess->GetConjugateRandomBrownianPath(from)->GetLogProb();
		for(const Link* link=from->Next(); link!=from; link=link->Next())	{
			logq2 += brownianprocess->GetConjugateRandomBrownianPath(link->Out())->GetLogProb();
		}

		deltalogp -= logq2 - logq1;
		deltalogp += logp2 - logp1;

		int accept = (log(Random::Uniform()) < deltalogp);
		if (! accept)	{
			RestoreSufficientStatistic();
			target->Corrupt(false);
			target->Restore();
			mat->Corrupt(false);
			mat->Restore();
		}

		delete other;

		return accept;	
	}
};


#endif	/* BROWNIANPROCESS_H */
