# Supplementary material for: A mixed relaxed clock model
Source: Philos Trans R Soc Lond B Biol Sci. 2016 Jul 19;371(1699):20150132. doi: 10.1098/rstb.2015.0132 (PMC4920333; doi:10.1098/rstb.2015.0132)
Supplement: Source code [file rstb20150132supp3.gz › coevolmixedclock/sources/RandomTypes.h]

#ifndef RANDOMTYPES_H
#define RANDOMTYPES_H

#include "BaseType.h"
#include "Var.h"
#include "Move.h"


// if variance is null (either as a pointer, or as a value), then this is an improper uniform distribution
// drawSample is then an ad-hoc sampling procedure, just to draw something when first instantiating the variable
class Normal : public virtual Rvar<Real>	{

	public:

	Normal(Var<Real>* inmean, Var<PosReal>* invariance)	{

		mean = inmean;
		variance = invariance;
		Register(mean);
		Register(variance);
		Sample();
	}

	double logProb()	{
		if ((! variance) || (!variance->val()))	{
			return 0;
		}
		return -0.5 * log(2 * Pi * variance->val()) -0.5 * (this->val() - mean->val()) * (this->val() - mean->val()) / variance->val();
	}

	protected:

	void drawSample()	{
		if ((! variance) || (!variance->val()))	{
			// this is just for starting the model
			setval(mean->val() + Random::sNormal() * sqrt(10));
		}
		else	{
			setval(mean->val() + Random::sNormal() * sqrt(variance->val()));
		}
	}

	private:

	Var<Real>* mean;
	Var<PosReal>* variance;

};

class Exponential : public Rvar<PosReal>	{

	public:

	enum ParentType {MEAN,RATE};

	Exponential(Var<PosReal>* inscale, ParentType intype);
	Exponential(const Exponential& from);

	virtual ~Exponential(){}

	void drawSample();

	private:

	virtual double logProb();

	Var<PosReal>* scale;
	ParentType type;

};

class Gamma : public virtual Rvar<PosReal>	{

	public:

	static const double GAMMAMIN;

	Gamma(Var<PosReal>* inshape, Var<PosReal>* inscale, bool inmeanvar = false);
	Gamma(const Gamma& from);

	virtual ~Gamma(){}

	void drawSample();

	protected:

	virtual double logProb();

	Var<PosReal>* scale;
	Var<PosReal>* shape;
	bool meanvar;
};


class Beta : public Rvar<UnitReal>	{

	public:

	Beta(Var<PosReal>* inalpha, Var<PosReal>* inbeta);
	Beta(const Beta& from);

	virtual ~Beta() {}

	void drawSample();

	double GetAlpha() {return alpha->val();}
	double GetBeta() {return beta->val();}

	private:

	virtual double logProb();

	Var<PosReal>* alpha;
	Var<PosReal>* beta;
};


class PosUniform : public Rvar<PosReal>	{

	public:

	PosUniform(Var<PosReal>* inroot, double inmax);
	PosUniform(const PosUniform& from);

	virtual ~PosUniform(){}

	void drawSample();

	private:

	virtual double logProb();

	Var<PosReal>* root;
	double max;
};

class Binomial : public Rvar<Int>	{

	public:

			Binomial(int inN, Var<UnitReal>* intheta);
	virtual ~Binomial() {}


	void 		drawSample();
	double 		ProposeMove(double tuning);
	// int 		Check();

	private:

	virtual double 		logProb();

	int 		N;
	Var<UnitReal>* 	theta;
};

class Poisson : public virtual Rvar<Int>	{

	public:

			Poisson(Var<PosReal>* inmu);
	virtual	~Poisson() {}

	void 		drawSample();
	// double 		ProposeMove(double tuning);
	// int 		Check();

	protected:

	virtual double 		logProb();


	Var<PosReal>* mu;
};

class Dirichlet : public virtual Rvar<Profile> {

	public:

	Dirichlet(int dimension);
	Dirichlet(Var<Profile>* incenter, Var<PosReal>* inconcentration);

	virtual ~Dirichlet() {}

	void drawSample();

	virtual double	Move(double tuning, int n)	{
		if (! isClamped())	{
			// Metropolis Hastings here
			Corrupt(true);
			double logHastings = Profile::ProposeMove(tuning, n);
			double deltaLogProb = Update();
			double logRatio = deltaLogProb + logHastings;
			bool accepted = (log(Random::Uniform()) < logRatio);
			if (! accepted)	{
				Corrupt(false);
				Restore();
			}
			return (double) accepted;
		}
		return 1;
	}

	virtual double Move(double tuning)	{
		return Move(tuning, GetDim());
	}

	virtual double 	ProposeMove(double tuning)	{
		return Profile::ProposeMove(tuning, GetDim());
	}

	protected:

	Var<Profile>* center;
	Var<PosReal>* concentration;

	virtual double logProb();

};

class Multinomial : public virtual Rvar<IntVector> {

	public:

	Multinomial(Var<Profile>* inprobarray, int inN);
	virtual ~Multinomial() {}

	void drawSample();
	int GetDim() {return GetDim();}

	private:

	Var<Profile>* probarray;
	int N;

	virtual double logProb();

};

class FiniteDiscrete : public virtual Rvar<Int>	{

	public:

	FiniteDiscrete(Var<Profile>* inprobarray);
	virtual ~FiniteDiscrete() {}

	void drawSample();

	private :

	Var<Profile>* probarray;

	virtual double logProb();
};

class IIDExp : public Rvar<PosRealVector>	{

	public:

	IIDExp(int indim, Var<PosReal>* inmean);
	IIDExp(int indim);

	virtual ~IIDExp() {}

	void drawSample();

	void setall(double in);

	private:

	Var<PosReal>* mean;
	int dim;

	virtual double logProb();

};

class IIDGamma : public virtual Rvar<PosRealVector>	{

	public:

	IIDGamma(int indim, Var<PosReal>* inalpha, Var<PosReal>* inbeta);
	IIDGamma(int indim);

	virtual ~IIDGamma() {}

	void drawSample();

	void setall(double in);

	protected:

	Var<PosReal>* alpha;
	Var<PosReal>* beta;
	int dim;

	virtual double logProb();

};

class Product : public Dvar<PosReal>	{

	public:

	Product(Var<PosReal>* ina, Var<PosReal>* inb)	{
		a = ina;
		b = inb;
		Register(a);
		Register(b);
	}

	void specialUpdate()	{
		setval(a->val() * b->val());
	}

	protected:

	Var<PosReal>* a;
	Var<PosReal>* b;

};

#endif // RANDOMTYPES_H
