# Supplementary material for: A mixed relaxed clock model
Source: Philos Trans R Soc Lond B Biol Sci. 2016 Jul 19;371(1699):20150132. doi: 10.1098/rstb.2015.0132 (PMC4920333; doi:10.1098/rstb.2015.0132)
Supplement: Source code [file rstb20150132supp3.gz › coevolmixedclock/sources/h]

[?25l[J[J[J[?12l[?25h[?1049h[?1h=[1;59r[?12;25h[?12l[?25h[27m[m[H[2J[?25l[59;1H"IID" [New File][2;1H[1m[34m~                                                                                                                                                                                                                                              [3;1H~                                                                                                                                                                                                                                              [4;1H~                                                                                                                                                                                                                                              [5;1H~                                                                                                                                                                                                                                              [6;1H~                                                                                                                                                                                                                                              [7;1H~                                                                                                                                                                                                                                              [8;1H~                                                                                                                                                                                                                                              [9;1H~                                                                                                                                                                                                                                              [10;1H~                                                                                                                                                                                                                                              [11;1H~                                                                                                                                                                                                                                              [12;1H~                                                                                                                                                                                                                                              [13;1H~                                                                                                                                                                                                                                              [14;1H~                                                                                                                                                                                                                                              [15;1H~                                                                                                                                                                                                                                              [16;1H~                                                                                                                                                                                                                                              [17;1H~                                                                                                                                                                                                                                              [18;1H~                                                                                                                                                                                                                                              [19;1H~                                                                                                                                                                                                                                              [20;1H~                                                                                                                                                                                                                                              [21;1H~                                                                                                                                                                                                                                              [22;1H~                                                                                                                                                                                                                                              [23;1H~                                                                                                                                                                                                                                              [24;1H~                                                                                                                                                                                                                                              [25;1H~                                                                                                                                                                                                                                              [26;1H~                                                                                                                                                                                                                                              [27;1H~                                                                                                                                                                                                                                              [28;1H~                                                                                                                                                                                                                                              [29;1H~                                                                                                                                                                                                                                              [30;1H~                                                                                                                                                                                                                                              [31;1H~                                                                                                                                                                                                                                              [32;1H~                                                                                                                                                                                                                                              [33;1H~                                                                                                                                                                                                                                              [34;1H~                                                                                                                                                                                                                                              [35;1H~                                                                                                                                                                                                                                              [36;1H~                                                                                                                                                                                                                                              [37;1H~                                                                                                                                                                                                                                              [38;1H~                                                                                                                                                                                                                                              [39;1H~                                                                                                                                                                                                                                              [40;1H~                                                                                                                                                                                                                                              [41;1H~                                                                                                                                                                                                                                              [42;1H~                                                                                                                                                                                                                                              [43;1H~                                                                                                                                                                                                                                              [44;1H~                                                                                                                                                                                                                                              [45;1H~                                                                                                                                                                                                                                              [46;1H~                                                                                                                                                                                                                                              [47;1H~                                                                                                                                                                                                                                              [48;1H~                                                                                                                                                                                                                                              [49;1H~                                                                                                                                                                                                                                              [50;1H~                                                                                                                                                                                                                                              [51;1H~                                                                                                                                                                                                                                              [52;1H~                                                                                                                                                                                                                                              [53;1H~                                                                                                                                                                                                                                              [54;1H~                                                                                                                                                                                                                                              [55;1H~                                                                                                                                                                                                                                              [56;1H~                                                                                                                                                                                                                                              [57;1H~                                                                                                                                                                                                                                              [58;1H~                                                                                                                                                                                                                                              [1;1H[?12l[?25h[?25l[m[59;1HType  :quit<Enter>  to exit Vim[1;1H[?12l[?25h[?25l[59;1H[1mrecording[m[59;10H[K[1;1H[?12l[?25h[?25l[59;1H[K[1;1H[?12l[?25h[?25l[59;1HType  :quit<Enter>  to exit Vim[1;1H[?12l[?25h[?25l[59;1H[1mrecording[m[59;10H[K[1;1H[?12l[?25h[?25l[59;1H[K[1;1H[?12l[?25h[59;1H
[?1l>[?1049l
