# Supplementary material for: A mixed relaxed clock model
Source: Philos Trans R Soc Lond B Biol Sci. 2016 Jul 19;371(1699):20150132. doi: 10.1098/rstb.2015.0132 (PMC4920333; doi:10.1098/rstb.2015.0132)
Supplement: Source code [file rstb20150132supp3.gz › coevolmixedclock/sources/quadrature/sparse_grid_hermite_prb.C]

# include <cstdlib>
# include <iostream>
# include <iomanip>
# include <cmath>

using namespace std;

# include "sparse_grid_hermite.H"

int main ( );
void test01 ( int dim_min, int dim_max, int level_max_min, int level_max_max );
void test02 ( int dim_num, int level_max );
void test03 ( int dim_num, int level_max );
void test04 ( int dim_num, int level_max );
void test05 ( int dim_num, int level_max, int degree_max );
void test06 ( int dim_num, int level_max );

//****************************************************************************80

int main ( )

//****************************************************************************80
//
//  Purpose:
//
//    MAIN is the main program for SPARSE_GRID_HERMITE_PRB.
//
//  Discussion:
//
//    SPARSE_GRID_HERMITE_PRB tests the SPARSE_GRID_HERMITE routines.
//
//  Licensing:
//
//    This code is distributed under the GNU LGPL license. 
//
//  Modified:
//
//    07 October 2007
//
//  Author:
//
//    John Burkardt
//
{
  int degree_max;
  int dim_max;
  int dim_min;
  int dim_num;
  int level_max;
  int level_max_max;
  int level_max_min;
  
  timestamp ( );
  cout << "\n";
  cout << "SPARSE_GRID_HERMITE_PRB\n";
  cout << "  C++ version\n";
  cout << "\n";
  cout << "  Test the routines in the SPARSE_GRID_HERMITE library.\n";
//
//  Count number of points in sparse rule from DIM_MIN to DIM_MAX, LEVEL_MAX_MAX.
//
/*
  dim_min = 20;
  dim_max = 20;
  level_max_min = 0;
  level_max_max = 6;
  
  test01 ( dim_min, dim_max, level_max_min, level_max_max );
  
exit(1);
  dim_min = 6;
  dim_max = 10;
  level_max_min = 0;
  level_max_max = 5;

  test01 ( dim_min, dim_max, level_max_min, level_max_max );

  dim_min = 100;
  dim_max = 100;
  level_max_min = 0;
  level_max_max = 2;

  test01 ( dim_min, dim_max, level_max_min, level_max_max );
//
//  Compute abstract grid indices of sparse grid points as selected from product grid
//  for DIMENSION, LEVEL_MAX.
//
  dim_num = 2;
  level_max = 3;
  test02 ( dim_num, level_max );

  dim_num = 2;
  level_max = 4;
  test02 ( dim_num, level_max );

  dim_num = 3;
  level_max = 0;
  test02 ( dim_num, level_max );

  dim_num = 3;
  level_max = 2;
  test02 ( dim_num, level_max );

  dim_num = 6;
  level_max = 2;
  test02 ( dim_num, level_max );
//
//  Compute sparse Gauss-Hermite rule for DIMENSION, LEVEL_MAX.
//
  dim_num = 2;
  level_max = 0;
  test03 ( dim_num, level_max );

  dim_num = 2;
  level_max = 3;
  test03 ( dim_num, level_max );

  dim_num = 2;
  level_max = 4;
  test03 ( dim_num, level_max );

  dim_num = 3;
  level_max = 0;
  test03 ( dim_num, level_max );

  dim_num = 3;
  level_max = 2;
  test03 ( dim_num, level_max );
//
//  Test sum of weights for DIMENSION, LEVEL_MAX.
//
  dim_num = 2;
  level_max = 4;
  test04 ( dim_num, level_max );

  dim_num = 3;
  level_max = 0;
  test04 ( dim_num, level_max );

  dim_num = 3;
  level_max = 1;
  test04 ( dim_num, level_max );

  dim_num = 3;
  level_max = 6;
  test04 ( dim_num, level_max );

  dim_num = 10;
  level_max = 3;
  test04 ( dim_num, level_max );
//
//  Test monomial exactness for DIMENSION, LEVEL_MAX, DEGREE_MAX.
//
  dim_num = 2;
  level_max = 0;
  degree_max = 3;
  test05 ( dim_num, level_max, degree_max );

  dim_num = 2;
  level_max = 1;
  degree_max = 5;
  test05 ( dim_num, level_max, degree_max );

  dim_num = 2;
  level_max = 2;
  degree_max = 7;
  test05 ( dim_num, level_max, degree_max );

  dim_num = 2;
  level_max = 3;
  degree_max = 9;
  test05 ( dim_num, level_max, degree_max );

  dim_num = 2;
  level_max = 4;
  degree_max = 22;
  test05 ( dim_num, level_max, degree_max );

  dim_num = 2;
  level_max = 4;
  degree_max = 11;
  test05 ( dim_num, level_max, degree_max );

  dim_num = 3;
  level_max = 0;
  degree_max = 2;
  test05 ( dim_num, level_max, degree_max );

  dim_num = 3;
  level_max = 1;
  degree_max = 4;
  test05 ( dim_num, level_max, degree_max );

  dim_num = 3;
  level_max = 2;
  degree_max = 6;
  test05 ( dim_num, level_max, degree_max );

  dim_num = 3;
  level_max = 3;
  degree_max = 8;
  test05 ( dim_num, level_max, degree_max );
*/

//
//  Show how to write a rule to a file.
//
  int min = 1;
  int max = 10;
  dim_num = 20;
//  level_max = 4;

for (int level_max = min; level_max <= max; level_max++)	{
  test06 ( dim_num, level_max );
}
//
//  That's all.
//
  cout << "\n";
  cout << "SPARSE_GRID_HERMITE_PRB\n";
  cout << "  Normal end of execution.\n";

  cout << "\n";
  timestamp ( );
  
  return 0;
}
//****************************************************************************80

void test01 ( int dim_min, int dim_max, int level_max_min, int level_max_max )

//****************************************************************************80
//
//  Purpose:
//
//    TEST01 tests SPARSE_GRID_HERMITE_SIZE.
//
//  Licensing:
//
//    This code is distributed under the GNU LGPL license. 
//
//  Modified:
//
//    07 October 2007
//
//  Author:
//
//    John Burkardt
//
//  Parameters:
//
//    Input, int DIM_MIN, the minimum spatial dimension to consider.
//
//    Input, int DIM_MAX, the maximum spatial dimension to consider.
//
//    Input, int LEVEL_MAX_MIN, the minimum value of LEVEL_MAX to consider.
//
//    Input, int LEVEL_MAX_MAX, the maximum value of LEVEL_MAX to consider.
//
{
  int dim_num;
  int level_max;
  int point_num;

  cout << "\n";
  cout << "TEST01\n";
  cout << "  SPARSE_GRID_HERMITE_SIZE returns the number of distinct\n";
  cout << "  points in a Gauss-Hermite sparse grid.\n";
  cout << "\n";
  cout << "  Note that, unlike most sparse grids, a sparse grid based on\n";
  cout << "  Gauss-Hermite points is almost entirely NOT nested.\n";
  cout << "\n";
  cout << "  Hence the point counts should be much higher than for a grid of\n";
  cout << "  the same level, but using rules such as Fejer1 or Fejer2 or\n";
  cout << "  Gauss-Patterson or Newton-Cotes-Open or Newton-Cotes-Open-Half.\n";
  cout << "\n";
  cout << "  Each sparse grid is of spatial dimension DIM,\n";
  cout << "  and is made up of all product grids of levels up to LEVEL_MAX.\n";
  cout << "\n";
  cout << "   DIM: ";
  for ( dim_num = dim_min; dim_num <= dim_max; dim_num++)
  {
    cout << "  " << setw(8) << dim_num;
  }
  cout << "\n";
  cout << "\n";
  cout << "   LEVEL_MAX\n";
  cout << "\n";

  for ( level_max = level_max_min; level_max <= level_max_max; level_max++ )
  {
    cout << "    " << setw(4) << level_max;
    for ( dim_num = dim_min; dim_num <= dim_max; dim_num++ )
    {
      point_num = sparse_grid_hermite_size ( dim_num, level_max );
      cout << "  " << setw(8) << point_num;
    }
    cout << "\n";
  }

  return;
}
//***************************************************************************80

void test02 ( int dim_num, int level_max )

//***************************************************************************80
//
//  Purpose:
//
//    TEST02 tests SPARSE_GRID_HERMITE_INDEX.
//
//  Discussion:
//
//    The routine computes abstract indices that describe the sparse grid
//    of Gauss-Hermite points.
//
//  Licensing:
//
//    This code is distributed under the GNU LGPL license. 
//
//  Modified:
//
//    07 October 2007
//
//  Author:
//
//    John Burkardt
//
//  Parameters:
//
//    Input, int DIM_NUM, the spatial dimension.
//
//    Input, int LEVEL_MAX, the level.
//
{
  int dim;
  int *grid_base;
  int *grid_index;
  int level_min;
  int point;
  int point_num;

  cout << "\n";
  cout << "TEST02:\n";
  cout << "  SPARSE_GRID_HERMITE_INDEX returns abstract indices for the\n";
  cout << "  points that make up a Gauss-Hermite sparse grid.\n";

  level_min = i4_max ( 0, level_max + 1 - dim_num );
  
  cout << "\n";
  cout << "  LEVEL_MIN = " << level_min << "\n";
  cout << "  LEVEL_MAX = " << level_max << "\n";
  cout << "  Spatial dimension DIM_NUM = " << dim_num << "\n";

  point_num = sparse_grid_hermite_size ( dim_num, level_max );

  cout << "\n";
  cout << "  Number of unique points in the grid = " << point_num << "\n";
//
//  Compute the orders and points.
//
  grid_index = new int[dim_num*point_num];
  grid_base = new int[dim_num*point_num];

  sparse_grid_hermite_index ( dim_num, level_max, point_num, grid_index, 
    grid_base );
//
//  Now we're done.  Print the merged grid data.
//
  cout << "\n";
  cout << "  Grid index/base:\n";
  cout << "\n";
  for ( point = 0; point < point_num; point++ )
  {
    cout << "  " << setw(4) << point << "  ";
    for ( dim = 0; dim < dim_num; dim++ )
    {
      cout << setw(6) << grid_index[dim+point*dim_num];
    }
    cout << "\n";
    cout << "        ";
    for ( dim = 0; dim < dim_num; dim++ )
    {
      cout << setw(6) << grid_base[dim+point*dim_num];
    }
    cout << "\n";
  }
  delete [] grid_index;
  delete [] grid_base;

  return;
}
//***************************************************************************80

void test03 ( int dim_num, int level_max )

//***************************************************************************80
//
//  Purpose:
//
//    TEST03 call SPARSE_GRID_HERMITE to create a sparse Gauss-Hermite grid.
//
//  Licensing:
//
//    This code is distributed under the GNU LGPL license. 
//
//  Modified:
//
//    07 October 2007
//
//  Author:
//
//    John Burkardt
//
//  Parameters:
//
//    Input, int DIM_NUM, the spatial dimension.
//
//    Input, int LEVEL_MAX, the level.
//
{
  int dim;
  double *grid_point;
  double *grid_weight;
  int level_min;
  int point;
  int point_num;

  cout << "\n";
  cout << "TEST03:\n";
  cout << "  SPARSE_GRID_HERMITE makes a sparse Gauss-Hermite grid.\n";
  
  level_min = i4_max ( 0, level_max + 1 - dim_num );
  
  cout << "\n";
  cout << "  LEVEL_MIN = " << level_min << "\n";
  cout << "  LEVEL_MAX = " << level_max << "\n";
  cout << "  Spatial dimension DIM_NUM = " << dim_num << "\n";
//
//  Determine the number of points.
//
  point_num = sparse_grid_hermite_size ( dim_num, level_max );

  cout << "\n";
  cout << "  Number of unique points in the grid = " << point_num << "\n";
//
//  Allocate space for the weights and points.
//
  grid_weight = new double[point_num];
  grid_point = new double[dim_num*point_num];
//
//  Compute the weights and points.
//
  sparse_grid_hermite ( dim_num, level_max, point_num, grid_weight, grid_point );
//
//  Print them out.
//
  cout << "\n";
  cout << "  Grid weights:\n";
  cout << "\n";
  for ( point = 0; point < point_num; point++ )
  {
    cout << "  " << setw(4)  << point
         << "  " << fixed << setprecision(6) << setw(10) 
	 << grid_weight[point] << "\n";
  }
  
  cout << "\n";
  cout << "  Grid points:\n";
  cout << "\n";
  for ( point = 0; point < point_num; point++ )
  {
    cout << "  " << setw(4) << point;
    for ( dim = 0; dim < dim_num; dim++ )
    {
      cout << "  " << fixed << setprecision(6) << setw(9) 
           << grid_point[dim+point*dim_num];
    }
    cout << "\n";
  }

  delete [] grid_point;
  delete [] grid_weight;

  return;
}
//***************************************************************************80

void test04 ( int dim_num, int level_max )

//***************************************************************************80
//
//  Purpose:
//
//    TEST04 sums the weights and compares them to SQRT(PI)^DIM_NUM.
//
//  Licensing:
//
//    This code is distributed under the GNU LGPL license. 
//
//  Modified:
//
//    07 October 2007
//
//  Author:
//
//    John Burkardt
//
//  Parameters:
//
//    Input, int DIM_NUM, the spatial dimension.
//
//    Input, int LEVEL_MAX, the level.
//
{
  int dim;
  double *grid_point;
  double *grid_weight;
  int level_min;
  double pi = 3.141592653589793;
  int point;
  int point_num;
  double weight_sum;
  double weight_sum_error;
  double weight_sum_exact;

  cout << "\n";
  cout << "TEST04:\n";
  cout << "  Compute the weights of a Gauss-Hermite sparse grid .\n";
  cout << "\n";
  cout << "  As a simple test, sum these weights.\n";
  cout << "  They should sum to exactly sqrt ( pi^DIM_NUM ).\n";
  
  level_min = i4_max ( 0, level_max + 1 - dim_num );
  
  cout << "\n";
  cout << "  LEVEL_MIN = " << level_min << "\n";
  cout << "  LEVEL_MAX = " << level_max << "\n";
  cout << "  Spatial dimension DIM_NUM = " << dim_num << "\n";
//
//  Determine the number of points.
//
  point_num = sparse_grid_hermite_size ( dim_num, level_max );

  cout << "\n";
  cout << "  Number of unique points in the grid = " << point_num << "\n";
//
//  Allocate space for the weights and points.
//
  grid_weight = new double[point_num];
  grid_point = new double[dim_num*point_num];
//
//  Compute the weights and points.
//
  sparse_grid_hermite ( dim_num, level_max, point_num, grid_weight, grid_point );
//
//  Sum the weights.
//
  weight_sum = 0.0;
  for ( point = 0; point < point_num; point++ )
  {
    weight_sum = weight_sum + grid_weight[point];
  }
  weight_sum_exact = sqrt ( pow ( pi, dim_num ) );
  
  weight_sum_error = fabs ( weight_sum - weight_sum_exact );
  
  cout << "\n";
  cout << "    Weight sum     Exact sum    Difference\n";
  cout << "\n";
  cout << scientific
       << "  " << setw(14) << weight_sum
       << "  " << setw(14) << weight_sum_exact
       << "  " << setw(14) << weight_sum_error << "\n";

  delete [] grid_point;
  delete [] grid_weight;

  return;
}
//****************************************************************************80

void test05 ( int dim_num, int level_max, int degree_max )

//****************************************************************************80
//
//  Purpose:
//
//    TEST05 tests a Gauss-Hermite sparse grid rule for monomial exactness.
//
//  Discussion:
//
//    This test is going to check EVERY monomial of total degree DEGREE_MAX
//    or less.  Even for a moderately high dimension of DIM_NUM = 10, you
//    do NOT want to use a large value of DEGREE_MAX, since there are
//
//      1         monomials of total degree 0,
//      DIM_NUM   monomials of total degree 1,
//      DIM_NUM^2 monomials of total degree 2,
//      DIM_NUM^3 monomials of total degree 3, and so on.
//
//  Licensing:
//
//    This code is distributed under the GNU LGPL license. 
//
//  Modified:
//
//    05 July 2008
//
//  Author:
//
//    John Burkardt
//
//  Parameters:
//
//    Input, int DIM_NUM, the spatial dimension.
//
//    Input, int LEVEL_MAX, the level.
//
//    Input, int DEGREE_MAX, the maximum monomial total degree to check.
//
{
  int degree;
  int dim;
  bool error;
  int *expon;
  double *grid_point;
  double *grid_weight;
  int h;
  int last;
  int level_min;
  bool more;
  int point;
  int point_num;
  double quad_error;
  int t;
  double volume;

  cout << "\n";
  cout << "TEST05\n";
  cout << "  Check the exactness of a Gauss-Hermite sparse\n";
  cout << "  grid quadrature rule, applied to all monomials \n";
  cout << "  of orders 0 to DEGREE_MAX.\n";
  
  level_min = i4_max ( 0, level_max + 1 - dim_num );
  
  cout << "\n";
  cout << "  LEVEL_MIN = " << level_min << "\n";
  cout << "  LEVEL_MAX = " << level_max << "\n";
  cout << "  Spatial dimension DIM_NUM = " << dim_num << "\n";
  cout << "\n";
  cout << "  The maximum total degree to be checked is DEGREE_MAX = " << degree_max << "\n";
//
//  Determine the number of points in the rule.
//
  point_num = sparse_grid_hermite_size ( dim_num, level_max );

  cout << "\n";
  cout << "  Number of unique points in the grid = " << point_num << "\n";
//
//  Allocate space for the weights and points.
//
  grid_weight = new double[point_num];
  grid_point = new double[dim_num*point_num];
//
//  Compute the weights and points.
//
  sparse_grid_hermite ( dim_num, level_max, point_num, grid_weight, grid_point );
//
//  Explore the monomials.
//
  expon = new int[dim_num];

  cout << "\n";
  cout << "      Error      Total   Monomial\n";
  cout << "                 Degree  Exponents\n";

  for ( degree = 0; degree <= degree_max; degree++ )
  {
    more = false;
    h = 0;
    t = 0;

    cout << "\n";
    for ( ; ; )
    {
      comp_next ( degree, dim_num, expon, &more, &h, &t );

      quad_error = monomial_quadrature_hermite ( dim_num, expon, point_num, 
        grid_weight, grid_point );

      cout << scientific
           << "  " << setprecision(1) << setw(12) << quad_error
           << "     " << setw(2)  << degree
           << "      ";

      for ( dim = 0; dim < dim_num; dim++ )
      {
        cout << setw(3) << expon[dim];
      }
      cout << "\n";

      if ( !more )
      {
        break;
      }
    }
  }

  delete [] expon;
  delete [] grid_point;
  delete [] grid_weight;

  return;
}
//***************************************************************************80

void test06 ( int dim_num, int level_max )

//***************************************************************************80
//
//  Purpose:
//
//    TEST06 creates a sparse Gauss-Hermite grid and writes it to a file.
//
//  Licensing:
//
//    This code is distributed under the GNU LGPL license. 
//
//  Modified:
//
//    10 July 2009
//
//  Author:
//
//    John Burkardt
//
//  Parameters:
//
//    Input, int DIM_NUM, the spatial dimension.
//
//    Input, int LEVEL_MAX, the level.
//
{
  int dim;
  int level_min;
  int point;
  int point_num;
  double *r;
  string r_filename;
  double *w;
  string w_filename;
  double *x;
  string x_filename;

  cout << "\n";
  cout << "TEST06:\n";
  cout << "  Call SPARSE_GRID_HERMITE to make a sparse Gauss-Hermite grid.\n";
  cout << "  Write the data to a set of quadrature files.\n";
  
  level_min = i4_max ( 0, level_max + 1 - dim_num );
  
  cout << "\n";
  cout << "  LEVEL_MIN = " << level_min << "\n";
  cout << "  LEVEL_MAX = " << level_max << "\n";
  cout << "  Spatial dimension DIM_NUM = " << dim_num << "\n";
//
//  Determine the number of points.
//
  point_num = sparse_grid_hermite_size ( dim_num, level_max );
//
//  Allocate space for the weights and points.
//
  r = new double[dim_num*2];
  w = new double[point_num];
  x = new double[dim_num*point_num];
//
//  Compute the weights and points.
//
  for ( dim = 0; dim < dim_num; dim++ )
  {
    r[dim+0*dim_num] = - r8_huge ( );
    r[dim+1*dim_num] = + r8_huge ( );
  }

  sparse_grid_hermite ( dim_num, level_max, point_num, w, x );
//
//  Write the data out.
//
  r_filename = "herm_d" + i4_to_string ( dim_num, "%d" )
    + "_level" + i4_to_string ( level_max, "%d" ) + "_r.txt";
  w_filename = "herm_d" + i4_to_string ( dim_num, "%d" )
    + "_level" + i4_to_string ( level_max, "%d" ) + "_w.txt";
  x_filename = "herm_d" + i4_to_string ( dim_num, "%d" )
    + "_level" + i4_to_string ( level_max, "%d" ) + "_x.txt";

  dtable_write0 ( r_filename, dim_num, 2,         r );
  dtable_write0 ( w_filename, 1,       point_num, w );
  dtable_write0 ( x_filename, dim_num, point_num, x );

  cout << "\n";
  cout << "  R data written to \"" << r_filename << "\".\n";
  cout << "  W data written to \"" << w_filename << "\".\n";
  cout << "  X data written to \"" << x_filename << "\".\n";

  delete [] r;
  delete [] w;
  delete [] x;

  return;
}
