# Supplementary material for: A mixed relaxed clock model
Source: Philos Trans R Soc Lond B Biol Sci. 2016 Jul 19;371(1699):20150132. doi: 10.1098/rstb.2015.0132 (PMC4920333; doi:10.1098/rstb.2015.0132)
Supplement: Source code [file rstb20150132supp3.gz › coevolmixedclock/sources/raphael/Tree.h.raph]

#ifndef TREE_H
#define TREE_H

#include <cstdlib>
#include <string>
#include <iostream>
#include "TaxonSet.h"

class Node {

	private:
	int index;
	string name;

	public:

	Node() : index(0) , name("") {}
	Node(string s) : index(0) , name(s) {}
	Node(const Node* from) : index(from->index) , name(from->name) {}

	virtual ~Node() {}
	
	virtual string GetName() const {return name;}
	virtual void SetName(string inname) {name = inname;}
	int GetIndex() const {return index;}
	void SetIndex(int i) {index = i;}
};

class Branch {

	private:
	int index;
	string name;

	public:

	Branch() : index(0) , name("") {}
	Branch(string s) : index(0) , name(s) {}
	Branch(const Branch* from) : index(from->index), name(from->name) {}

	virtual ~Branch() {}
	
	virtual string GetName() const {return name;}
	virtual void SetName(string inname) {name = inname;}
	int GetIndex() const {return index;}
	void SetIndex(int i) {index = i;}
};

class Link	{

	private:
	Link* next;
	Link* out;
	Branch* branch;
	Node* node;

	public:

	double* tbl;

	Link()	{
		tbl = 0;
		next = out = this;
		branch = 0;
		node = 0;
	}

	Link(const Link* from)	{
		tbl = 0;
		next = out = this;
		node = 0;
		branch = 0;
	}

	Link* Next() const {return next;}
	Link* Out() const {return out;}
	Branch* GetBranch() const {return branch;}
	Node* GetNode() const {return node;}

	void SetBranch(Branch* inbranch)	{
		/*
		if (branch == inbranch)	{
			cerr << "error in Link::SetBranch: branch and new branch are the same\n";
			exit(1);
		}
		delete branch;
		*/
		branch = inbranch;
	}
	void SetNode(Node* innode)	{
		/*
		if (node == innode)	{
			cerr << "error in Link::SetNode: node and new node are the same\n";
			exit(1);
		}
		delete node;
		*/
		node = innode;
	}

	void AppendTo(Link* link)	{
		if (link)	{
			link->next = this;
		}
	}

	void Insert(Link* link)	{ // insert link after this
		link->next = next;
		next = link;
	}

	void InsertOut(Link* link)	{ // insert link as out
		link->out = this;
		out = link;
	}

	bool isLeaf() const	{
		return (next == this);
	}

	bool isRoot() const {
		return (out == this);
	}

	// degree : number of branches connecting to the node associated to this link
	int GetDegree()	const {
		int d = 1;
		const Link* link = next;
		while (link!=this)	{
			d++;
			link=link->next;
		}
		return d;
	}
};


class Tree {

	public:

	Tree();
	// default constructor: set member pointers to 0

	Tree(const Tree* from);
	// clones the entire Link structure
	// but does NOT clone the Nodes and Branches
	// calls RecursiveClone

	Tree(string filename);
	// create a tree by reading into a file (netwick format expected)
	// calls ReadFromStream

	virtual ~Tree();
	// calls RecursiveDelete
	// but does NOT delete the Nodes and Branches
 
	Link* GetRoot() const {return root;}
	void RootAt(Link* newroot);
	
	void RegisterWith(const TaxonSet* taxset);
	// Registers all leaves of the tree with an external TaxonSet
	// the taxon set defines a map between taxon names and indices (between 0 and P-1)
	// the tree is recursively traversed
	// each leaf's name is looked for in the map of the taxon set
	// if not found : an error is emitted
	// otherwise, the leaf's index is set equal to the index of the corresponding taxon
	
	Link* RegisterWith(const TaxonSet* taxset, Link* from);
	// recursive function called by RegisterWith

	virtual string GetBranchName(const Link* link) const {return link->GetBranch()->GetName();}
	virtual string GetNodeName(const Link* link) const {return link->GetNode()->GetName();}
	// trivial accessors
	// they can be useful to override, so as to bypass Branch::GetName() and Node::GetName()

	void EraseInternalNodeName();
	void EraseInternalNodeName(Link* from);

	void Print(ostream& os,const Link* from) const ;
	void Print(ostream& os) const;
	// printing int netwick format

	void RecursiveCreateTBL(Link* from, int Nstate);
	void RecursiveDeleteTBL(Link* from);
	// for creating and deleting the arrays of conditional likelihoods associated with each link
	// called by PhyloProcess

	protected:

	void ReadFromStream(istream& is);
	// reading a tree from a stream:
	// recursively invokes the two following functions

	Link* ParseGroup(string input, Link* from);
	// a group is an expression of one of the two following forms:
	//
	// 	(Body)Node_name
	// 	(Body)Node_name:Branch_name
	//
	// where Body is a list, and Node_name and Branch_name are 2 strings
	// Node_name may be an empty string
	//
	// Node_name cannot contain the ':' character, but Branch_name can
	// thus, if the group reads "(BODY)A:B:C"
	// then Node_name = "A" and Branch_name = "B:C"

	Link* ParseList(string input, Node* node);
	// a list is an expression of the form X1,X2,...Xn
	// where Xi is a group 

	void RecursiveClone(const Link* from, Link* to);
	// Used by Tree(const Tree* from)
	// only clone the Links, and their mutual relations
	// does not copy the Node or Branch objects

	// deletes the link structure
	// does not delete the Node or Branch objects
	void RecursiveDelete(Link* from);

	void SetRoot(Link* link) {root = link;}

	// data fields
	// just 2 pointers, to the root and to a list of taxa
	Link* root;
	const TaxonSet* taxset;
};


#endif // TREE_H
