# Supplementary material for: A mixed relaxed clock model
Source: Philos Trans R Soc Lond B Biol Sci. 2016 Jul 19;371(1699):20150132. doi: 10.1098/rstb.2015.0132 (PMC4920333; doi:10.1098/rstb.2015.0132)
Supplement: Source code [file rstb20150132supp3.gz › coevolmixedclock/sources/stabledistribution.cpp]

#include "stabledistribution.h"
#include <cmath>
#include <iostream>
#include "global.h"

const double StableDistribution::grid[40][10000] = {{41.19088657490408,2.161293596225226,1.479765824554203,1.080151795682783,
                                                     0.7961531710271373,0.5755729631821968,0.3951379559639741,0.2424241812951362,
                                                     0.1100111608631726,-0.006889884290231319,-0.1115501199044011,
                                                     -0.2063036250409217,-0.2928743826338228,-0.3725720050253582,-0.4464147580791522,
                                                     -0.5152100623011202,-0.57960897487014,-0.6401441350484121,-0.6972568533208576,
                                                     -0.7513168708485051,-0.8026370476074692,-0.8514844652396724,-0.8980889461666648,
                                                     -0.942649678557361,-0.9853404311189867,-1.026313703278911,-1.065704061388409,
                                                     -1.103630845329184,-1.140200382941813,-1.175507815925384,-1.209638616251577,
                                                     -1.242669853988175,-1.274671263890129,-1.305706147913136,-1.33583214303905,
                                                     -1.365101877838156,-1.393563536573589,-1.421261346046146,-1.448235997540502,
                                                     -1.474525013986191,-1.500163070654384,-1.525182276273292,-1.549612420284028,
                                                     -1.5734811910164,-1.596814368794987,-1.619635997355094,-1.641968536428236,
                                                     -1.663832997926396,-1.685249067796318,-1.706235215316209,-1.726808791356596,
                                                     -1.746986116916202,-1.766782563065545,-1.786212623279966,-1.805289979015355,
                                                     -1.824027559270307,-1.842437594784595,-1.860531667443414,-1.878320755387482,
                                                     -1.895815274269291,-1.913025115044014,-1.929959678638606,-1.946627907803578,
                                                     -1.963038316417806,-1.979199016486962,-1.995117743050017,-2.010801877185396,
                                                     -2.026258467288172,-2.04149424877193,-2.056515662333238,-2.071328870902766,
                                                     -2.08593977539479,-2.100354029355874,-2.1145770526038,-2.128614043939144,
                                                     -2.142469993004148,-2.156149691356642,-2.169657742820533,-2.182998573168867,
                                                     -2.196176439190453,-2.209195437186542,-2.222059510940037,-2.234772459196051,
                                                     -2.24733794268932,-2.259759490751046,-2.272040507524993,-2.284184277820265,
                                                     -2.296193972625949,-2.308072654310798,-2.319823281529304,-2.331448713853834,
                                                     -2.342951716150973,-2.354334962718865,-2.365601041201015,-2.376752456290925,
                                                     -2.387791633240803,-2.398720921186688,-2.409542596301364,-2.420258864785682,
                                                     -2.430871865708117,-2.44138367370171,-2.451796301526907,-2.462111702508216,
                                                     -2.472331772852067,-2.482458353852762,-2.492493233992927,-2.502438150944481,
                                                     -2.512294793475701,-2.522064803269646,-2.53174977665882,-2.541351266280674,
                                                     -2.550870782658237,-2.560309795709908,-2.56966973619218,-2.578951997078843,
                                                     -2.588157934879993,-2.597288870903973,-2.606346092465186,-2.615330854040527,
                                                     -2.624244378377068,-2.633087857553401,-2.64186245399698,-2.650569301459615,
                                                     -2.659209505953171,-2.667784146647405,-2.676294276731771,-2.684740924242901,
                                                     -2.6931250928594,-2.701447762665494,-2.709709890884973,-2.717912412586821,
                                                     -2.726056241363815,-2.734142269985345,-2.742171371025607,-2.750144397468285,
                                                     -2.758062183288763,-2.765925544014871,-2.773735277267091,-2.781492163279146,
                                                     -2.789196965399789,-2.796850430576628,-2.804453289822739,-2.812006258666801,
                                                     -2.819510037587439,-2.826965312432457,-2.834372754823551,-2.841733022547145,
                                                     -2.849046759931874,-2.856314598213296,-2.863537155886319,-2.870715039045853,
                                                     -2.87784884171615,-2.884939146169279,-2.891986523233168,-2.898991532589614,
                                                     -2.905954723062659,-2.912876632897694,-2.919757790031653,-2.926598712354633,
                                                     -2.933399907963266,-2.940161875406155,-2.946885103921666,-2.95357007366836,
                                                     -2.960217255948344,-2.96682711342379,-2.973400100326883,-2.979936662663422,
                                                     -2.986437238410316,-2.992902257707185,-2.999332143042282,-3.005727309432928,
                                                     -3.012088164600664,-3.018415109141299,-3.024708536690024,-3.030968834081783,
                                                     -3.03719638150704,-3.043391552663121,-3.049554714901258,-3.055686229369507,
                                                     -3.061786451151656,-3.067855729402269,-3.073894407477989,-3.079902823065233,
                                                     -3.085881308304378,-3.091830189910576,-3.097749789291294,-3.103640422660683,
                                                     -3.109502401150887,-3.115336030920387,-3.121141613259467,-3.126919444692902,
                                                     -3.132669817079955,-3.138393017711756,-3.144089329406166,-3.149759030600179,
                                                     -3.155402395439956,-3.161019693868556,-3.166611191711439,-3.172177150759798,
                                                     -3.177717828851804,-3.183233479951803,-3.188724354227554,-3.194190698125536,
                                                     -3.19963275444441,-3.205050762406668,-3.210444957728534,-3.215815572688168,
                                                     -3.221162836192216,-3.226486973840756,-3.231788207990694,-3.23706675781764,
                                                     -3.24232283937632,-3.24755666565956,-3.252768446655878,-3.25795838940574,
                                                     -3.26312669805649,-3.268273573916015,-3.273399215505175,-3.278503818609018,
                                                     -3.283587576326832,-3.288650679121052,-3.293693314865064,-3.298715668889928,
                                                     -3.303717924030047,-3.308700260667825,-3.31366285677732,-3.31860588796694,
                                                     -3.323529527521186,-3.328433946441489,-3.333319313486145,-3.338185795209387,
                                                     -3.343033555999605,-3.347862758116745,-3.352673561728901,-3.357466124948126,
                                                     -3.362240603865476,-3.366997152585321,-3.371735923258912,-3.376457066117266,
                                                     -3.381160729503336,-3.385847059903535,-3.390516201978583,-3.395168298593734,
                                                     -3.399803490848362,-3.40442191810496,-3.409023718017527,-3.413609026559391,
                                                     -3.418177978050462,-3.422730705183934,-3.427267339052453,-3.431788009173758,
                                                     -3.436292843515815,-3.440781968521447,-3.445255509132475,-3.449713588813393,
                                                     -3.454156329574566,-3.45858385199498,-3.462996275244551,-3.467393717105998,
                                                     -3.471776293996291,-3.476144120987692,-3.480497311828388,-3.484835978962728,
                                                     -3.489160233551082,-3.493470185489314,-3.497765943427897,-3.502047614790658,
                                                     -3.506315305793182,-3.510569121460862,-3.514809165646619,-3.519035541048295,
                                                     -3.52324834922572,-3.527447690617467,-3.531633664557297,-3.535806369290312,
                                                     -3.539965901988804,-3.54411235876782,-3.548245834700448,-3.552366423832827,
                                                     -3.556474219198882,-3.560569312834807,-3.564651795793277,-3.568721758157418,
                                                     -3.572779289054523,-3.576824476669531,-3.580857408258265,-3.584878170160444,
                                                     -3.58888684781246,-3.592883525759944,-3.596868287670099,-3.600841216343836,
                                                     -3.604802393727692,-3.608751900925545,-3.612689818210132,-3.616616225034363,
                                                     -3.620531200042457,-3.624434821080874,-3.628327165209074,-3.632208308710089,
                                                     -3.636078327100923,-3.639937295142774,-3.643785286851086,-3.64762237550544,
                                                     -3.651448633659277,-3.655264133149457,-3.659068945105673,-3.662863139959699,
                                                     -3.666646787454494,-3.670419956653153,-3.674182715947722,-3.67793513306786,
                                                     -3.681677275089365,-3.685409208442572,-3.6891309989206,-3.692842711687486,
                                                     -3.696544411286171,-3.700236161646377,-3.703918026092349,-3.707590067350476,
                                                     -3.711252347556796,-3.714904928264384,-3.718547870450617,-3.722181234524339,
                                                     -3.725805080332901,-3.729419467169103,-3.733024453778024,-3.73662009836375,
                                                     -3.740206458595994,-3.74378359161662,-3.747351554046067,-3.750910401989671,
                                                     -3.7544601910439,-3.758000976302487,-3.761532812362474,-3.765055753330164,
                                                     -3.76856985282699,-3.772075163995287,-3.775571739503984,-3.779059631554215,
                                                     -3.782538891884836,-3.786009571777874,-3.78947172206389,-3.792925393127257,
                                                     -3.796370634911374,-3.799807496923794,-3.803236028241285,-3.806656277514808,
                                                     -3.810068292974434,-3.813472122434185,-3.816867813296802,-3.820255412558456,
                                                     -3.823634966813377,-3.82700652225843,-3.830370124697621,-3.833725819546535,
                                                     -3.83707365183672,-3.840413666220005,-3.843745906972755,-3.847070418000069,
                                                     -3.850387242839925,-3.853696424667256,-3.856998006297976,-3.860292030192954,
                                                     -3.863578538461926,-3.866857572867356,-3.870129174828245,-3.873393385423889,
                                                     -3.876650245397582,-3.879899795160269,-3.883142074794155,-3.88637712405626,
                                                     -3.889604982381926,-3.892825688888279,-3.896039282377644,-3.899245801340914,
                                                     -3.902445283960875,-3.905637768115482,-3.908823291381102,-3.912001891035701,
                                                     -3.915173604061998,-3.918338467150577,-3.921496516702951,-3.924647788834597,
                                                     -3.927792319377938,-3.9309301438853,-3.93406129763182,-3.937185815618321,
                                                     -3.940303732574148,-3.943415082959973,-3.946519900970553,-3.949618220537462,
                                                     -3.952710075331788,-3.955795498766784,-3.958874524000506,-3.961947183938393,
                                                     -3.965013511235835,-3.968073538300699,-3.971127297295818,-3.974174820141466,
                                                     -3.97721613851778,-3.98025128386717,-3.98328028739669,-3.986303180080379,
                                                     -3.989319992661578,-3.992330755655212,-3.995335499350051,-3.998334253810937,
                                                     -4.001327048880987,-4.004313914183766,-4.00729487912544,-4.01026997289689,
                                                     -4.013239224475817,-4.016202662628809,-4.019160315913385,-4.022112212680018,
                                                     -4.025058381074132,-4.027998849038075,-4.030933644313066,-4.033862794441122,
                                                     -4.036786326766959,-4.039704268439876,-4.042616646415609,-4.045523487458166,
                                                     -4.048424818141644,-4.051320664852019,-4.054211053788921,-4.05709601096738,
                                                     -4.059975562219556,-4.062849733196455,-4.065718549369613,-4.068582036032768,
                                                     -4.071440218303511,-4.074293121124918,-4.077140769267162,-4.07998318732911,
                                                     -4.082820399739893,-4.085652430760472,-4.088479304485172,-4.091301044843205,
                                                     -4.094117675600178,-4.09692922035958,-4.09973570256425,-4.102537145497836,
                                                     -4.10533357228623,-4.108125005898992,-4.110911469150753,-4.113692984702607,
                                                     -4.116469575063486,-4.119241262591519,-4.122008069495372,-4.124770017835586,
                                                     -4.12752712952588,-4.13027942633446,-4.133026929885301,-4.135769661659417,
                                                     -4.138507642996121,-4.141240895094265,-4.143969439013474,-4.14669329567536,
                                                     -4.149412485864724,-4.15212703023075,-4.154836949288178,-4.157542263418472,
                                                     -4.16024299287097,-4.162939157764021,-4.165630778086119,-4.168317873697011,
                                                     -4.171000464328803,-4.173678569587054,-4.176352208951849,-4.179021401778876,
                                                     -4.181686167300475,-4.184346524626687,-4.18700249274629,-4.18965409052782,
                                                     -4.192301336720585,-4.194944249955668,-4.197582848746917,-4.200217151491929,
                                                     -4.202847176473019,-4.205472941858179,-4.208094465702035,-4.210711765946784,
                                                     -4.213324860423125,-4.215933766851181,-4.218538502841414,-4.221139085895526,
                                                     -4.223735533407351,-4.226327862663742,-4.228916090845444,-4.231500235027965,
                                                     -4.234080312182425,-4.236656339176416,-4.239228332774833,-4.24179630964071,
                                                     -4.244360286336044,-4.246920279322607,-4.249476304962756,-4.252028379520229,
                                                     -4.254576519160939,-4.257120739953753,-4.25966105787127,-4.262197488790587,
                                                     -4.26473004849406,-4.267258752670053,-4.269783616913686,-4.272304656727573,
                                                     -4.274821887522545,-4.277335324618383,-4.279844983244527,-4.282350878540784,
                                                     -4.284853025558037,-4.28735143925893,-4.289846134518566,-4.29233712612518,
                                                     -4.29482442878082,-4.297308057102012,-4.299788025620423,-4.302264348783515,
                                                     -4.304737040955197,-4.307206116416465,-4.30967158936604,-4.312133473921,
                                                     -4.314591784117401,-4.317046533910899,-4.31949773717736,-4.32194540771347,
                                                     -4.324389559237333,-4.326830205389068,-4.3292673597314,-4.331701035750242,
                                                     -4.334131246855275,-4.336558006380518,-4.338981327584904,-4.341401223652834,
                                                     -4.343817707694738,-4.346230792747627,-4.348640491775641,-4.35104681767059,
                                                     -4.353449783252488,-4.355849401270089,-4.358245684401415,-4.360638645254272,
                                                     -4.363028296366772,-4.365414650207846,-4.367797719177748,-4.370177515608564,
                                                     -4.372554051764704,-4.3749273398434,-4.377297391975195,-4.379664220224429,
                                                     -4.382027836589717,-4.384388253004427,-4.386745481337152,-4.389099533392179,
                                                     -4.39145042090995,-4.393798155567522,-4.396142748979024,-4.398484212696106,
                                                     -4.400822558208389,-4.403157796943904,-4.405489940269535,-4.407818999491452,
                                                     -4.410144985855543,-4.412467910547843,-4.414787784694956,-4.417104619364474,
                                                     -4.419418425565398,-4.421729214248544,-4.424036996306959,-4.426341782576322,
                                                     -4.428643583835346,-4.430942410806179,-4.433238274154796,-4.435531184491394,
                                                     -4.437821152370776,-4.440108188292739,-4.442392302702453,-4.44467350599084,
                                                     -4.44695180849495,-4.449227220498331,-4.451499752231398,-4.453769413871798,
                                                     -4.456036215544772,-4.458300167323514,-4.460561279229528,-4.462819561232978,
                                                     -4.465075023253043,-4.467327675158257,-4.469577526766859,-4.47182458784713,
                                                     -4.474068868117735,-4.476310377248054,-4.478549124858517,-4.480785120520934,
                                                     -4.48301837375882,-4.485248894047721,-4.487476690815534,-4.489701773442826,
                                                     -4.491924151263152,-4.494143833563365,-4.496360829583929,-4.498575148519229,
                                                     -4.500786799517871,-4.502995791682993,-4.505202134072557,-4.507405835699656,
                                                     -4.509606905532802,-4.511805352496224,-4.514001185470158,-4.516194413291133,
                                                     -4.518385044752261,-4.520573088603519,-4.522758553552029,-4.524941448262339,
                                                     -4.5271217813567,-4.529299561415339,-4.531474796976735,-4.533647496537884,
                                                     -4.535817668554572,-4.537985321441636,-4.540150463573234,-4.542313103283101,
                                                     -4.54447324886481,-4.546630908572032,-4.548786090618789,-4.550938803179705,
                                                     -4.553089054390265,-4.555236852347056,-4.557382205108018,-4.559525120692691,
                                                     -4.561665607082454,-4.563803672220772,-4.565939324013429,-4.568072570328774,
                                                     -4.570203418997949,-4.572331877815126,-4.574457954537741,-4.576581656886722,
                                                     -4.578702992546719,-4.580821969166328,-4.582938594358319,-4.585052875699859,
                                                     -4.587164820732731,-4.589274436963556,-4.591381731864011,-4.593486712871043,
                                                     -4.595589387387088,-4.597689762780279,-4.599787846384662,-4.601883645500401,
                                                     -4.603977167393991,-4.606068419298462,-4.608157408413584,-4.610244141906071,
                                                     -4.612328626909782,-4.614410870525921,-4.61649087982324,-4.61856866183823,
                                                     -4.62064422357532,-4.622717572007072,-4.624788714074374,-4.626857656686627,
                                                     -4.628924406721941,-4.63098897102732,-4.633051356418849,-4.635111569681881,
                                                     -4.63716961757122,-4.639225506811307,-4.641279244096396,-4.64333083609074,
                                                     -4.645380289428766,-4.647427610715253,-4.64947280652551,-4.65151588340555,
                                                     -4.653556847872263,-4.655595706413587,-4.657632465488684,-4.659667131528103,
                                                     -4.661699710933955,-4.663730210080075,-4.665758635312193,-4.667784992948092,
                                                     -4.66980928927778,-4.671831530563645,-4.673851723040622,-4.675869872916348,
                                                     -4.677885986371326,-4.679900069559078,-4.681912128606306,-4.683922169613042,
                                                     -4.685930198652809,-4.687936221772768,-4.689940244993876,-4.69194227431103,
                                                     -4.693942315693224,-4.695940375083694,-4.697936458400065,-4.699930571534503,
                                                     -4.701922720353852,-4.703912910699788,-4.705901148388955,-4.707887439213113,
                                                     -4.709871788939276,-4.711854203309854,-4.713834688042794,-4.715813248831716,
                                                     -4.71778989134605,-4.719764621231178,-4.721737444108564,-4.72370836557589,
                                                     -4.725677391207191,-4.727644526552987,-4.729609777140418,-4.731573148473368,
                                                     -4.733534646032601,-4.73549427527589,-4.73745204163814,-4.739407950531522,
                                                     -4.741362007345596,-4.743314217447435,-4.745264586181754,-4.74721311887103,
                                                     -4.749159820815627,-4.751104697293919,-4.753047753562408,-4.754988994855848,
                                                     -4.756928426387362,-4.758866053348562,-4.760801880909668,-4.762735914219624,
                                                     -4.764668158406212,-4.766598618576174,-4.76852729981532,-4.770454207188646,
                                                     -4.772379345740446,-4.774302720494426,-4.776224336453811,-4.778144198601464,
                                                     -4.780062311899987,-4.781978681291838,-4.783893311699436,-4.785806208025269,
                                                     -4.787717375152004,-4.789626817942588,-4.791534541240361,-4.793440549869156,
                                                     -4.795344848633404,-4.79724744231824,-4.799148335689606,-4.801047533494347,
                                                     -4.802945040460324,-4.804840861296504,-4.806735000693066,-4.808627463321502,
                                                     -4.81051825383471,-4.812407376867098,-4.81429483703468,-4.816180638935171,
                                                     -4.818064787148087,-4.819947286234836,-4.821828140738819,-4.82370735518552,
                                                     -4.825584934082601,-4.827460881919996,-4.829335203170003,-4.831207902287377,
                                                     -4.833078983709421,-4.834948451856076,-4.836816311130011,-4.838682565916716,
                                                     -4.840547220584586,-4.842410279485014,-4.844271746952478,-4.846131627304626,
                                                     -4.847989924842364,-4.849846643849945,-4.851701788595051,-4.853555363328878,
                                                     -4.855407372286225,-4.857257819685575,-4.859106709729176,-4.860954046603129,
                                                     -4.862799834477469,-4.864644077506244,-4.8664867798276,-4.868327945563861,
                                                     -4.870167578821607,-4.872005683691757,-4.873842264249648,-4.87567732455511,
                                                     -4.877510868652552,-4.879342900571032,-4.881173424324337,-4.883002443911063,
                                                     -4.884829963314688,-4.886655986503648,-4.888480517431415,-4.890303560036569,
                                                     -4.892125118242874,-4.893945195959353,-4.895763797080359,-4.897580925485651,
                                                     -4.899396585040465,-4.901210779595584,-4.903023512987416,-4.90483478903806,
                                                     -4.906644611555379,-4.908452984333068,-4.910259911150728,-4.912065395773933,
                                                     -4.913869441954299,-4.915672053429556,-4.917473233923609,-4.919272987146616,
                                                     -4.921071316795045,-4.922868226551749,-4.924663720086031,-4.926457801053705,
                                                     -4.928250473097168,-4.930041739845465,-4.931831604914349,-4.93362007190635,
                                                     -4.93540714441084,-4.937192826004093,-4.938977120249351,-4.940760030696885,
                                                     -4.942541560884063,-4.944321714335405,-4.94610049456265,-4.947877905064816,
                                                     -4.949653949328261,-4.951428630826744,-4.953201953021486,-4.95497391936123,
                                                     -4.956744533282299,-4.958513798208658,-4.960281717551972,-4.962048294711664,
                                                     -4.963813533074974,-4.965577436017016,-4.967340006900838,-4.969101249077476,
                                                     -4.970861165886016,-4.972619760653643,-4.974377036695704,-4.976132997315763,
                                                     -4.977887645805651,-4.979640985445531,-4.981393019503942,-4.983143751237863,
                                                     -4.984893183892761,-4.98664132070265,-4.98838816489014,-4.990133719666493,
                                                     -4.991877988231677,-4.993620973774414,-4.995362679472239,-4.997103108491547,
                                                     -4.998842263987649,-5.000580149104818,-5.002316766976347,-5.004052120724593,
                                                     -5.005786213461034,-5.007519048286315,-5.0092506282903,-5.01098095655212,
                                                     -5.012710036140225,-5.014437870112432,-5.016164461515974,-5.017889813387547,
                                                     -5.019613928753362,-5.021336810629188,-5.023058462020407,-5.024778885922052,
                                                     -5.026498085318864,-5.028216063185332,-5.029932822485743,-5.031648366174228,
                                                     -5.033362697194807,-5.035075818481436,-5.036787732958053,-5.038498443538623,
                                                     -5.040207953127181,-5.041916264617881,-5.043623380895038,-5.045329304833173,
                                                     -5.047034039297056,-5.048737587141752,-5.050439951212664,-5.052141134345575,
                                                     -5.053841139366691,-5.055539969092689,-5.057237626330751,-5.058934113878614,
                                                     -5.060629434524609,-5.062323591047703,-5.06401658621754,-5.065708422794485,
                                                     -5.067399103529665,-5.069088631165004,-5.070777008433274,-5.072464238058127,
                                                     -5.07415032275414,-5.075835265226853,-5.077519068172809,-5.079201734279596,
                                                     -5.080883266225884,-5.082563666681465,-5.08424293830729,-5.085921083755514,
                                                     -5.087598105669528,-5.089274006683999,-5.090948789424912,-5.092622456509601,
                                                     -5.094295010546795,-5.095966454136649,-5.097636789870785,-5.099306020332326,
                                                     -5.100974148095937,-5.102641175727858,-5.104307105785943,-5.105971940819697,
                                                     -5.107635683370307,-5.109298335970685,-5.110959901145499,-5.11262038141121,
                                                     -5.114279779276108,-5.115938097240347,-5.117595337795977,-5.119251503426985,
                                                     -5.120906596609323,-5.122560619810948,-5.124213575491851,-5.125865466104097,
                                                     -5.127516294091853,-5.129166061891426,-5.130814771931294,-5.132462426632141,
                                                     -5.13410902840689,-5.135754579660733,-5.13739908279117,-5.139042540188034,
                                                     -5.140684954233532,-5.142326327302268,-5.143966661761283,-5.145605959970083,
                                                     -5.147244224280672,-5.148881457037582,-5.150517660577908,-5.152152837231334,
                                                     -5.153786989320169,-5.155420119159377,-5.157052229056605,-5.158683321312217,
                                                     -5.160313398219323,-5.161942462063808,-5.163570515124364,-5.165197559672521,
                                                     -5.166823597972675,-5.168448632282116,-5.170072664851062,-5.171695697922686,
                                                     -5.173317733733143,-5.174938774511604,-5.176558822480281,-5.178177879854457,
                                                     -5.179795948842515,-5.181413031645966,-5.183029130459478,-5.184644247470904,
                                                     -5.186258384861309,-5.187871544804998,-5.189483729469546,-5.191094941015824,
                                                     -5.192705181598026,-5.194314453363696,-5.195922758453757,-5.197530099002538,
                                                     -5.199136477137798,-5.200741894980758,-5.20234635464612,-5.203949858242102,
                                                     -5.205552407870459,-5.207154005626509,-5.208754653599164,-5.21035435387095,
                                                     -5.211953108518037,-5.213550919610261,-5.215147789211155,-5.21674371937797,
                                                     -5.2183387121617,-5.219932769607112,-5.221525893752765,-5.223118086631038,
                                                     -5.224709350268158,-5.226299686684217,-5.227889097893203,-5.229477585903023,
                                                     -5.231065152715525,-5.232651800326526,-5.234237530725832,-5.235822345897264,
                                                     -5.237406247818683,-5.238989238462013,-5.240571319793261,-5.242152493772548,
                                                     -5.243732762354124,-5.245312127486397,-5.246890591111955,-5.248468155167588,
                                                     -5.25004482158431,-5.251620592287384,-5.253195469196345,-5.254769454225019,
                                                     -5.256342549281551,-5.25791475626842,-5.259486077082469,-5.261056513614923,
                                                     -5.26262606775141,-5.264194741371985,-5.265762536351153,-5.267329454557888,
                                                     -5.268895497855654,-5.270460668102431,-5.272024967150732,-5.273588396847625,
                                                     -5.275150959034757,-5.276712655548372,-5.278273488219331,-5.27983345887314,
                                                     -5.281392569329961,-5.282950821404638,-5.28450821690672,-5.286064757640475,
                                                     -5.287620445404915,-5.289175281993815,-5.290729269195735,-5.292282408794034,
                                                     -5.293834702566899,-5.295386152287357,-5.296936759723299,-5.298486526637499,
                                                     -5.300035454787633,-5.301583545926298,-5.303130801801034,-5.30467722415434,
                                                     -5.306222814723695,-5.307767575241576,-5.309311507435481,-5.310854613027941,
                                                     -5.312396893736545,-5.313938351273956,-5.315478987347931,-5.317018803661338,
                                                     -5.318557801912174,-5.320095983793587,-5.321633350993892,-5.323169905196587,
                                                     -5.324705648080376,-5.326240581319183,-5.327774706582173,-5.329308025533766,
                                                     -5.330840539833661,-5.332372251136846,-5.333903161093622,-5.335433271349619,
                                                     -5.33696258354581,-5.338491099318534,-5.340018820299509,-5.34154574811585,
                                                     -5.343071884390089,-5.344597230740188,-5.346121788779559,-5.34764556011708,
                                                     -5.349168546357112,-5.350690749099515,-5.352212169939664,-5.353732810468469,
                                                     -5.355252672272389,-5.356771756933448,-5.358290066029252,-5.359807601133007,
                                                     -5.361324363813533,-5.36284035563528,-5.364355578158346,-5.365870032938493,
                                                     -5.36738372152716,-5.368896645471483,-5.370408806314305,-5.3719202055942,
                                                     -5.373430844845481,-5.374940725598219,-5.376449849378259,-5.377958217707233,
                                                     -5.379465832102578,-5.38097269407755,-5.38247880514124,-5.383984166798588,
                                                     -5.385488780550397,-5.386992647893352,-5.388495770320032,-5.389998149318925,
                                                     -5.391499786374444,-5.393000682966939,-5.394500840572717,-5.396000260664051,
                                                     -5.397498944709197,-5.39899689417241,-5.400494110513954,-5.401990595190122,
                                                     -5.403486349653245,-5.404981375351711,-5.406475673729975,-5.407969246228575,
                                                     -5.409462094284147,-5.410954219329437,-5.412445622793316,-5.413936306100794,
                                                     -5.415426270673033,-5.416915517927361,-5.418404049277286,-5.41989186613251,
                                                     -5.421378969898941,-5.422865361978708,-5.424351043770173,-5.425836016667947,
                                                     -5.4273202820629,-5.428803841342176,-5.430286695889205,-5.431768847083719,
                                                     -5.433250296301763,-5.434731044915706,-5.436211094294257,-5.437690445802479,
                                                     -5.439169100801797,-5.440647060650014,-5.442124326701326,-5.443600900306328,
                                                     -5.445076782812033,-5.446551975561883,-5.448026479895757,-5.449500297149992,
                                                     -5.450973428657386,-5.452445875747217,-5.453917639745253,-5.455388721973765,
                                                     -5.456859123751537,-5.45832884639388,-5.459797891212644,-5.46126625951623,
                                                     -5.462733952609603,-5.464200971794298,-5.465667318368442,-5.467132993626757,
                                                     -5.468597998860577,-5.470062335357855,-5.47152600440318,-5.472989007277785,
                                                     -5.47445134525956,-5.475913019623063,-5.477374031639531,-5.478834382576893,
                                                     -5.480294073699779,-5.481753106269534,-5.483211481544228,-5.484669200778665,
                                                     -5.486126265224399,-5.487582676129741,-5.489038434739771,-5.490493542296351,
                                                     -5.491948000038134,-5.493401809200574,-5.494854971015941,-5.496307486713328,
                                                     -5.49775935751866,-5.499210584654713,-5.500661169341116,-5.502111112794366,
                                                     -5.503560416227837,-5.505009080851792,-5.506457107873392,-5.507904498496709,
                                                     -5.509351253922732,-5.510797375349382,-5.512242863971521,-5.513687720980959,
                                                     -5.515131947566469,-5.516575544913795,-5.518018514205662,-5.519460856621786,
                                                     -5.520902573338885,-5.52234366553069,-5.523784134367952,-5.525223981018453,
                                                     -5.526663206647018,-5.528101812415522,-5.529539799482903,-5.530977169005169,
                                                     -5.532413922135407,-5.533850060023798,-5.535285583817621,-5.536720494661264,
                                                     -5.538154793696236,-5.539588482061175,-5.541021560891856,-5.542454031321203,
                                                     -5.543885894479297,-5.545317151493386,-5.546747803487893,-5.548177851584427,
                                                     -5.549607296901794,-5.551036140556,-5.552464383660266,-5.553892027325036,
                                                     -5.555319072657985,-5.556745520764027,-5.558171372745328,-5.559596629701311,
                                                     -5.561021292728667,-5.562445362921363,-5.563868841370652,-5.565291729165081,
                                                     -5.566714027390501,-5.568135737130074,-5.569556859464282,-5.570977395470938,
                                                     -5.572397346225192,-5.573816712799541,-5.575235496263838,-5.576653697685299,
                                                     -5.578071318128512,-5.579488358655448,-5.580904820325466,-5.582320704195323,
                                                     -5.583736011319183,-5.585150742748624,-5.586564899532647,-5.587978482717686,
                                                     -5.589391493347612,-5.590803932463746,-5.592215801104865,-5.593627100307209,
                                                     -5.595037831104491,-5.596447994527904,-5.597857591606132,-5.599266623365353,
                                                     -5.600675090829251,-5.602082995019022,-5.603490336953382,-5.604897117648578,
                                                     -5.60630333811839,-5.607708999374145,-5.609114102424722,-5.610518648276558,
                                                     -5.611922637933659,-5.613326072397605,-5.614728952667562,-5.616131279740284,
                                                     -5.617533054610124,-5.618934278269041,-5.620334951706609,-5.621735075910021,
                                                     -5.623134651864099,-5.624533680551304,-5.625932162951736,-5.627330100043149,
                                                     -5.628727492800955,-5.630124342198231,-5.631520649205729,-5.632916414791878,
                                                     -5.634311639922799,-5.635706325562304,-5.63710047267191,-5.638494082210842,
                                                     -5.639887155136042,-5.641279692402176,-5.64267169496164,-5.64406316376457,
                                                     -5.645454099758844,-5.646844503890094,-5.648234377101711,-5.649623720334851,
                                                     -5.651012534528443,-5.652400820619197,-5.653788579541609,-5.65517581222797,
                                                     -5.656562519608368,-5.657948702610702,-5.659334362160683,-5.660719499181844,
                                                     -5.662104114595546,-5.663488209320981,-5.664871784275186,-5.666254840373044,
                                                     -5.667637378527292,-5.669019399648529,-5.670400904645219,-5.671781894423703,
                                                     -5.6731623698882,-5.674542331940819,-5.67592178148156,-5.677300719408324,
                                                     -5.678679146616918,-5.680057064001063,-5.681434472452397,-5.682811372860487,
                                                     -5.684187766112827,-5.685563653094855,-5.686939034689949,-5.68831391177944,
                                                     -5.689688285242616,-5.691062155956726,-5.692435524796992,-5.693808392636609,
                                                     -5.695180760346753,-5.696552628796592,-5.697923998853283,-5.699294871381987,
                                                     -5.700665247245868,-5.702035127306105,-5.703404512421891,-5.704773403450449,
                                                     -5.706141801247026,-5.707509706664909,-5.708877120555426,-5.710244043767951,
                                                     -5.711610477149915,-5.712976421546806,-5.714341877802177,-5.715706846757654,
                                                     -5.71707132925294,-5.718435326125818,-5.719798838212162,-5.72116186634594,
                                                     -5.722524411359219,-5.723886474082172,-5.725248055343082,-5.726609155968351,
                                                     -5.727969776782501,-5.729329918608185,-5.730689582266186,-5.732048768575429,
                                                     -5.733407478352983,-5.734765712414066,-5.736123471572053,-5.73748075663848,
                                                     -5.738837568423049,-5.740193907733634,-5.741549775376288,-5.742905172155243,
                                                     -5.744260098872924,-5.745614556329946,-5.746968545325125,-5.748322066655479,
                                                     -5.749675121116237,-5.751027709500844,-5.752379832600961,-5.753731491206479,
                                                     -5.755082686105515,-5.756433418084424,-5.757783687927801,-5.759133496418489,
                                                     -5.760482844337579,-5.761831732464419,-5.76318016157662,-5.764528132450058,
                                                     -5.76587564585888,-5.76722270257551,-5.768569303370654,-5.769915449013303,
                                                     -5.771261140270742,-5.77260637790855,-5.773951162690608,-5.775295495379105,
                                                     -5.776639376734538,-5.777982807515724,-5.779325788479797,-5.78066832038222,
                                                     -5.782010403976786,-5.783352040015622,-5.784693229249198,-5.786033972426327,
                                                     -5.787374270294172,-5.788714123598252,-5.790053533082444,-5.791392499488991,
                                                     -5.792731023558502,-5.794069106029963,-5.795406747640736,-5.796743949126566,
                                                     -5.798080711221586,-5.799417034658321,-5.800752920167692,-5.802088368479022,
                                                     -5.803423380320041,-5.804757956416887,-5.806092097494116,-5.8074258042747,
                                                     -5.808759077480038,-5.810091917829956,-5.811424326042714,-5.812756302835007,
                                                     -5.814087848921975,-5.815418965017203,-5.816749651832727,-5.818079910079036,
                                                     -5.819409740465083,-5.82073914369828,-5.82206812048451,-5.823396671528128,
                                                     -5.824724797531967,-5.826052499197338,-5.827379777224041,-5.828706632310364,
                                                     -5.830033065153088,-5.831359076447495,-5.832684666887367,-5.834009837164994,
                                                     -5.835334587971175,-5.836658919995228,-5.837982833924986,-5.839306330446807,
                                                     -5.840629410245578,-5.841952074004715,-5.843274322406172,-5.844596156130441,
                                                     -5.845917575856559,-5.847238582262112,-5.848559176023235,-5.849879357814622,
                                                     -5.851199128309526,-5.852518488179764,-5.853837438095723,-5.855155978726358,
                                                     -5.856474110739204,-5.857791834800374,-5.859109151574566,-5.860426061725065,
                                                     -5.861742565913749,-5.863058664801091,-5.864374359046163,-5.865689649306641,
                                                     -5.86700453623881,-5.868319020497563,-5.86963310273641,-5.87094678360748,
                                                     -5.872260063761525,-5.873572943847921,-5.874885424514676,-5.876197506408433,
                                                     -5.877509190174471,-5.878820476456711,-5.88013136589772,-5.881441859138713,
                                                     -5.882751956819557,-5.884061659578778,-5.885370968053558,-5.886679882879747,
                                                     -5.88798840469186,-5.889296534123083,-5.890604271805276,-5.89191161836898,
                                                     -5.893218574443414,-5.894525140656485,-5.895831317634789,-5.897137106003614,
                                                     -5.898442506386943,-5.89974751940746,-5.901052145686552,-5.902356385844313,
                                                     -5.903660240499547,-5.90496371026977,-5.906266795771218,-5.907569497618846,
                                                     -5.908871816426334,-5.910173752806088,-5.911475307369248,-5.912776480725684,
                                                     -5.914077273484008,-5.915377686251571,-5.91667771963447,-5.917977374237549,
                                                     -5.919276650664403,-5.920575549517383,-5.921874071397597,-5.923172216904915,
                                                     -5.924469986637972,-5.925767381194171,-5.927064401169686,-5.928361047159464,
                                                     -5.929657319757234,-5.930953219555502,-5.932248747145561,-5.933543903117491,
                                                     -5.934838688060162,-5.93613310256124,-5.937427147207187,-5.938720822583266,
                                                     -5.940014129273543,-5.941307067860892,-5.942599638926997,-5.943891843052354,
                                                     -5.945183680816278,-5.9464751527969,-5.947766259571176,-5.949057001714889,
                                                     -5.950347379802647,-5.951637394407894,-5.952927046102906,-5.954216335458799,
                                                     -5.95550526304553,-5.9567938294319,-5.958082035185557,-5.959369880873,
                                                     -5.960657367059581,-5.961944494309509,-5.963231263185851,-5.964517674250538,
                                                     -5.965803728064365,-5.967089425186997,-5.968374766176969,-5.969659751591692,
                                                     -5.970944381987451,-5.972228657919414,-5.973512579941632,-5.97479614860704,
                                                     -5.976079364467465,-5.977362228073623,-5.978644739975126,-5.979926900720484,
                                                     -5.981208710857106,-5.982490170931307,-5.983771281488305,-5.985052043072229,
                                                     -5.98633245622612,-5.987612521491932,-5.988892239410539,-5.990171610521733,
                                                     -5.991450635364231,-5.992729314475675,-5.994007648392634,-5.995285637650613,
                                                     -5.996563282784046,-5.997840584326308,-5.999117542809711,-6.000394158765512,
                                                     -6.00167043272391,-6.002946365214055,-6.004221956764046,-6.005497207900935,
                                                     -6.006772119150731,-6.008046691038402,-6.009320924087875,-6.010594818822044,
                                                     -6.011868375762768,-6.013141595430875,-6.014414478346167,-6.015687025027418,
                                                     -6.016959235992381,-6.018231111757788,-6.019502652839353,-6.020773859751777,
                                                     -6.022044733008747,-6.023315273122941,-6.024585480606028,-6.025855355968675,
                                                     -6.027124899720545,-6.028394112370303,-6.029662994425614,-6.030931546393153,
                                                     -6.032199768778599,-6.033467662086644,-6.034735226820992,-6.036002463484362,
                                                     -6.037269372578493,-6.038535954604144,-6.039802210061095,-6.041068139448154,
                                                     -6.042333743263155,-6.043599022002965,-6.04486397616348,-6.046128606239635,
                                                     -6.047392912725401,-6.048656896113789,-6.049920556896853,-6.051183895565692,
                                                     -6.052446912610453,-6.05370960852033,-6.054971983783573,-6.056234038887484,
                                                     -6.057495774318423,-6.058757190561808,-6.06001828810212,-6.061279067422903,
                                                     -6.062539529006769,-6.063799673335395,-6.065059500889533,-6.066319012149006,
                                                     -6.067578207592713,-6.068837087698631,-6.070095652943817,-6.071353903804411,
                                                     -6.072611840755637,-6.073869464271807,-6.075126774826322,-6.076383772891673,
                                                     -6.077640458939446,-6.078896833440325,-6.080152896864089,-6.081408649679619,
                                                     -6.0826640923549,-6.083919225357019,-6.085174049152173,-6.086428564205666,
                                                     -6.087682770981917,-6.088936669944455,-6.090190261555927,-6.091443546278098,
                                                     -6.092696524571853,-6.0939491968972,-6.09520156371327,-6.096453625478324,
                                                     -6.097705382649748,-6.098956835684063,-6.10020798503692,-6.101458831163106,
                                                     -6.102709374516548,-6.103959615550309,-6.105209554716596,-6.10645919246676,
                                                     -6.107708529251295,-6.108957565519846,-6.110206301721207,-6.111454738303325,
                                                     -6.112702875713298,-6.113950714397384,-6.115198254800997,-6.116445497368713,
                                                     -6.117692442544269,-6.118939090770567,-6.120185442489676,-6.121431498142832,
                                                     -6.122677258170442,-6.123922723012087,-6.12516789310652,-6.126412768891673,
                                                     -6.127657350804655,-6.128901639281756,-6.130145634758448,-6.131389337669389,
                                                     -6.13263274844842,-6.133875867528574,-6.135118695342073,-6.136361232320331,
                                                     -6.137603478893956,-6.138845435492753,-6.140087102545725,-6.141328480481075,
                                                     -6.142569569726207,-6.14381037070773,-6.145050883851457,-6.146291109582413,
                                                     -6.147531048324827,-6.148770700502144,-6.150010066537019,-6.151249146851325,
                                                     -6.152487941866151,-6.153726452001804,-6.154964677677814,-6.156202619312931,
                                                     -6.157440277325133,-6.158677652131621,-6.159914744148827,-6.161151553792411,
                                                     -6.162388081477267,-6.163624327617521,-6.164860292626535,-6.166095976916909,
                                                     -6.167331380900483,-6.168566504988335,-6.16980134959079,-6.171035915117413,
                                                     -6.17227020197702,-6.173504210577673,-6.174737941326682,-6.175971394630612,
                                                     -6.177204570895281,-6.178437470525761,-6.179670093926381,-6.18090244150073,
                                                     -6.182134513651657,-6.183366310781273,-6.184597833290953,-6.185829081581339,
                                                     -6.187060056052339,-6.188290757103131,-6.189521185132162,-6.190751340537156,
                                                     -6.191981223715106,-6.193210835062285,-6.194440174974242,-6.195669243845806,
                                                     -6.196898042071087,-6.198126570043477,-6.199354828155654,-6.200582816799581,
                                                     -6.201810536366509,-6.203037987246979,-6.204265169830822,-6.205492084507164,
                                                     -6.206718731664423,-6.207945111690313,-6.209171224971849,-6.210397071895341,
                                                     -6.211622652846404,-6.212847968209952,-6.214073018370207,-6.215297803710692,
                                                     -6.216522324614243,-6.217746581463,-6.218970574638418,-6.22019430452126,
                                                     -6.221417771491606,-6.222640975928851,-6.223863918211706,-6.225086598718201,
                                                     -6.226309017825686,-6.227531175910833,-6.228753073349637,-6.229974710517418,
                                                     -6.231196087788824,-6.232417205537827,-6.233638064137733,-6.234858663961176,
                                                     -6.236079005380124,-6.237299088765878,-6.238518914489075,-6.239738482919691,
                                                     -6.240957794427038,-6.24217684937977,-6.243395648145881,-6.244614191092711,
                                                     -6.245832478586942,-6.247050510994603,-6.248268288681072,-6.249485812011074,
                                                     -6.250703081348687,-6.251920097057339,-6.253136859499813,-6.254353369038247,
                                                     -6.255569626034136,-6.256785630848331,-6.258001383841045,-6.25921688537185,
                                                     -6.260432135799683,-6.261647135482842,-6.262861884778991,-6.264076384045162,
                                                     -6.265290633637755,-6.266504633912538,-6.267718385224652,-6.268931887928609,
                                                     -6.270145142378295,-6.271358148926973,-6.272570907927281,-6.273783419731236,
                                                     -6.274995684690233,-6.276207703155049,-6.277419475475845,-6.278631002002163,
                                                     -6.279842283082931,-6.281053319066464,-6.282264110300465,-6.283474657132025,
                                                     -6.284684959907626,-6.285895018973144,-6.287104834673845,-6.288314407354392,
                                                     -6.289523737358843,-6.290732825030654,-6.291941670712681,-6.293150274747177,
                                                     -6.294358637475798,-6.295566759239604,-6.296774640379058,-6.297982281234028,
                                                     -6.299189682143789,-6.300396843447025,-6.301603765481829,-6.302810448585704,
                                                     -6.304016893095565,-6.305223099347742,-6.306429067677979,-6.307634798421433,
                                                     -6.308840291912683,-6.310045548485724,-6.311250568473971,-6.31245535221026,
                                                     -6.31365990002685,-6.314864212255423,-6.316068289227087,-6.317272131272375,
                                                     -6.318475738721248,-6.319679111903096,-6.32088225114674,-6.322085156780429,
                                                     -6.323287829131849,-6.324490268528116,-6.325692475295783,-6.326894449760839,
                                                     -6.32809619224871,-6.329297703084261,-6.330498982591798,-6.331700031095067,
                                                     -6.332900848917257,-6.334101436381,-6.335301793808374,-6.336501921520902,
                                                     -6.337701819839555,-6.338901489084753,-6.340100929576365,-6.341300141633711,
                                                     -6.342499125575563,-6.343697881720147,-6.344896410385144,-6.346094711887688,
                                                     -6.347292786544374,-6.348490634671252,-6.349688256583832,-6.350885652597086,
                                                     -6.352082823025446,-6.353279768182806,-6.354476488382527,-6.355672983937432,
                                                     -6.356869255159813,-6.358065302361427,-6.359261125853502,-6.360456725946734,
                                                     -6.361652102951291,-6.362847257176812,-6.36404218893241,-6.365236898526673,
                                                     -6.366431386267663,-6.36762565246292,-6.36881969741946,-6.370013521443781,
                                                     -6.371207124841857,-6.372400507919147,-6.373593670980589,-6.374786614330607,
                                                     -6.375979338273107,-6.377171843111484,-6.378364129148616,-6.379556196686871,
                                                     -6.380748046028105,-6.381939677473666,-6.38313109132439,-6.384322287880607,
                                                     -6.38551326744214,-6.386704030308306,-6.387894576777919,-6.389084907149288,
                                                     -6.39027502172022,-6.39146492078802,-6.392654604649494,-6.393844073600949,
                                                     -6.395033327938192,-6.396222367956534,-6.397411193950792,-6.398599806215285,
                                                     -6.399788205043839,-6.400976390729789,-6.402164363565975,-6.40335212384475,
                                                     -6.404539671857974,-6.40572700789702,-6.406914132252775,-6.408101045215635,
                                                     -6.409287747075515,-6.410474238121844,-6.411660518643565,-6.412846588929143,
                                                     -6.414032449266558,-6.415218099943311,-6.416403541246425,-6.417588773462441,
                                                     -6.418773796877426,-6.41995861177697,-6.421143218446186,-6.422327617169714,
                                                     -6.423511808231721,-6.424695791915901,-6.425879568505476,-6.427063138283199,
                                                     -6.428246501531352,-6.429429658531752,-6.430612609565744,-6.431795354914209,
                                                     -6.432977894857564,-6.434160229675759,-6.43534235964828,-6.436524285054155,
                                                     -6.437706006171945,-6.438887523279753,-6.440068836655223,-6.44124994657554,
                                                     -6.44243085331743,-6.443611557157163,-6.444792058370555,-6.445972357232963,
                                                     -6.447152454019295,-6.448332349004002,-6.449512042461087,-6.450691534664097,
                                                     -6.451870825886134,-6.453049916399847,-6.454228806477438,-6.455407496390664,
                                                     -6.456585986410831,-6.457764276808804,-6.458942367855001,-6.460120259819396,
                                                     -6.461297952971523,-6.462475447580472,-6.463652743914893,-6.464829842242995,
                                                     -6.46600674283255,-6.467183445950889,-6.468359951864909,-6.469536260841068,
                                                     -6.470712373145391,-6.471888289043467,-6.473064008800451,-6.474239532681067,
                                                     -6.475414860949605,-6.476589993869926,-6.477764931705461,-6.478939674719209,
                                                     -6.480114223173745,-6.481288577331212,-6.482462737453332,-6.483636703801395,
                                                     -6.484810476636272,-6.485984056218406,-6.48715744280782,-6.488330636664112,
                                                     -6.489503638046461,-6.490676447213625,-6.491849064423942,-6.49302148993533,
                                                     -6.494193724005293,-6.495365766890914,-6.496537618848861,-6.497709280135389,
                                                     -6.498880751006336,-6.500052031717127,-6.501223122522774,-6.502394023677878,
                                                     -6.503564735436628,-6.504735258052804,-6.505905591779774,-6.507075736870501,
                                                     -6.508245693577538,-6.509415462153031,-6.51058504284872,-6.511754435915942,
                                                     -6.512923641605625,-6.514092660168299,-6.515261491854087,-6.51643013691271,
                                                     -6.517598595593492,-6.518766868145351,-6.51993495481681,-6.52110285585599,
                                                     -6.522270571510618,-6.523438102028019,-6.524605447655124,-6.525772608638471,
                                                     -6.526939585224198,-6.528106377658054,-6.529272986185391,-6.530439411051172,
                                                     -6.531605652499966,-6.532771710775951,-6.533937586122918,-6.535103278784265,
                                                     -6.536268789003005,-6.537434117021761,-6.538599263082769,-6.539764227427881,
                                                     -6.540929010298562,-6.542093611935893,-6.543258032580571,-6.54442227247291,
                                                     -6.545586331852842,-6.546750210959918,-6.547913910033306,-6.549077429311798,
                                                     -6.550240769033803,-6.551403929437353,-6.552566910760103,-6.55372971323933,
                                                     -6.554892337111936,-6.556054782614446,-6.557217049983012,-6.55837913945341,
                                                     -6.559541051261045,-6.560702785640948,-6.56186434282778,-6.563025723055829,
                                                     -6.564186926559013,-6.565347953570882,-6.566508804324616,-6.567669479053027,
                                                     -6.568829977988561,-6.569990301363296,-6.571150449408944,-6.572310422356852,
                                                     -6.573470220438005,-6.574629843883021,-6.575789292922156,-6.576948567785304,
                                                     -6.578107668701998,-6.579266595901411,-6.580425349612352,-6.581583930063274,
                                                     -6.582742337482272,-6.58390057209708,-6.585058634135076,-6.586216523823282,
                                                     -6.587374241388364,-6.588531787056631,-6.589689161054042,-6.590846363606196,
                                                     -6.592003394938344,-6.593160255275382,-6.594316944841855,-6.595473463861957,
                                                     -6.596629812559532,-6.597785991158074,-6.598941999880727,-6.600097838950288,
                                                     -6.601253508589207,-6.602409009019585,-6.603564340463178,-6.604719503141397,
                                                     -6.605874497275307,-6.607029323085629,-6.60818398079274,-6.609338470616676,
                                                     -6.61049279277713,-6.611646947493451,-6.61280093498465,-6.613954755469396,
                                                     -6.615108409166021,-6.616261896292515,-6.617415217066531,-6.618568371705385,
                                                     -6.619721360426055,-6.620874183445184,-6.622026840979078,-6.623179333243708,
                                                     -6.624331660454713,-6.625483822827396,-6.626635820576726,-6.627787653917343,
                                                     -6.628939323063553,-6.630090828229331,-6.631242169628321,-6.632393347473839,
                                                     -6.633544361978871,-6.634695213356073,-6.635845901817775,-6.636996427575978,
                                                     -6.638146790842359,-6.639296991828265,-6.640447030744722,-6.641596907802427,
                                                     -6.642746623211756,-6.64389617718276,-6.645045569925167,-6.646194801648383,
                                                     -6.647343872561493,-6.648492782873259,-6.649641532792125,-6.650790122526214,
                                                     -6.651938552283328,-6.653086822270954,-6.654234932696258,-6.655382883766091,
                                                     -6.656530675686983,-6.657678308665154,-6.658825782906503,-6.659973098616616,
                                                     -6.661120256000766,-6.66226725526391,-6.663414096610693,-6.664560780245447,
                                                     -6.665707306372193,-6.666853675194638,-6.667999886916181,-6.669145941739909,
                                                     -6.670291839868601,-6.671437581504725,-6.672583166850442,-6.673728596107605,
                                                     -6.674873869477759,-6.676018987162143,-6.677163949361689,-6.678308756277024,
                                                     -6.679453408108471,-6.680597905056046,-6.681742247319464,-6.682886435098135,
                                                     -6.684030468591167,-6.685174347997367,-6.686318073515237,-6.687461645342982,
                                                     -6.688605063678504,-6.689748328719407,-6.690891440662995,-6.692034399706272,
                                                     -6.693177206045945,-6.694319859878424,-6.695462361399822,-6.696604710805954,
                                                     -6.697746908292341,-6.698888954054206,-6.700030848286481,-6.701172591183801,
                                                     -6.702314182940507,-6.703455623750649,-6.704596913807983,-6.705738053305973,
                                                     -6.706879042437793,-6.708019881396323,-6.709160570374155,-6.710301109563592,
                                                     -6.711441499156644,-6.712581739345037,-6.713721830320204,-6.714861772273294,
                                                     -6.716001565395167,-6.717141209876396,-6.71828070590727,-6.71942005367779,
                                                     -6.720559253377674,-6.721698305196355,-6.72283720932298,-6.723975965946415,
                                                     -6.725114575255243,-6.726253037437763,-6.727391352681993,-6.728529521175671,
                                                     -6.729667543106251,-6.73080541866091,-6.731943148026543,-6.733080731389767,
                                                     -6.734218168936921,-6.735355460854062,-6.736492607326974,-6.73762960854116,
                                                     -6.73876646468185,-6.739903175933995,-6.74103974248227,-6.742176164511078,
                                                     -6.743312442204544,-6.74444857574652,-6.745584565320586,-6.746720411110047,
                                                     -6.747856113297935,-6.748991672067012,-6.750127087599766,-6.751262360078415,
                                                     -6.752397489684907,-6.75353247660092,-6.754667321007859,-6.755802023086865,
                                                     -6.756936583018807,-6.758071000984286,-6.759205277163637,-6.760339411736926,
                                                     -6.761473404883954,-6.762607256784254,-6.763740967617095,-6.76487453756148,
                                                     -6.766007966796147,-6.76714125549957,-6.76827440384996,-6.769407412025263,
                                                     -6.770540280203165,-6.771673008561086,-6.772805597276187,-6.773938046525366,
                                                     -6.775070356485262,-6.776202527332252,-6.777334559242453,-6.778466452391723,
                                                     -6.779598206955661,-6.780729823109608,-6.781861301028646,-6.7829926408876,
                                                     -6.784123842861038,-6.785254907123271,-6.786385833848353,-6.787516623210084,
                                                     -6.788647275382007,-6.789777790537413,-6.790908168849335,-6.792038410490554,
                                                     -6.793168515633599,-6.794298484450743,-6.795428317114008,-6.796558013795166,
                                                     -6.797687574665733,-6.798816999896978,-6.799946289659917,-6.801075444125316,
                                                     -6.802204463463692,-6.803333347845312,-6.804462097440195,-6.805590712418111,
                                                     -6.806719192948581,-6.807847539200881,-6.808975751344038,-6.810103829546831,
                                                     -6.811231773977797,-6.812359584805224,-6.813487262197154,-6.814614806321388,
                                                     -6.815742217345479,-6.816869495436737,-6.817996640762229,-6.819123653488778,
                                                     -6.820250533782965,-6.82137728181113,-6.822503897739367,-6.823630381733534,
                                                     -6.824756733959244,-6.825882954581871,-6.827009043766549,-6.828135001678172,
                                                     -6.829260828481395,-6.830386524340634,-6.831512089420066,-6.832637523883632,
                                                     -6.833762827895034,-6.834888001617736,-6.836013045214967,-6.837137958849719,
                                                     -6.838262742684749,-6.839387396882577,-6.840511921605489,-6.841636317015536,
                                                     -6.842760583274536,-6.843884720544071,-6.845008728985492,-6.846132608759915,
                                                     -6.847256360028225,-6.848379982951075,-6.849503477688885,-6.850626844401844,
                                                     -6.851750083249912,-6.852873194392815,-6.853996177990053,-6.855119034200893,
                                                     -6.856241763184374,-6.857364365099307,-6.858486840104274,-6.859609188357628,
                                                     -6.860731410017495,-6.861853505241775,-6.862975474188139,-6.864097317014033,
                                                     -6.865219033876677,-6.866340624933064,-6.867462090339964,-6.86858343025392,
                                                     -6.869704644831251,-6.870825734228054,-6.871946698600199,-6.873067538103336,
                                                     -6.874188252892889,-6.875308843124063,-6.876429308951837,-6.877549650530971,
                                                     -6.878669868016004,-6.879789961561251,-6.880909931320811,-6.882029777448559,
                                                     -6.883149500098151,-6.884269099423025,-6.8853885755764,-6.886507928711274,
                                                     -6.887627158980429,-6.888746266536429,-6.889865251531619,-6.890984114118129,
                                                     -6.892102854447871,-6.89322147267254,-6.894339968943616,-6.895458343412364,
                                                     -6.896576596229833,-6.897694727546857,-6.898812737514056,-6.899930626281836,
                                                     -6.901048394000388,-6.902166040819691,-6.903283566889511,-6.9044009723594,
                                                     -6.905518257378701,-6.906635422096541,-6.907752466661838,-6.908869391223298,
                                                     -6.909986195929417,-6.911102880928479,-6.912219446368561,-6.913335892397527,
                                                     -6.914452219163034,-6.915568426812528,-6.916684515493248,-6.917800485352224,
                                                     -6.91891633653628,-6.920032069192028,-6.921147683465879,-6.922263179504031,
                                                     -6.92337855745248,-6.924493817457015,-6.925608959663217,-6.926723984216465,
                                                     -6.92783889126193,-6.92895368094458,-6.930068353409179,-6.931182908800285,
                                                     -6.932297347262254,-6.933411668939239,-6.934525873975189,-6.935639962513852,
                                                     -6.936753934698771,-6.93786779067329,-6.93898153058055,-6.940095154563491,
                                                     -6.941208662764853,-6.942322055327173,-6.943435332392791,-6.944548494103846,
                                                     -6.945661540602276,-6.946774472029823,-6.947887288528027,-6.948999990238231,
                                                     -6.95011257730158,-6.951225049859022,-6.952337408051305,-6.953449652018983,
                                                     -6.954561781902411,-6.955673797841749,-6.956785699976959,-6.95789748844781,
                                                     -6.959009163393873,-6.960120724954525,-6.961232173268948,-6.962343508476131,
                                                     -6.963454730714866,-6.964565840123755,-6.965676836841202,-6.966787721005422,
                                                     -6.967898492754435,-6.96900915222607,-6.970119699557961,-6.971230134887554,
                                                     -6.9723404583521,-6.973450670088662,-6.97456077023411,-6.975670758925124,
                                                     -6.976780636298194,-6.97789040248962,-6.979000057635513,-6.980109601871795,
                                                     -6.981219035334196,-6.982328358158262,-6.983437570479348,-6.984546672432621,
                                                     -6.985655664153061,-6.986764545775462,-6.987873317434427,-6.988981979264378,
                                                     -6.990090531399545,-6.991198973973976,-6.992307307121531,-6.993415530975885,
                                                     -6.994523645670529,-6.995631651338768,-6.996739548113722,-6.99784733612833,
                                                     -6.998955015515342,-7.000062586407329,-7.001170048936676,-7.002277403235586,
                                                     -7.003384649436079,-7.004491787669994,-7.005598818068986,-7.00670574076453,
                                                     -7.007812555887918,-7.008919263570261,-7.010025863942491,-7.011132357135357,
                                                     -7.01223874327943,-7.013345022505099,-7.014451194942575,-7.01555726072189,
                                                     -7.016663219972894,-7.017769072825262,-7.018874819408489,-7.01998045985189,
                                                     -7.021085994284606,-7.022191422835597,-7.023296745633647,-7.024401962807364,
                                                     -7.025507074485179,-7.026612080795344,-7.027716981865939,-7.028821777824866,
                                                     -7.029926468799851,-7.031031054918447,-7.032135536308029,-7.0332399130958,
                                                     -7.034344185408788,-7.035448353373846,-7.036552417117654,-7.03765637676672,
                                                     -7.038760232447375,-7.039863984285781,-7.040967632407925,-7.042071176939624,
                                                     -7.043174618006519,-7.044277955734084,-7.045381190247618,-7.04648432167225,
                                                     -7.04758735013294,-7.048690275754473,-7.049793098661467,-7.050895818978371,
                                                     -7.05199843682946,-7.053100952338842,-7.054203365630458,-7.055305676828075,
                                                     -7.056407886055296,-7.057509993435552,-7.058611999092109,-7.059713903148063,
                                                     -7.060815705726343,-7.061917406949712,-7.063019006940764,-7.064120505821927,
                                                     -7.065221903715462,-7.066323200743467,-7.067424397027869,-7.068525492690433,
                                                     -7.069626487852758,-7.070727382636276,-7.071828177162257,-7.072928871551805,
                                                     -7.074029465925859,-7.075129960405196,-7.076230355110426,-7.077330650161999,
                                                     -7.078430845680201,-7.079530941785152,-7.080630938596813,-7.081730836234981,
                                                     -7.082830634819292,-7.083930334469217,-7.085029935304069,-7.086129437442999,
                                                     -7.087228841004994,-7.088328146108883,-7.089427352873334,-7.090526461416854,
                                                     -7.09162547185779,-7.09272438431433,-7.093823198904501,-7.094921915746173,
                                                     -7.096020534957054,-7.097119056654695,-7.098217480956489,-7.09931580797967,
                                                     -7.100414037841314,-7.101512170658338,-7.102610206547505,-7.103708145625417,
                                                     -7.104805988008521,-7.105903733813107,-7.107001383155308,-7.108098936151102,
                                                     -7.109196392916309,-7.110293753566596,-7.111391018217472,-7.112488186984292,
                                                     -7.113585259982256,-7.114682237326409,-7.115779119131642,-7.116875905512692,
                                                     -7.11797259658414,-7.119069192460416,-7.120165693255795,-7.1212620990844,
                                                     -7.122358410060198,-7.123454626297007,-7.124550747908491,-7.125646775008162,
                                                     -7.126742707709378,-7.127838546125348,-7.128934290369129,-7.130029940553626,
                                                     -7.131125496791592,-7.132220959195632,-7.133316327878197,-7.134411602951591,
                                                     -7.135506784527967,-7.136601872719325,-7.137696867637521,-7.138791769394258,
                                                     -7.139886578101089,-7.140981293869422,-7.142075916810513,-7.143170447035471,
                                                     -7.144264884655256,-7.145359229780682,-7.146453482522414,-7.147547642990969,
                                                     -7.148641711296717,-7.149735687549882,-7.150829571860541,-7.151923364338623,
                                                     -7.153017065093914,-7.15411067423605,-7.155204191874524,-7.156297618118683,
                                                     -7.157390953077727,-7.158484196860713,-7.159577349576551,-7.160670411334009,
                                                     -7.161763382241708,-7.162856262408127,-7.163949051941599,-7.165041750950315,
                                                     -7.166134359542322,-7.167226877825522,-7.168319305907676,-7.169411643896402,
                                                     -7.170503891899176,-7.171596050023328,-7.172688118376051,-7.173780097064391,
                                                     -7.174871986195258,-7.175963785875415,-7.177055496211486,-7.178147117309956,
                                                     -7.179238649277165,-7.180330092219317,-7.181421446242472,-7.182512711452551,
                                                     -7.183603887955336,-7.184694975856468,-7.185785975261449,-7.186876886275642,
                                                     -7.187967709004272,-7.189058443552422,-7.19014909002504,-7.191239648526933,
                                                     -7.192330119162771,-7.193420502037086,-7.194510797254273,-7.195601004918587,
                                                     -7.196691125134148,-7.197781158004938,-7.198871103634803,-7.199960962127452,
                                                     -7.201050733586456,-7.202140418115251,-7.203230015817138,-7.204319526795282,
                                                     -7.205408951152709,-7.206498288992315,-7.207587540416856,-7.208676705528956,
                                                     -7.209765784431103,-7.210854777225652,-7.211943684014821,-7.213032504900696,
                                                     -7.214121239985229,-7.215209889370237,-7.216298453157405,-7.217386931448283,
                                                     -7.218475324344291,-7.219563631946712,-7.220651854356699,-7.221739991675273,
                                                     -7.222828044003321,-7.223916011441598,-7.225003894090729,-7.226091692051206,
                                                     -7.22717940542339,-7.22826703430751,-7.229354578803665,-7.230442039011822,
                                                     -7.23152941503182,-7.232616706963364,-7.233703914906031,-7.234791038959269,
                                                     -7.235878079222392,-7.23696503579459,-7.238051908774919,-7.239138698262308,
                                                     -7.240225404355557,-7.241312027153336,-7.242398566754188,-7.243485023256527,
                                                     -7.244571396758637,-7.245657687358677,-7.246743895154676,-7.247830020244536,
                                                     -7.248916062726033,-7.250002022696813,-7.251087900254398,-7.25217369549618,
                                                     -7.253259408519428,-7.254345039421281,-7.255430588298754,-7.256516055248735,
                                                     -7.257601440367987,-7.258686743753147,-7.259771965500726,-7.26085710570711,
                                                     -7.261942164468561,-7.263027141881213,-7.26411203804108,-7.265196853044047,
                                                     -7.266281586985877,-7.26736623996221,-7.268450812068559,-7.269535303400315,
                                                     -7.270619714052746,-7.271704044120996,-7.272788293700085,-7.273872462884911,
                                                     -7.27495655177025,-7.276040560450753,-7.277124489020951,-7.278208337575251,
                                                     -7.27929210620794,-7.28037579501318,-7.281459404085014,-7.282542933517364,
                                                     -7.283626383404027,-7.284709753838683,-7.285793044914889,-7.286876256726081,
                                                     -7.287959389365576,-7.289042442926569,-7.290125417502136,-7.291208313185232,
                                                     -7.292291130068693,-7.293373868245235,-7.294456527807454,-7.295539108847827,
                                                     -7.296621611458714,-7.297704035732352,-7.298786381760863,-7.299868649636248,
                                                     -7.300950839450392,-7.302032951295058,-7.303114985261896,-7.304196941442433,
                                                     -7.305278819928083,-7.306360620810139,-7.307442344179779,-7.308523990128062,
                                                     -7.309605558745932,-7.310687050124215,-7.311768464353619,-7.31284980152474,
                                                     -7.313931061728052,-7.315012245053919,-7.316093351592583,-7.317174381434175,
                                                     -7.318255334668709,-7.319336211386083,-7.320417011676079,-7.321497735628367,
                                                     -7.3225783833325,-7.323658954877916,-7.324739450353939,-7.325819869849779,
                                                     -7.326900213454533,-7.327980481257181,-7.329060673346592,-7.330140789811519,
                                                     -7.331220830740604,-7.332300796222375,-7.333380686345244,-7.334460501197515,
                                                     -7.335540240867376,-7.336619905442902,-7.337699495012057,-7.338779009662692,
                                                     -7.339858449482548,-7.34093781455925,-7.342017104980314,-7.343096320833145,
                                                     -7.344175462205035,-7.345254529183164,-7.346333521854603,-7.347412440306311,
                                                     -7.348491284625137,-7.349570054897817,-7.35064875121098,-7.351727373651143,
                                                     -7.352805922304711,-7.353884397257983,-7.354962798597146,-7.356041126408276,
                                                     -7.357119380777343,-7.358197561790204,-7.35927566953261,-7.360353704090202,
                                                     -7.361431665548511,-7.36250955399296,-7.363587369508865,-7.364665112181432,
                                                     -7.365742782095759,-7.366820379336837,-7.367897903989547,-7.368975356138666,
                                                     -7.37005273586886,-7.37113004326469,-7.372207278410607,-7.373284441390958,
                                                     -7.374361532289983,-7.375438551191811,-7.376515498180471,-7.37759237333988,
                                                     -7.378669176753852,-7.379745908506094,-7.380822568680206,-7.381899157359683,
                                                     -7.382975674627917,-7.384052120568189,-7.38512849526368,-7.386204798797463,
                                                     -7.387281031252507,-7.388357192711675,-7.389433283257727,-7.390509302973318,
                                                     -7.391585251940997,-7.392661130243211,-7.393736937962302,-7.394812675180508,
                                                     -7.395888341979964,-7.396963938442699,-7.398039464650642,-7.399114920685617,
                                                     -7.400190306629344,-7.401265622563442,-7.402340868569425,-7.403416044728705,
                                                     -7.404491151122594,-7.405566187832297,-7.406641154938921,-7.407716052523469,
                                                     -7.408790880666841,-7.409865639449838,-7.410940328953156,-7.412014949257393,
                                                     -7.413089500443044,-7.414163982590501,-7.415238395780059,-7.416312740091908,
                                                     -7.41738701560614,-7.418461222402746,-7.419535360561616,-7.420609430162539,
                                                     -7.421683431285205,-7.422757364009204,-7.423831228414026,-7.42490502457906,
                                                     -7.425978752583598,-7.42705241250683,-7.428126004427849,-7.429199528425646,
                                                     -7.430272984579116,-7.431346372967053,-7.432419693668155,-7.433492946761017,
                                                     -7.434566132324141,-7.435639250435926,-7.436712301174675,-7.437785284618594,
                                                     -7.43885820084579,-7.439931049934271,-7.441003831961949,-7.44207654700664,
                                                     -7.44314919514606,-7.44422177645783,-7.445294291019471,-7.446366738908411,
                                                     -7.447439120201979,-7.448511434977408,-7.449583683311834,-7.450655865282298,
                                                     -7.451727980965744,-7.45280003043902,-7.453872013778878,-7.454943931061975,
                                                     -7.456015782364872,-7.457087567764034,-7.458159287335831,-7.459230941156539,
                                                     -7.460302529302338,-7.461374051849312,-7.462445508873453,-7.463516900450656,
                                                     -7.464588226656721,-7.465659487567357,-7.466730683258176,-7.467801813804697,
                                                     -7.468872879282344,-7.469943879766448,-7.471014815332248,-7.472085686054885,
                                                     -7.473156492009412,-7.474227233270784,-7.475297909913867,-7.476368522013431,
                                                     -7.477439069644154,-7.478509552880622,-7.479579971797327,-7.48065032646867,
                                                     -7.48172061696896,-7.482790843372412,-7.48386100575315,-7.484931104185205,
                                                     -7.486001138742519,-7.48707110949894,-7.488141016528224,-7.489210859904038,
                                                     -7.490280639699955,-7.491350355989459,-7.492420008845943,-7.493489598342706,
                                                     -7.494559124552961,-7.495628587549828,-7.496697987406334,-7.497767324195421,
                                                     -7.498836597989937,-7.49990580886264,-7.500974956886201,-7.502044042133197,
                                                     -7.503113064676118,-7.504182024587365,-7.505250921939247,-7.506319756803986,
                                                     -7.507388529253713,-7.508457239360472,-7.509525887196216,-7.51059447283281,
                                                     -7.511662996342032,-7.512731457795568,-7.513799857265018,-7.514868194821894,
                                                     -7.515936470537618,-7.517004684483525,-7.518072836730863,-7.51914092735079,
                                                     -7.520208956414378,-7.521276923992611,-7.522344830156386,-7.523412674976512,
                                                     -7.524480458523711,-7.525548180868619,-7.526615842081782,-7.527683442233663,
                                                     -7.528750981394637,-7.529818459634991,-7.530885877024927,-7.531953233634561,
                                                     -7.533020529533922,-7.534087764792953,-7.535154939481511,-7.536222053669367,
                                                     -7.537289107426207,-7.538356100821632,-7.539423033925156,-7.540489906806208,
                                                     -7.541556719534133,-7.542623472178189,-7.543690164807551,-7.544756797491308,
                                                     -7.545823370298464,-7.546889883297939,-7.547956336558569,-7.549022730149104,
                                                     -7.550089064138211,-7.551155338594474,-7.552221553586391,-7.553287709182375,
                                                     -7.55435380545076,-7.55541984245979,-7.556485820277632,-7.557551738972364,
                                                     -7.558617598611984,-7.559683399264406,-7.560749140997461,-7.561814823878895,
                                                     -7.562880447976376,-7.563946013357484,-7.56501152008972,-7.5660769682405,
                                                     -7.56714235787716,-7.568207689066952,-7.569272961877046,-7.570338176374532,
                                                     -7.571403332626416,-7.572468430699622,-7.573533470660993,-7.574598452577291,
                                                     -7.575663376515197,-7.576728242541308,-7.577793050722143,-7.578857801124138,
                                                     -7.579922493813648,-7.580987128856948,-7.582051706320231,-7.583116226269612,
                                                     -7.584180688771122,-7.585245093890713,-7.586309441694259,-7.587373732247549,
                                                     -7.588437965616297,-7.589502141866133,-7.590566261062609,-7.591630323271198,
                                                     -7.592694328557292,-7.593758276986204,-7.594822168623166,-7.595886003533334,
                                                     -7.596949781781783,-7.598013503433508,-7.599077168553425,-7.600140777206374,
                                                     -7.601204329457114,-7.602267825370325,-7.603331265010609,-7.60439464844249,
                                                     -7.605457975730414,-7.606521246938747,-7.607584462131779,-7.608647621373721,
                                                     -7.609710724728706,-7.61077377226079,-7.61183676403395,-7.612899700112087,
                                                     -7.613962580559023,-7.615025405438505,-7.616088174814199,-7.617150888749698,
                                                     -7.618213547308516,-7.61927615055409,-7.620338698549779,-7.621401191358869,
                                                     -7.622463629044566,-7.62352601167,-7.624588339298227,-7.625650611992223,
                                                     -7.626712829814891,-7.627774992829057,-7.628837101097471,-7.629899154682806,
                                                     -7.630961153647661,-7.632023098054558,-7.633084987965945,-7.634146823444192,
                                                     -7.635208604551598,-7.636270331350382,-7.63733200390269,-7.638393622270594,
                                                     -7.63945518651609,-7.640516696701099,-7.641578152887467,-7.642639555136967,
                                                     -7.643700903511296,-7.644762198072077,-7.645823438880859,-7.646884625999117,
                                                     -7.64794575948825,-7.649006839409587,-7.650067865824379,-7.651128838793805,
                                                     -7.65218975837897,-7.653250624640907,-7.654311437640573,-7.655372197438854,
                                                     -7.65643290409656,-7.65749355767443,-7.65855415823313,-7.659614705833251,
                                                     -7.660675200535314,-7.661735642399764,-7.662796031486977,-7.663856367857252,
                                                     -7.66491665157082,-7.665976882687838,-7.667037061268388,-7.668097187372484,
                                                     -7.669157261060066,-7.670217282391001,-7.671277251425087,-7.672337168222047,
                                                     -7.673397032841534,-7.67445684534313,-7.675516605786344,-7.676576314230615,
                                                     -7.67763597073531,-7.678695575359724,-7.679755128163083,-7.68081462920454,
                                                     -7.681874078543179,-7.68293347623801,-7.683992822347977,-7.685052116931949,
                                                     -7.686111360048727,-7.68717055175704,-7.688229692115549,-7.689288781182843,
                                                     -7.69034781901744,-7.691406805677791,-7.692465741222274,-7.693524625709198,
                                                     -7.694583459196805,-7.695642241743262,-7.696700973406672,-7.697759654245065,
                                                     -7.698818284316402,-7.699876863678576,-7.700935392389411,-7.70199387050666,
                                                     -7.703052298088009,-7.704110675191073,-7.705169001873401,-7.706227278192471,
                                                     -7.707285504205693,-7.708343679970409,-7.709401805543892,-7.710459880983347,
                                                     -7.71151790634591,-7.712575881688651,-7.713633807068568,-7.714691682542596,
                                                     -7.715749508167598,-7.716807284000371,-7.717865010097645,-7.718922686516081,
                                                     -7.719980313312273,-7.721037890542747,-7.722095418263963,-7.723152896532314,
                                                     -7.724210325404123,-7.725267704935649,-7.726325035183082,-7.727382316202548,
                                                     -7.728439548050102,-7.729496730781737,-7.730553864453374,-7.731610949120874,
                                                     -7.732667984840025,-7.733724971666553,-7.734781909656117,-7.735838798864309,
                                                     -7.736895639346655,-7.737952431158616,-7.739009174355586,-7.740065868992894,
                                                     -7.741122515125803,-7.742179112809509,-7.743235662099146,-7.744292163049779,
                                                     -7.74534861571641,-7.746405020153974,-7.747461376417342,-7.748517684561319,
                                                     -7.749573944640647,-7.75063015671,-7.75168632082399,-7.752742437037162,
                                                     -7.753798505403998,-7.754854525978915,-7.755910498816266,-7.756966423970338,
                                                     -7.758022301495355,-7.759078131445476,-7.760133913874798,-7.76118964883735,
                                                     -7.762245336387102,-7.763300976577955,-7.76435656946375,-7.765412115098263,
                                                     -7.766467613535207,-7.76752306482823,-7.768578469030917,-7.769633826196791,
                                                     -7.77068913637931,-7.771744399631871,-7.772799616007805,-7.773854785560382,
                                                     -7.774909908342809,-7.775964984408229,-7.777020013809723,-7.77807499660031,
                                                     -7.779129932832945,-7.780184822560521,-7.781239665835869,-7.782294462711758,
                                                     -7.783349213240893,-7.784403917475918,-7.785458575469415,-7.786513187273904,
                                                     -7.787567752941843,-7.788622272525628,-7.789676746077592,-7.790731173650009,
                                                     -7.79178555529509,-7.792839891064983,-7.793894181011777,-7.794948425187499,
                                                     -7.796002623644113,-7.797056776433524,-7.798110883607575,-7.799164945218048,
                                                     -7.800218961316663,-7.801272931955082,-7.802326857184903,-7.803380737057666,
                                                     -7.804434571624847,-7.805488360937865,-7.806542105048077,-7.807595804006779,
                                                     -7.808649457865208,-7.809703066674539,-7.810756630485889,-7.811810149350314,
                                                     -7.812863623318809,-7.81391705244231,-7.814970436771694,-7.816023776357777,
                                                     -7.817077071251316,-7.818130321503008,-7.81918352716349,-7.820236688283341,
                                                     -7.821289804913079,-7.822342877103165,-7.823395904903998,-7.82444888836592,
                                                     -7.825501827539213,-7.8265547224741,-7.827607573220745,-7.828660379829255,
                                                     -7.829713142349675,-7.830765860831995,-7.831818535326143,-7.832871165881991,
                                                     -7.833923752549352,-7.834976295377979,-7.83602879441757,-7.837081249717761,
                                                     -7.838133661328132,-7.839186029298206,-7.840238353677446,-7.841290634515257,
                                                     -7.842342871860989,-7.84339506576393,-7.844447216273315,-7.845499323438318,
                                                     -7.846551387308056,-7.847603407931591,-7.848655385357924,-7.849707319636001,
                                                     -7.850759210814711,-7.851811058942884,-7.852862864069296,-7.853914626242663,
                                                     -7.854966345511645,-7.856018021924846,-7.857069655530813,-7.858121246378035,
                                                     -7.859172794514947,-7.860224299989924,-7.861275762851288,-7.862327183147303,
                                                     -7.863378560926175,-7.864429896236058,-7.865481189125046,-7.866532439641178,
                                                     -7.867583647832438,-7.868634813746753,-7.869685937431994,-7.870737018935978,
                                                     -7.871788058306463,-7.872839055591156,-7.873890010837703,-7.874940924093699,
                                                     -7.875991795406681,-7.877042624824131,-7.878093412393478,-7.879144158162092,
                                                     -7.880194862177291,-7.881245524486336,-7.882296145136434,-7.883346724174737,
                                                     -7.884397261648342,-7.885447757604291,-7.886498212089572,-7.887548625151117,
                                                     -7.888598996835805,-7.889649327190459,-7.890699616261849,-7.89174986409669,
                                                     -7.892800070741642,-7.893850236243313,-7.894900360648254,-7.895950444002963,
                                                     -7.897000486353886,-7.898050487747412,-7.899100448229878,-7.900150367847567,
                                                     -7.901200246646708,-7.902250084673475,-7.903299881973991,-7.904349638594325,
                                                     -7.90539935458049,-7.906449029978448,-7.907498664834108,-7.908548259193325,
                                                     -7.909597813101899,-7.910647326605581,-7.911696799750064,-7.912746232580993,
                                                     -7.913795625143957,-7.914844977484493,-7.915894289648084,-7.916943561680163,
                                                     -7.917992793626109,-7.919041985531247,-7.920091137440853,-7.921140249400146,
                                                     -7.922189321454297,-7.923238353648422,-7.924287346027586,-7.925336298636801,
                                                     -7.926385211521028,-7.927434084725176,-7.9284829182941,-7.929531712272606,
                                                     -7.930580466705445,-7.93162918163732,-7.93267785711288,-7.933726493176722,
                                                     -7.934775089873393,-7.935823647247388,-7.936872165343149,-7.93792064420507,
                                                     -7.93896908387749,-7.9400174844047,-7.941065845830938,-7.942114168200391,
                                                     -7.943162451557195,-7.944210695945437,-7.94525890140915,-7.946307067992319,
                                                     -7.947355195738876,-7.948403284692704,-7.949451334897634,-7.950499346397447,
                                                     -7.951547319235875,-7.952595253456597,-7.953643149103244,-7.954691006219394,
                                                     -7.955738824848578,-7.956786605034274,-7.957834346819912,-7.958882050248871,
                                                     -7.95992971536448,-7.960977342210018,-7.962024930828714,-7.963072481263748,
                                                     -7.964119993558251,-7.965167467755301,-7.966214903897931,-7.96726230202912,
                                                     -7.968309662191802,-7.969356984428857,-7.97040426878312,-7.971451515297373,
                                                     -7.972498724014352,-7.973545894976741,-7.974593028227177,-7.975640123808247,
                                                     -7.97668718176249,-7.977734202132394,-7.978781184960401,-7.979828130288902,
                                                     -7.980875038160241,-7.981921908616711,-7.98296874170056,-7.984015537453983,
                                                     -7.985062295919131,-7.986109017138104,-7.987155701152954,-7.988202348005684,
                                                     -7.989248957738251,-7.990295530392563,-7.991342066010478,-7.992388564633808,
                                                     -7.993435026304318,-7.994481451063721,-7.995527838953688,-7.996574190015836,
                                                     -7.997620504291739,-7.998666781822921,-7.99971302265086,-8.000759226816984,
                                                     -8.001805394362676,-8.002851525329271,-8.003897619758056,-8.00494367769027,
                                                     -8.005989699167107,-8.007035684229712,-8.008081632919184,-8.009127545276573,
                                                     -8.010173421342885,-8.011219261159077,-8.01226506476606,-8.013310832204697,
                                                     -8.014356563515805,-8.015402258740155,-8.01644791791847,-8.017493541091429,
                                                     -8.01853912829966,-8.019584679583749,-8.020630194984233,-8.021675674541603,
                                                     -8.022721118296305,-8.023766526288738,-8.024811898559255,-8.025857235148161,
                                                     -8.026902536095719,-8.027947801442141,-8.028993031227597,-8.030038225492211,
                                                     -8.031083384276058,-8.03212850761917,-8.033173595561533,-8.034218648143086,
                                                     -8.035263665403724,-8.036308647383295,-8.037353594121604,-8.038398505658407,
                                                     -8.039443382033418,-8.040488223286303,-8.041533029456685,-8.042577800584141,
                                                     -8.043622536708202,-8.044667237868354,-8.045711904104041,-8.046756535454657,
                                                     -8.047801131959555,-8.048845693658043,-8.049890220589382,-8.050934712792789,
                                                     -8.051979170307437,-8.053023593172455,-8.054067981426927,-8.05511233510989,
                                                     -8.05615665426034,-8.057200938917228,-8.058245189119458,-8.059289404905893,
                                                     -8.06033358631535,-8.061377733386603,-8.06242184615838,-8.063465924669367,
                                                     -8.064509968958204,-8.065553979063489,-8.066597955023776,-8.067641896877573,
                                                     -8.068685804663346,-8.069729678419517,-8.070773518184464,-8.071817323996523,
                                                     -8.072861095893983,-8.073904833915093,-8.074948538098057,-8.075992208481036,
                                                     -8.077035845102146,-8.078079447999462,-8.079123017211015,-8.080166552774792,
                                                     -8.081210054728738,-8.082253523110755,-8.083296957958701,-8.084340359310391,
                                                     -8.085383727203599,-8.086427061676053,-8.087470362765441,-8.088513630509407,
                                                     -8.089556864945552,-8.090600066111436,-8.091643234044574,-8.092686368782441,
                                                     -8.093729470362468,-8.094772538822042,-8.095815574198512,-8.096858576529181,
                                                     -8.09790154585131,-8.098944482202121,-8.099987385618789,-8.10103025613845,
                                                     -8.102073093798199,-8.103115898635085,-8.104158670686119,-8.105201409988267,
                                                     -8.106244116578456,-8.10728679049357,-8.10832943177045,-8.109372040445896,
                                                     -8.110414616556668,-8.111457160139482,-8.112499671231015,-8.1135421498679,
                                                     -8.11458459608673,-8.115627009924057,-8.11666939141639,-8.117711740600198,
                                                     -8.118754057511908,-8.119796342187908,-8.120838594664541,-8.121880814978113,
                                                     -8.122923003164886,-8.123965159261082,-8.125007283302883,-8.126049375326429,
                                                     -8.127091435367819,-8.128133463463112,-8.129175459648327,-8.13021742395944,
                                                     -8.131259356432388,-8.132301257103068,-8.133343126007335,-8.134384963181004,
                                                     -8.13542676865985,-8.136468542479608,-8.137510284675972,-8.138551995284595,
                                                     -8.139593674341091,-8.140635321881034,-8.141676937939956,-8.142718522553352,
                                                     -8.143760075756675,-8.144801597585337,-8.145843088074712,-8.146884547260135,
                                                     -8.147925975176897,-8.148967371860254,-8.15000873734542,-8.151050071667569,
                                                     -8.152091374861836,-8.153132646963316,-8.154173888007066,-8.155215098028101,
                                                     -8.156256277061399,-8.157297425141897,-8.158338542304494,-8.159379628584048,
                                                     -8.160420684015379,-8.161461708633267,-8.162502702472455,-8.163543665567644,
                                                     -8.164584597953498,-8.165625499664641,-8.166666370735658,-8.167707211201096,
                                                     -8.168748021095462,-8.169788800453226,-8.170829549308817,-8.171870267696627,
                                                     -8.172910955651008,-8.173951613206275,-8.174992240396703,-8.17603283725653,
                                                     -8.177073403819953,-8.178113940121133,-8.179154446194192,-8.180194922073213,
                                                     -8.181235367792242,-8.182275783385286,-8.183316168886312,-8.184356524329253,
                                                     -8.185396849748001,-8.186437145176409,-8.187477410648295,-8.188517646197438,
                                                     -8.189557851857578,-8.190598027662418,-8.191638173645622,-8.192678289840819,
                                                     -8.193718376281598,-8.194758433001511,-8.195798460034071,-8.196838457412757,
                                                     -8.197878425171007,-8.198918363342222,-8.199958271959767,-8.20099815105697,
                                                     -8.202038000667119,-8.203077820823467,-8.204117611559228,-8.205157372907581,
                                                     -8.206197104901666,-8.207236807574587,-8.20827648095941,-8.209316125089164,
                                                     -8.210355739996843,-8.211395325715401,-8.212434882277757,-8.213474409716793,
                                                     -8.214513908065355,-8.215553377356249,-8.216592817622247,-8.217632228896086,
                                                     -8.218671611210462,-8.219710964598037,-8.220750289091437,-8.22178958472325,
                                                     -8.222828851526028,-8.223868089532288,-8.224907298774508,-8.225946479285132,
                                                     -8.226985631096567,-8.228024754241183,-8.229063848751314,-8.230102914659261,
                                                     -8.231141951997283,-8.232180960797608,-8.233219941092427,-8.234258892913892,
                                                     -8.235297816294123,-8.236336711265202,-8.237375577859177,-8.238414416108057,
                                                     -8.239453226043817,-8.240492007698399,-8.241530761103704,-8.242569486291602,
                                                     -8.243608183293926,-8.244646852142471,-8.245685492869001,-8.246724105505241,
                                                     -8.247762690082882,-8.248801246633579,-8.249839775188954,-8.25087827578059,
                                                     -8.251916748440038,-8.252955193198812,-8.253993610088392,-8.255031999140221,
                                                     -8.25607036038571,-8.257108693856232,-8.258146999583127,-8.259185277597699,
                                                     -8.260223527931218,-8.261261750614918,-8.26229994568,-8.263338113157628,
                                                     -8.264376253078934,-8.265414365475012,-8.266452450376925,-8.267490507815697,
                                                     -8.268528537822323,-8.269566540427759,-8.270604515662928,-8.271642463558719,
                                                     -8.272680384145987,-8.273718277455551,-8.274756143518197,-8.275793982364676,
                                                     -8.276831794025706,-8.277869578531971,-8.278907335914117,-8.279945066202762,
                                                     -8.280982769428485,-8.282020445621834,-8.283058094813321,-8.284095717033425,
                                                     -8.285133312312591,-8.286170880681232,-8.287208422169723,-8.288245936808409,
                                                     -8.2892834246276,-8.290320885657572,-8.291358319928568,-8.292395727470797,
                                                     -8.293433108314435,-8.294470462489623,-8.29550779002647,-8.296545090955052,
                                                     -8.29758236530541,-8.298619613107552,-8.299656834391455,-8.300694029187059,
                                                     -8.301731197524273,-8.302768339432972,-8.303805454943,-8.304842544084165,
                                                     -8.305879606886243,-8.306916643378977,-8.307953653592078,-8.308990637555222,
                                                     -8.310027595298054,-8.311064526850186,-8.312101432241195,-8.313138311500628,
                                                     -8.314175164657998,-8.315211991742784,-8.316248792784435,-8.317285567812366,
                                                     -8.318322316855958,-8.319359039944563,-8.320395737107497,-8.321432408374044,
                                                     -8.322469053773459,-8.323505673334959,-8.324542267087735,-8.325578835060939,
                                                     -8.326615377283697,-8.327651893785098,-8.328688384594201,-8.329724849740033,
                                                     -8.330761289251588,-8.331797703157828,-8.332834091487684,-8.333870454270054,
                                                     -8.334906791533803,-8.335943103307767,-8.336979389620748,-8.338015650501515,
                                                     -8.339051885978809,-8.340088096081336,-8.341124280837771,-8.342160440276758,
                                                     -8.343196574426908,-8.344232683316802,-8.345268766974989,-8.346304825429985,
                                                     -8.347340858710276,-8.348376866844316,-8.349412849860528,-8.350448807787303,
                                                     -8.351484740653001,-8.35252064848595,-8.353556531314449,-8.354592389166762,
                                                     -8.355628222071124,-8.35666403005574,-8.357699813148781,-8.35873557137839,
                                                     -8.359771304772675,-8.360807013359718,-8.361842697167565,-8.362878356224235,
                                                     -8.363913990557714,-8.364949600195957,-8.365985185166889,-8.367020745498404,
                                                     -8.368056281218365,-8.369091792354604,-8.370127278934924,-8.371162740987095,
                                                     -8.372198178538857,-8.373233591617921,-8.374268980251966,-8.37530434446864,
                                                     -8.376339684295562,-8.37737499976032,-8.378410290890471,-8.379445557713542,
                                                     -8.38048080025703,-8.381516018548402,-8.382551212615093,-8.38358638248451,
                                                     -8.384621528184028,-8.385656649740993,-8.386691747182721,-8.387726820536496,
                                                     -8.388761869829575,-8.389796895089183,-8.390831896342515,-8.391866873616737,
                                                     -8.392901826938983,-8.393936756336361,-8.394971661835945,-8.396006543464783,
                                                     -8.397041401249889,-8.398076235218251,-8.399111045396826,-8.400145831812541,
                                                     -8.401180594492293,-8.402215333462951,-8.403250048751353,-8.404284740384308,
                                                     -8.405319408388596,-8.406354052790967,-8.40738867361814,-8.408423270896809,
                                                     -8.409457844653634,-8.410492394915248,-8.411526921708255,-8.412561425059228,
                                                     -8.413595904994713,-8.414630361541226,-8.415664794725253,-8.416699204573251,
                                                     -8.417733591111649,-8.418767954366847,-8.419802294365215,-8.420836611133095,
                                                     -8.421870904696799,-8.42290517508261,-8.423939422316785,-8.424973646425547,
                                                     -8.426007847435096,-8.4270420253716,-8.428076180261197,-8.429110312129999,
                                                     -8.43014442100409,-8.431178506909521,-8.43221256987232,-8.433246609918481,
                                                     -8.434280627073975,-8.435314621364739,-8.436348592816686,-8.437382541455697,
                                                     -8.438416467307629,-8.439450370398306,-8.440484250753527,-8.44151810839906,
                                                     -8.442551943360648,-8.443585755664002,-8.444619545334809,-8.445653312398725,
                                                     -8.446687056881377,-8.447720778808368,-8.448754478205268,-8.449788155097624,
                                                     -8.45082180951095,-8.451855441470736,-8.452889051002442,-8.453922638131501,
                                                     -8.454956202883317,-8.455989745283268,-8.457023265356703,-8.458056763128944,
                                                     -8.459090238625283,-8.460123691870988,-8.461157122891297,-8.46219053171142,
                                                     -8.463223918356541,-8.464257282851815,-8.46529062522237,-8.466323945493308,
                                                     -8.467357243689701,-8.468390519836595,-8.469423773959009,-8.470457006081932,
                                                     -8.47149021623033,-8.472523404429139,-8.473556570703266,-8.474589715077596,
                                                     -8.475622837576981,-8.476655938226249,-8.477689017050202,-8.478722074073612,
                                                     -8.479755109321225,-8.48078812281776,-8.48182111458791,-8.482854084656339,
                                                     -8.483887033047686,-8.484919959786562,-8.485952864897552,-8.486985748405213,
                                                     -8.488018610334075,-8.489051450708643,-8.490084269553393,-8.491117066892777,
                                                     -8.492149842751218,-8.493182597153112,-8.494215330122831,-8.495248041684718,
                                                     -8.49628073186309,-8.497313400682239,-8.498346048166428,-8.499378674339895,
                                                     -8.500411279226851,-8.501443862851482,-8.502476425237945,-8.503508966410373,
                                                     -8.504541486392871,-8.50557398520952,-8.506606462884372,-8.507638919441454,
                                                     -8.508671354904767,-8.509703769298286,-8.51073616264596,-8.51176853497171,
                                                     -8.512800886299432,-8.513833216652999,-8.514865526056252,-8.515897814533011,
                                                     -8.516930082107068,-8.51796232880219,-8.518994554642116,-8.520026759650562,
                                                     -8.521058943851215,-8.52209110726774,-8.523123249923774,-8.524155371842927,
                                                     -8.525187473048785,-8.526219553564909,-8.527251613414833,-8.528283652622066,
                                                     -8.52931567121009,-8.530347669202364,-8.531379646622319,-8.532411603493362,
                                                     -8.533443539838875,-8.534475455682212,-8.535507351046704,-8.536539225955656,
                                                     -8.537571080432347,-8.538602914500031,-8.539634728181937,-8.540666521501269,
                                                     -8.541698294481205,-8.542730047144899,-8.543761779515477,-8.544793491616043,
                                                     -8.545825183469675,-8.546856855099425,-8.54788850652832,-8.548920137779364,
                                                     -8.549951748875533,-8.550983339839779,-8.552014910695032,-8.553046461464192,
                                                     -8.554077992170138,-8.555109502835723,-8.556140993483774,-8.557172464137096,
                                                     -8.558203914818465,-8.559235345550637,-8.560266756356339,-8.561298147258277,
                                                     -8.56232951827913,-8.563360869441552,-8.564392200768175,-8.565423512281604,
                                                     -8.56645480400442,-8.567486075959181,-8.568517328168417,-8.569548560654638,
                                                     -8.570579773440327,-8.571610966547942,-8.572642139999918,-8.573673293818665,
                                                     -8.57470442802657,-8.575735542645993,-8.576766637699273,-8.577797713208722,
                                                     -8.57882876919663,-8.57985980568526,-8.580890822696855,-8.581921820253629,
                                                     -8.582952798377776,-8.583983757091464,-8.585014696416837,-8.586045616376015,
                                                     -8.587076516991095,-8.588107398284149,-8.589138260277225,-8.590169102992348,
                                                     -8.591199926451519,-8.592230730676713,-8.593261515689885,-8.594292281512964,
                                                     -8.595323028167854,-8.596353755676438,-8.597384464060572,-8.598415153342093,
                                                     -8.59944582354281,-8.60047647468451,-8.601507106788957,-8.602537719877891,
                                                     -8.603568313973027,-8.604598889096059,-8.605629445268656,-8.606659982512464,
                                                     -8.607690500849104,-8.608721000300177,-8.609751480887257,-8.610781942631897,
                                                     -8.611812385555626,-8.61284280967995,-8.61387321502635,-8.614903601616286,
                                                     -8.615933969471194,-8.616964318612486,-8.617994649061552,-8.619024960839758,
                                                     -8.620055253968448,-8.621085528468941,-8.622115784362535,-8.623146021670504,
                                                     -8.624176240414099,-8.625206440614548,-8.626236622293056,-8.627266785470805,
                                                     -8.628296930168955,-8.629327056408643,-8.63035716421098,-8.63138725359706,
                                                     -8.632417324587948,-8.633447377204691,-8.634477411468312,-8.635507427399808,
                                                     -8.636537425020159,-8.637567404350318,-8.638597365411217,-8.639627308223764,
                                                     -8.640657232808848,-8.64168713918733,-8.642717027380054,-8.643746897407838,
                                                     -8.644776749291478,-8.645806583051748,-8.6468363987094,-8.647866196285163,
                                                     -8.648895975799744,-8.649925737273827,-8.650955480728074,-8.651985206183125,
                                                     -8.653014913659598,-8.654044603178087,-8.655074274759167,-8.656103928423386,
                                                     -8.657133564191276,-8.658163182083341,-8.659192782120065,-8.660222364321913,
                                                     -8.661251928709323,-8.662281475302713,-8.663311004122481,-8.664340515188999,
                                                     -8.665370008522621,-8.666399484143675,-8.667428942072472,-8.668458382329296,
                                                     -8.669487804934412,-8.670517209908064,-8.671546597270472,-8.672575967041834,
                                                     -8.673605319242329,-8.674634653892111,-8.675663971011315,-8.676693270620053,
                                                     -8.677722552738414,-8.678751817386468,-8.679781064584262,-8.680810294351822,
                                                     -8.681839506709151,-8.682868701676232,-8.683897879273026,-8.684927039519471,
                                                     -8.685956182435487,-8.686985308040969,-8.688014416355793,-8.689043507399812,
                                                     -8.690072581192858,-8.691101637754743,-8.692130677105255,-8.693159699264164,
                                                     -8.694188704251216,-8.695217692086136,-8.69624666278863,-8.697275616378381,
                                                     -8.698304552875051,-8.69933347229828,-8.700362374667688,-8.701391260002875,
                                                     -8.702420128323418,-8.703448979648873,-8.704477813998776,-8.705506631392641,
                                                     -8.706535431849962,-8.707564215390211,-8.708592982032841,-8.709621731797281,
                                                     -8.710650464702941,-8.711679180769211,-8.712707880015458,-8.71373656246103,
                                                     -8.714765228125253,-8.715793877027432,-8.716822509186853,-8.71785112462278,
                                                     -8.718879723354456,-8.719908305401104,-8.720936870781926,-8.721965419516103,
                                                     -8.722993951622797,-8.724022467121148,-8.725050966030275,-8.726079448369278,
                                                     -8.727107914157235,-8.728136363413205,-8.729164796156224,-8.730193212405311,
                                                     -8.731221612179462,-8.732249995497654,-8.733278362378842,-8.734306712841963,
                                                     -8.735335046905931,-8.736363364589641,-8.73739166591197,-8.73841995089177,
                                                     -8.739448219547876,-8.740476471899102,-8.741504707964243,-8.74253292776207,
                                                     -8.74356113131134,-8.744589318630783,-8.745617489739114,-8.746645644655027,
                                                     -8.747673783397193,-8.748701905984267,-8.749730012434881,-8.750758102767649,
                                                     -8.751786177001163,-8.752814235153997,-8.753842277244704,-8.754870303291817,
                                                     -8.755898313313851,-8.756926307329297,-8.757954285356632,-8.758982247414307,
                                                     -8.760010193520758,-8.7610381236944,-8.762066037953626,-8.763093936316811,
                                                     -8.764121818802312,-8.765149685428463,-8.766177536213581,-8.767205371175962,
                                                     -8.768233190333883,-8.769260993705601,-8.770288781309352,-8.771316553163357,
                                                     -8.772344309285812,-8.773372049694897,-8.774399774408772,-8.775427483445576,
                                                     -8.776455176823431,-8.777482854560437,-8.778510516674676,-8.779538163184212,
                                                     -8.780565794107086,-8.781593409461324,-8.782621009264928,-8.783648593535886,
                                                     -8.784676162292161,-8.785703715551703,-8.786731253332437,-8.787758775652273,
                                                     -8.788786282529099,-8.789813773980786,-8.790841250025184,-8.791868710680126,
                                                     -8.792896155963423,-8.79392358589287,-8.794951000486242,-8.795978399761293,
                                                     -8.797005783735761,-8.798033152427363,-8.799060505853798,-8.800087844032746,
                                                     -8.801115166981866,-8.802142474718803,-8.803169767261177,-8.804197044626595,
                                                     -8.80522430683264,-8.80625155389688,-8.807278785836863,-8.808306002670117,
                                                     -8.809333204414153,-8.810360391086463,-8.811387562704518,-8.812414719285775,
                                                     -8.813441860847667,-8.814468987407612,-8.815496098983009,-8.816523195591237,
                                                     -8.817550277249657,-8.818577343975611,-8.819604395786425,-8.820631432699402,
                                                     -8.821658454731831,-8.82268546190098,-8.823712454224099,-8.82473943171842,
                                                     -8.825766394401156,-8.826793342289502,-8.827820275400634,-8.828847193751711,
                                                     -8.829874097359872,-8.83090098624224,-8.831927860415917,-8.832954719897989,
                                                     -8.833981564705522,-8.835008394855564,-8.836035210365147,-8.837062011251282,
                                                     -8.838088797530964,-8.839115569221167,-8.840142326338851,-8.841169068900954,
                                                     -8.842195796924399,-8.843222510426088,-8.844249209422908,-8.845275893931725,
                                                     -8.846302563969389,-8.847329219552732,-8.848355860698567,-8.84938248742369,
                                                     -8.850409099744878,-8.851435697678892,-8.852462281242472,-8.853488850452344,
                                                     -8.854515405325213,-8.855541945877768,-8.856568472126679,-8.8575949840886,
                                                     -8.858621481780164,-8.85964796521799,-8.860674434418678,-8.861700889398808,
                                                     -8.862727330174945,-8.863753756763637,-8.864780169181411,-8.865806567444779,
                                                     -8.866832951570235,-8.867859321574255,-8.868885677473297,-8.869912019283803,
                                                     -8.870938347022196,-8.871964660704882,-8.87299096034825,-8.87401724596867,
                                                     -8.875043517582497,-8.876069775206066,-8.877096018855696,-8.878122248547689,
                                                     -8.879148464298329,-8.880174666123883,-8.881200854040599,-8.88222702806471,
                                                     -8.883253188212431,-8.88427933449996,-8.885305466943475,-8.886331585559142,
                                                     -8.887357690363105,-8.888383781371493,-8.889409858600418,-8.890435922065973,
                                                     -8.891461971784237,-8.892488007771269,-8.893514030043112,-8.894540038615793,
                                                     -8.895566033505319,-8.896592014727683,-8.89761798229886,-8.898643936234807,
                                                     -8.899669876551465,-8.900695803264759,-8.901721716390594,-8.902747615944861,
                                                     -8.903773501943434,-8.904799374402168,-8.905825233336902,-8.90685107876346,
                                                     -8.907876910697646,-8.90890272915525,-8.909928534152044,-8.910954325703782,
                                                     -8.911980103826205,-8.913005868535032,-8.91403161984597,-8.915057357774707,
                                                     -8.916083082336914,-8.917108793548247,-8.918134491424344,-8.919160175980826,
                                                     -8.920185847233299,-8.921211505197352,-8.922237149888556,-8.923262781322467,
                                                     -8.924288399514624,-8.925314004480549,-8.926339596235749,-8.927365174795712,
                                                     -8.928390740175911,-8.929416292391804,-8.93044183145883,-8.931467357392414,
                                                     -8.932492870207961,-8.933518369920864,-8.934543856546497,-8.935569330100218,
                                                     -8.936594790597369,-8.937620238053276,-8.938645672483248,-8.939671093902579,
                                                     -8.940696502326545,-8.941721897770408,-8.94274728024941,-8.943772649778782,
                                                     -8.944798006373735,-8.945823350049464,-8.946848680821151,-8.947873998703957,
                                                     -8.948899303713032,-8.949924595863507,-8.950949875170497,-8.951975141649101,
                                                     -8.953000395314404,-8.954025636181472,-8.955050864265357,-8.956076079581095,
                                                     -8.957101282143704,-8.958126471968189,-8.959151649069537,-8.96017681346272,
                                                     -8.961201965162694,-8.962227104184398,-8.963252230542758,-8.96427734425268,
                                                     -8.965302445329059,-8.966327533786769,-8.967352609640674,-8.968377672905616,
                                                     -8.969402723596427,-8.97042776172792,-8.971452787314892,-8.972477800372126,
                                                     -8.973502800914389,-8.974527788956432,-8.97555276451299,-8.976577727598782,
                                                     -8.977602678228513,-8.978627616416872,-8.979652542178531,-8.980677455528147,
                                                     -8.981702356480363,-8.982727245049806,-8.983752121251085,-8.984776985098796,
                                                     -8.985801836607519,-8.986826675791819,-8.987851502666245,-8.988876317245329,
                                                     -8.989901119543591,-8.990925909575534,-8.991950687355644,-8.992975452898393,
                                                     -8.99400020621824,-8.995024947329624,-8.996049676246973,-8.997074392984697,
                                                     -8.998099097557192,-8.999123789978838,-9.000148470264,-9.001173138427028,
                                                     -9.002197794482258,-9.003222438444008,-9.004247070326584,-9.005271690144273,
                                                     -9.006296297911352,-9.007320893642077,-9.008345477350694,-9.009370049051432,
                                                     -9.010394608758503,-9.011419156486108,-9.012443692248429,-9.013468216059635,
                                                     -9.014492727933881,-9.015517227885304,-9.016541715928029,-9.017566192076164,
                                                     -9.018590656343803,-9.019615108745026,-9.020639549293896,-9.021663978004463,
                                                     -9.022688394890761,-9.023712799966809,-9.024737193246613,-9.025761574744161,
                                                     -9.026785944473429,-9.027810302448378,-9.028834648682953,-9.029858983191085,
                                                     -9.030883305986689,-9.031907617083667,-9.032931916495906,-9.033956204237277,
                                                     -9.034980480321638,-9.036004744762832,-9.037028997574686,-9.038053238771015,
                                                     -9.039077468365615,-9.040101686372273,-9.041125892804756,-9.042150087676822,
                                                     -9.043174271002209,-9.044198442794644,-9.045222603067838,-9.046246751835489,
                                                     -9.047270889111279,-9.048295014908876,-9.049319129241933,-9.05034323212409,
                                                     -9.051367323568972,-9.052391403590188,-9.053415472201336,-9.054439529415995,
                                                     -9.055463575247735,-9.056487609710108,-9.057511632816651,-9.058535644580891,
                                                     -9.059559645016336,-9.060583634136483,-9.061607611954813,-9.062631578484793,
                                                     -9.063655533739877,-9.064679477733503,-9.065703410479096,-9.066727331990067,
                                                     -9.067751242279811,-9.068775141361711,-9.069799029249135,-9.070822905955437,
                                                     -9.071846771493957,-9.072870625878021,-9.07389446912094,-9.074918301236011,
                                                     -9.075942122236519,-9.076965932135734,-9.07798973094691,-9.079013518683289,
                                                     -9.080037295358099,-9.081061060984554,-9.082084815575852,-9.083108559145181,
                                                     -9.084132291705712,-9.085156013270603,-9.086179723852997,-9.087203423466026,
                                                     -9.088227112122805,-9.089250789836438,-9.090274456620012,-9.091298112486602,
                                                     -9.092321757449271,-9.093345391521065,-9.094369014715017,-9.095392627044148,
                                                     -9.096416228521463,-9.097439819159956,-9.098463398972604,-9.099486967972372,
                                                     -9.100510526172213,-9.101534073585063,-9.102557610223847,-9.103581136101475,
                                                     -9.104604651230843,-9.105628155624836,-9.106651649296322,-9.107675132258158,
                                                     -9.108698604523185,-9.109722066104234,-9.110745517014119,-9.111768957265643,
                                                     -9.112792386871593,-9.113815805844745,-9.11483921419786,-9.115862611943686,
                                                     -9.116885999094958,-9.117909375664397,-9.118932741664711,-9.119956097108594,
                                                     -9.120979442008726,-9.122002776377777,-9.1230261002284,-9.124049413573235,
                                                     -9.125072716424912,-9.126096008796043,-9.12711929069923,-9.128142562147061,
                                                     -9.12916582315211,-9.130189073726939,-9.131212313884096,-9.132235543636115,
                                                     -9.133258762995518,-9.134281971974814,-9.135305170586498,-9.136328358843051,
                                                     -9.137351536756944,-9.138374704340631,-9.139397861606556,-9.140421008567148,
                                                     -9.141444145234823,-9.142467271621986,-9.143490387741026,-9.144513493604321,
                                                     -9.145536589224235,-9.14655967461312,-9.147582749783314,-9.148605814747141,
                                                     -9.149628869516916,-9.150651914104936,-9.151674948523489,-9.152697972784847,
                                                     -9.153720986901272,-9.154743990885012,-9.1557669847483,-9.15678996850336,
                                                     -9.157812942162399,-9.158835905737615,-9.159858859241191,-9.160881802685297,
                                                     -9.161904736082091,-9.162927659443718,-9.163950572782311,-9.164973476109988,
                                                     -9.165996369438857,-9.167019252781012,-9.168042126148533,-9.169064989553489,
                                                     -9.170087843007937,-9.171110686523919,-9.172133520113466,-9.173156343788595,
                                                     -9.174179157561312,-9.17520196144361,-9.176224755447469,-9.177247539584855,
                                                     -9.178270313867724,-9.179293078308018,-9.180315832917667,-9.181338577708588,
                                                     -9.182361312692685,-9.18338403788185,-9.184406753287964,-9.185429458922892,
                                                     -9.186452154798491,-9.187474840926602,-9.188497517319054,-9.189520183987666,
                                                     -9.190542840944241,-9.191565488200573,-9.192588125768442,-9.193610753659614,
                                                     -9.194633371885847,-9.195655980458882,-9.19667857939045,-9.197701168692269,
                                                     -9.198723748376046,-9.199746318453475,-9.200768878936236,-9.201791429835998,
                                                     -9.20281397116442,-9.203836502933145,-9.204859025153806,-9.205881537838022,
                                                     -9.206904040997403,-9.207926534643544,-9.208949018788027,-9.209971493442426,
                                                     -9.210993958618299,-9.212016414327194,-9.213038860580644,-9.214061297390174,
                                                     -9.215083724767294,-9.216106142723504,-9.217128551270288,-9.218150950419123,
                                                     -9.219173340181471,-9.220195720568781,-9.221218091592494,-9.222240453264035,
                                                     -9.223262805594818,-9.224285148596247,-9.225307482279712,-9.226329806656591,
                                                     -9.227352121738251,-9.228374427536047,-9.229396724061322,-9.230419011325406,
                                                     -9.231441289339618,-9.232463558115267,-9.233485817663646,-9.234508067996039,
                                                     -9.235530309123719,-9.236552541057943,-9.237574763809962,-9.23859697739101,
                                                     -9.239619181812312,-9.240641377085081,-9.241663563220517,-9.24268574022981,
                                                     -9.243707908124136,-9.244730066914661,-9.24575221661254,-9.246774357228914,
                                                     -9.247796488774914,-9.248818611261659,-9.249840724700255,-9.250862829101799,
                                                     -9.251884924477374,-9.252907010838052,-9.253929088194894,-9.254951156558949,
                                                     -9.255973215941255,-9.256995266352837,-9.25801730780471,-9.259039340307877,
                                                     -9.260061363873327,-9.261083378512043,-9.262105384234991,-9.263127381053128,
                                                     -9.264149368977399,-9.265171348018738,-9.266193318188068,-9.2672152794963,
                                                     -9.268237231954331,-9.269259175573052,-9.270281110363337,-9.271303036336053,
                                                     -9.272324953502052,-9.273346861872178,-9.274368761457262,-9.275390652268122,
                                                     -9.276412534315568,-9.277434407610396,-9.278456272163392,-9.279478127985331,
                                                     -9.280499975086975,-9.281521813479077,-9.282543643172376,-9.283565464177603,
                                                     -9.284587276505474,-9.285609080166698,-9.28663087517197,-9.287652661531974,
                                                     -9.288674439257383,-9.289696208358859,-9.290717968847054,-9.291739720732606,
                                                     -9.292761464026145,-9.293783198738288,-9.294804924879641,-9.2958266424608,
                                                     -9.296848351492348,-9.297870051984858,-9.298891743948893,-9.299913427395004,
                                                     -9.30093510233373,-9.3019567687756,-9.302978426731132,-9.304000076210832,
                                                     -9.305021717225197,-9.30604334978471,-9.307064973899847,-9.30808658958107,
                                                     -9.30910819683883,-9.310129795683569,-9.311151386125716,-9.312172968175691,
                                                     -9.313194541843902,-9.314216107140747,-9.315237664076611,-9.316259212661869,
                                                     -9.317280752906888,-9.318302284822021,-9.31932380841761,-9.320345323703987,
                                                     -9.321366830691475,-9.322388329390384,-9.323409819811013,-9.324431301963652,
                                                     -9.325452775858578,-9.326474241506059,-9.327495698916352,-9.328517148099703,
                                                     -9.329538589066347,-9.330560021826509,-9.331581446390402,-9.33260286276823,
                                                     -9.333624270970186,-9.33464567100645,-9.335667062887195,-9.33668844662258,
                                                     -9.337709822222756,-9.338731189697862,-9.339752549058027,-9.340773900313369,
                                                     -9.341795243473995,-9.342816578550002,-9.343837905551477,-9.344859224488496,
                                                     -9.345880535371123,-9.346901838209414,-9.347923133013413,-9.348944419793154,
                                                     -9.349965698558659,-9.350986969319942,-9.352008232087006,-9.353029486869841,
                                                     -9.354050733678429,-9.355071972522742,-9.35609320341274,-9.357114426358372,
                                                     -9.35813564136958,-9.359156848456291,-9.360178047628426,-9.361199238895892,
                                                     -9.362220422268588,-9.363241597756402,-9.364262765369211,-9.365283925116883,
                                                     -9.366305077009274,-9.367326221056231,-9.368347357267591,-9.369368485653179,
                                                     -9.370389606222812,-9.371410718986294,-9.372431823953422,-9.373452921133979,
                                                     -9.374474010537742,-9.375495092174474,-9.37651616605393,-9.377537232185854,
                                                     -9.378558290579981,-9.379579341246033,-9.380600384193725,-9.38162141943276,
                                                     -9.382642446972832,-9.383663466823624,-9.384684478994809,-9.385705483496051,
                                                     -9.386726480337001,-9.387747469527303,-9.38876845107659,-9.389789424994485,
                                                     -9.3908103912906,-9.391831349974538,-9.392852301055892,-9.393873244544244,
                                                     -9.394894180449166,-9.395915108780222,-9.396936029546964,-9.397956942758935,
                                                     -9.398977848425666,-9.399998746556682,-9.401019637161495,-9.402040520249607,
                                                     -9.403061395830512,-9.404082263913693,-9.405103124508622,-9.406123977624763,
                                                     -9.407144823271569,-9.408165661458484,-9.409186492194942,-9.410207315490365,
                                                     -9.411228131354169,-9.412248939795756,-9.413269740824522,-9.414290534449851,
                                                     -9.415311320681117,-9.416332099527686,-9.417352870998912,-9.418373635104141,
                                                     -9.419394391852709,-9.420415141253941,-9.421435883317153,-9.422456618051652,
                                                     -9.423477345466735,-9.424498065571688,-9.425518778375789,-9.426539483888305,
                                                     -9.427560182118495,-9.428580873075606,-9.429601556768878,-9.430622233207538,
                                                     -9.431642902400808,-9.432663564357895,-9.433684219088001,-9.434704866600316,
                                                     -9.435725506904021,-9.436746140008288,-9.437766765922277,-9.438787384655142,
                                                     -9.439807996216024,-9.440828600614058,-9.441849197858366,-9.442869787958064,
                                                     -9.443890370922255,-9.444910946760034,-9.445931515480488,-9.446952077092692,
                                                     -9.447972631605712,-9.448993179028608,-9.450013719370425,-9.451034252640202,
                                                     -9.452054778846969,-9.453075297999744,-9.454095810107538,-9.455116315179352,
                                                     -9.456136813224176,-9.457157304250993,-9.458177788268776,-9.459198265286487,
                                                     -9.46021873531308,-9.4612391983575,-9.462259654428682,-9.463280103535552,
                                                     -9.464300545687027,-9.465320980892013,-9.46634140915941,-9.467361830498104,
                                                     -9.468382244916977,-9.469402652424898,-9.470423053030728,-9.471443446743318,
                                                     -9.472463833571512,-9.473484213524143,-9.474504586610034,-9.475524952838,
                                                     -9.476545312216848,-9.477565664755373,-9.478586010462364,-9.479606349346597,
                                                     -9.480626681416843,-9.48164700668186,-9.4826673251504,-9.483687636831205,
                                                     -9.484707941733007,-9.485728239864528,-9.486748531234485,-9.487768815851582,
                                                     -9.488789093724514,-9.48980936486197,-9.490829629272627,-9.491849886965154,
                                                     -9.492870137948212,-9.493890382230451,-9.494910619820513,-9.495930850727031,
                                                     -9.496951074958629,-9.497971292523922,-9.498991503431517,-9.500011707690009,
                                                     -9.501031905307988,-9.502052096294032,-9.503072280656711,-9.504092458404588,
                                                     -9.505112629546213,-9.506132794090131,-9.507152952044876,-9.508173103418973,
                                                     -9.509193248220941,-9.510213386459285,-9.511233518142506,-9.512253643279094,
                                                     -9.513273761877529,-9.514293873946286,-9.515313979493826,-9.516334078528605,
                                                     -9.517354171059069,-9.518374257093656,-9.519394336640794,-9.520414409708902,
                                                     -9.521434476306392,-9.522454536441665,-9.523474590123116,-9.524494637359128,
                                                     -9.525514678158079,-9.526534712528334,-9.527554740478253,-9.528574762016185,
                                                     -9.529594777150472,-9.530614785889446,-9.53163478824143,-9.532654784214741,
                                                     -9.533674773817684,-9.534694757058557,-9.535714733945649,-9.536734704487242,
                                                     -9.537754668691606,-9.538774626567005,-9.539794578121694,-9.540814523363919,
                                                     -9.541834462301918,-9.542854394943919,-9.543874321298143,-9.544894241372802,
                                                     -9.545914155176098,-9.546934062716228,-9.547953964001376,-9.548973859039722,
                                                     -9.549993747839433,-9.551013630408671,-9.552033506755587,-9.553053376888326,
                                                     -9.554073240815023,-9.555093098543805,-9.556112950082789,-9.557132795440086,
                                                     -9.558152634623798,-9.559172467642017,-9.560192294502827,-9.561212115214306,
                                                     -9.56223192978452,-9.56325173822153,-9.564271540533386,-9.56529133672813,
                                                     -9.566311126813798,-9.567330910798415,-9.568350688689998,-9.569370460496557,
                                                     -9.570390226226092,-9.571409985886597,-9.572429739486055,-9.573449487032442,
                                                     -9.574469228533727,-9.575488963997867,-9.576508693432816,-9.577528416846514,
                                                     -9.578548134246897,-9.579567845641891,-9.580587551039414,-9.581607250447376,
                                                     -9.582626943873678,-9.583646631326214,-9.584666312812869,-9.58568598834152,
                                                     -9.586705657920036,-9.587725321556277,-9.588744979258095,-9.589764631033336,
                                                     -9.590784276889834,-9.591803916835418,-9.592823550877909,-9.593843179025116,
                                                     -9.594862801284844,-9.595882417664889,-9.596902028173037,-9.597921632817069,
                                                     -9.598941231604754,-9.599960824543856,-9.600980411642131,-9.601999992907324,
                                                     -9.603019568347175,-9.604039137969415,-9.605058701781767,-9.606078259791944,
                                                     -9.607097812007655,-9.608117358436597,-9.609136899086462,-9.610156433964932,
                                                     -9.611175963079681,-9.612195486438378,-9.613215004048679,-9.614234515918237,
                                                     -9.615254022054695,-9.616273522465686,-9.617293017158838,-9.618312506141771,
                                                     -9.619331989422095,-9.620351467007413,-9.621370938905322,-9.622390405123407,
                                                     -9.62340986566925,-9.624429320550421,-9.625448769774485,-9.626468213348997,
                                                     -9.627487651281505,-9.628507083579551,-9.629526510250665,-9.630545931302374,
                                                     -9.631565346742192,-9.632584756577631,-9.63360416081619,-9.634623559465363,
                                                     -9.635642952532636,-9.636662340025486,-9.637681721951384,-9.638701098317792,
                                                     -9.639720469132163,-9.640739834401946,-9.641759194134579,-9.642778548337494,
                                                     -9.643797897018113,-9.644817240183854,-9.645836577842123,-9.646855910000322,
                                                     -9.647875236665844,-9.648894557846073,-9.649913873548386,-9.650933183780155,
                                                     -9.65195248854874,-9.652971787861497,-9.653991081725771,-9.655010370148903,
                                                     -9.656029653138224,-9.657048930701058,-9.658068202844721,-9.659087469576522,
                                                     -9.660106730903762,-9.661125986833735,-9.662145237373726,-9.663164482531015,
                                                     -9.664183722312871,-9.665202956726559,-9.666222185779334,-9.667241409478445,
                                                     -9.668260627831132,-9.669279840844628,-9.670299048526159,-9.671318250882943,
                                                     -9.672337447922191,-9.673356639651106,-9.674375826076885,-9.675395007206714,
                                                     -9.676414183047775,-9.677433353607241,-9.678452518892278,-9.679471678910045,
                                                     -9.680490833667693,-9.681509983172364,-9.682529127431196,-9.683548266451317,
                                                     -9.684567400239848,-9.685586528803904,-9.68660565215059,-9.687624770287007,
                                                     -9.688643883220245,-9.68966299095739,-9.690682093505519,-9.691701190871701,
                                                     -9.692720283062999,-9.693739370086467,-9.694758451949154,-9.6957775286581,
                                                     -9.696796600220339,-9.697815666642895,-9.698834727932788,-9.699853784097028,
                                                     -9.700872835142621,-9.701891881076562,-9.702910921905841,-9.70392995763744,
                                                     -9.704948988278335,-9.705968013835492,-9.706987034315873,-9.70800604972643,
                                                     -9.70902506007411,-9.710044065365851,-9.711063065608585,-9.712082060809237,
                                                     -9.713101050974724,-9.714120036111955,-9.715139016227834,-9.716157991329257,
                                                     -9.717176961423111,-9.718195926516279,-9.719214886615635,-9.720233841728046,
                                                     -9.721252791860372,-9.722271737019465,-9.723290677212172,-9.724309612445331,
                                                     -9.725328542725775,-9.726347468060326,-9.727366388455804,-9.728385303919018,
                                                     -9.729404214456771,-9.73042312007586,-9.731442020783074,-9.732460916585194,
                                                     -9.733479807488997,-9.73449869350125,-9.735517574628714,-9.736536450878144,
                                                     -9.737555322256286,-9.73857418876988,-9.739593050425659,-9.740611907230349,
                                                     -9.74163075919067,-9.742649606313334,-9.743668448605045,-9.744687286072502,
                                                     -9.745706118722395,-9.746724946561411,-9.747743769596224,-9.748762587833507,
                                                     -9.749781401279923,-9.750800209942127,-9.75181901382677,-9.752837812940495,
                                                     -9.753856607289938,-9.754875396881727,-9.755894181722485,-9.756912961818826,
                                                     -9.75793173717736,-9.758950507804688,-9.759969273707405,-9.760988034892097,
                                                     -9.762006791365348,-9.76302554313373,-9.764044290203811,-9.765063032582152,
                                                     -9.766081770275306,-9.767100503289821,-9.768119231632236,-9.769137955309085,
                                                     -9.770156674326895,-9.771175388692185,-9.772194098411469,-9.773212803491253,
                                                     -9.774231503938036,-9.775250199758312,-9.776268890958566,-9.777287577545278,
                                                     -9.77830625952492,-9.779324936903959,-9.780343609688854,-9.781362277886057,
                                                     -9.782380941502014,-9.783399600543165,-9.784418255015941,-9.785436904926769,
                                                     -9.786455550282068,-9.787474191088251,-9.788492827351723,-9.789511459078883,
                                                     -9.790530086276124,-9.791548708949832,-9.792567327106387,-9.793585940752161,
                                                     -9.79460454989352,-9.795623154536823,-9.796641754688425,-9.79766035035467,
                                                     -9.7986789415419,-9.799697528256446,-9.800716110504636,-9.801734688292789,
                                                     -9.80275326162722,-9.803771830514235,-9.804790394960134,-9.805808954971212,
                                                     -9.806827510553755,-9.807846061714045,-9.808864608458357,-9.809883150792957,
                                                     -9.810901688724107,-9.811920222258062,-9.812938751401071,-9.813957276159375,
                                                     -9.814975796539209,-9.815994312546804,-9.81701282418838,-9.818031331470155,
                                                     -9.819049834398337,-9.82006833297913,-9.821086827218732,-9.822105317123331,
                                                     -9.823123802699112,-9.824142283952252,-9.825160760888923,-9.826179233515289,
                                                     -9.827197701837508,-9.828216165861733,-9.829234625594109,-9.830253081040775,
                                                     -9.831271532207864,-9.832289979101502,-9.83330842172781,-9.8343268600929,
                                                     -9.835345294202882,-9.836363724063855,-9.837382149681915,-9.838400571063149,
                                                     -9.839418988213641,-9.840437401139466,-9.841455809846693,-9.842474214341386,
                                                     -9.843492614629601,-9.84451101071739,-9.845529402610797,-9.84654779031586,
                                                     -9.84756617383861,-9.848584553185074,-9.849602928361271,-9.850621299373215,
                                                     -9.851639666226911,-9.852658028928361,-9.853676387483559,-9.854694741898494,
                                                     -9.855713092179147,-9.856731438331495,-9.857749780361507,-9.858768118275146,
                                                     -9.859786452078371,-9.860804781777132,-9.861823107377374,-9.862841428885036,
                                                     -9.86385974630605,-9.864878059646344,-9.865896368911837,-9.866914674108444,
                                                     -9.867932975242073,-9.868951272318626,-9.869969565343999,-9.870987854324081,
                                                     -9.872006139264756,-9.873024420171903,-9.874042697051391,-9.875060969909087,
                                                     -9.876079238750851,-9.877097503582534,-9.878115764409985,-9.879134021239045,
                                                     -9.880152274075549,-9.881170522925325,-9.882188767794197,-9.883207008687981,
                                                     -9.88422524561249,-9.885243478573526,-9.886261707576891,-9.887279932628376,
                                                     -9.888298153733768,-9.889316370898848,-9.890334584129391,-9.891352793431167,
                                                     -9.892370998809937,-9.893389200271459,-9.894407397821485,-9.895425591465758,
                                                     -9.896443781210019,-9.89746196706,-9.898480149021429,-9.899498327100026,
                                                     -9.900516501301508,-9.901534671631584,-9.902552838095957,-9.903571000700324,
                                                     -9.904589159450379,-9.905607314351806,-9.906625465410285,-9.90764361263149,
                                                     -9.908661756021091,-9.909679895584748,-9.910698031328119,-9.911716163256853,
                                                     -9.912734291376597,-9.913752415692988,-9.91477053621166,-9.915788652938239,
                                                     -9.916806765878348,-9.917824875037602,-9.91884298042161,-9.919861082035977,
                                                     -9.9208791798863,-9.921897273978173,-9.922915364317181,-9.923933450908905,
                                                     -9.924951533758921,-9.925969612872797,-9.926987688256097,-9.928005759914378,
                                                     -9.929023827853193,-9.930041892078088,-9.931059952594603,-9.932078009408272,
                                                     -9.933096062524626,-9.934114111949186,-9.935132157687471,-9.936150199744992,
                                                     -9.937168238127255,-9.938186272839761,-9.939204303888005,-9.940222331277475,
                                                     -9.941240355013654,-9.942258375102021,-9.943276391548048,-9.9442944043572,
                                                     -9.945312413534938,-9.946330419086718,-9.947348421017988,-9.948366419334192,
                                                     -9.949384414040769,-9.95040240514315,-9.951420392646763,-9.952438376557029,
                                                     -9.953456356879363,-9.954474333619175,-9.95549230678187,-9.956510276372846,
                                                     -9.957528242397497,-9.95854620486121,-9.959564163769367,-9.960582119127344,
                                                     -9.961600070940513,-9.962618019214238,-9.96363596395388,-9.964653905164792,
                                                     -9.965671842852324,-9.966689777021818,-9.967707707678612,-9.968725634828038,
                                                     -9.969743558475422,-9.970761478626086,-9.971779395285345,-9.972797308458509,
                                                     -9.973815218150883,-9.974833124367765,-9.97585102711445,-9.976868926396224,
                                                     -9.977886822218372,-9.978904714586169,-9.979922603504887,-9.980940488979793,
                                                     -9.981958371016148,-9.982976249619206,-9.983994124794218,-9.985011996546427,
                                                     -9.986029864881074,-9.98704772980339,-9.988065591318606,-9.989083449431942,
                                                     -9.990101304148617,-9.991119155473843,-9.992137003412825,-9.993154847970766,
                                                     -9.99417268915286,-9.995190526964299,-9.996208361410267,-9.997226192495943,
                                                     -9.998244020226503,-9.999261844607114,-10.00027966564294,-10.00129748333914,
                                                     -10.00231529770087,-10.00333310873327,-10.00435091644149,-10.00536872083066,
                                                     -10.00638652190591,-10.00740431967238,-10.00842211413518,-10.00943990529942,
                                                     -10.01045769317023,-10.01147547775269,-10.01249325905192,-10.01351103707301,
                                                     -10.01452881182104,-10.0155465833011,-10.01656435151827,-10.01758211647763,
                                                     -10.01859987818423,-10.01961763664315,-10.02063539185943,-10.02165314383815,
                                                     -10.02267089258433,-10.02368863810302,-10.02470638039927,-10.02572411947809,
                                                     -10.02674185534453,-10.02775958800359,-10.02877731746029,-10.02979504371965,
                                                     -10.03081276678668,-10.03183048666636,-10.0328482033637,-10.03386591688368,
                                                     -10.0348836272313,-10.03590133441153,-10.03691903842934,-10.03793673928971,
                                                     -10.03895443699759,-10.03997213155796,-10.04098982297576,-10.04200751125593,
                                                     -10.04302519640344,-10.0440428784232,-10.04506055732017,-10.04607823309926,
                                                     -10.04709590576539,-10.0481135753235,-10.04913124177848,-10.05014890513525,
                                                     -10.05116656539871,-10.05218422257376,-10.0532018766653,-10.0542195276782,
                                                     -10.05523717561735,-10.05625482048764,-10.05727246229392,-10.05829010104108,
                                                     -10.05930773673396,-10.06032536937744,-10.06134299897636,-10.06236062553556,
                                                     -10.0633782490599,-10.06439586955421,-10.06541348702332,-10.06643110147206,
                                                     -10.06744871290525,-10.0684663213277,-10.06948392674424,-10.07050152915967,
                                                     -10.07151912857879,-10.07253672500639,-10.07355431844728,-10.07457190890623,
                                                     -10.07558949638804,-10.07660708089747,-10.07762466243931,-10.07864224101831,
                                                     -10.07965981663924,-10.08067738930687,-10.08169495902593,-10.08271252580119,
                                                     -10.08373008963738,-10.08474765053924,-10.08576520851151,-10.08678276355891,
                                                     -10.08780031568617,-10.088817864898,-10.08983541119912,-10.09085295459424,
                                                     -10.09187049508806,-10.09288803268528,-10.0939055673906,-10.0949230992087,
                                                     -10.09594062814428,-10.096958154202,-10.09797567738654,-10.09899319770258,
                                                     -10.10001071515478,-10.10102822974779,-10.10204574148628,-10.1030632503749,
                                                     -10.10408075641829,-10.10509825962109,-10.10611575998794,-10.10713325752346,
                                                     -10.1081507522323,-10.10916824411906,-10.11018573318837,-10.11120321944484,
                                                     -10.11222070289307,-10.11323818353767,-10.11425566138324,-10.11527313643437,
                                                     -10.11629060869564,-10.11730807817165,-10.11832554486697,-10.11934300878617,
                                                     -10.12036046993383,-10.1213779283145,-10.12239538393276,-10.12341283679315,
                                                     -10.12443028690022,-10.12544773425853,-10.12646517887261,-10.127482620747,
                                                     -10.12850005988623,-10.12951749629482,-10.13053492997731,-10.13155236093821,
                                                     -10.13256978918202,-10.13358721471327,-10.13460463753645,-10.13562205765606,
                                                     -10.1366394750766,-10.13765688980256,-10.13867430183841,-10.13969171118865,
                                                     -10.14070911785775,-10.14172652185018,-10.1427439231704,-10.14376132182288,
                                                     -10.14477871781207,-10.14579611114244,-10.14681350181842,-10.14783088984446,
                                                     -10.14884827522499,-10.14986565796446,-10.15088303806729,-10.15190041553791,
                                                     -10.15291779038074,-10.15393516260019,-10.15495253220068,-10.15596989918661,
                                                     -10.15698726356239,-10.1580046253324,-10.15902198450105,-10.16003934107273,
                                                     -10.16105669505182,-10.16207404644269,-10.16309139524972,-10.16410874147729,
                                                     -10.16512608512976,-10.16614342621149,-10.16716076472683,-10.16817810068015,
                                                     -10.16919543407578,-10.17021276491808,-10.17123009321137,-10.17224741896,
                                                     -10.17326474216829,-10.17428206284058,-10.17529938098117,-10.1763166965944,
                                                     -10.17733400968456,-10.17835132025597,-10.17936862831293,-10.18038593385973,
                                                     -10.18140323690068,-10.18242053744007,-10.18343783548217,-10.18445513103127,
                                                     -10.18547242409165,-10.18648971466757,-10.18750700276331,-10.18852428838312,
                                                     -10.18954157153127,-10.19055885221202,-10.1915761304296,-10.19259340618828,
                                                     -10.19361067949228,-10.19462795034584,-10.1956452187532,-10.19666248471859,
                                                     -10.19767974824622,-10.19869700934033,-10.19971426800511,-10.20073152424479,
                                                     -10.20174877806357,-10.20276602946565,-10.20378327845523,-10.2048005250365,
                                                     -10.20581776921365,-10.20683501099086,-10.20785225037232,-10.2088694873622,
                                                     -10.20988672196468,-10.21090395418391,-10.21192118402406,-10.2129384114893,
                                                     -10.21395563658377,-10.21497285931162,-10.21599007967701,-10.21700729768407,
                                                     -10.21802451333693,-10.21904172663974,-10.22005893759661,-10.22107614621168,
                                                     -10.22209335248907,-10.22311055643288,-10.22412775804724,-10.22514495733624,
                                                     -10.22616215430399,-10.2271793489546,-10.22819654129214,-10.22921373132072,
                                                     -10.23023091904443,-10.23124810446733,-10.23226528759351,-10.23328246842704,
                                                     -10.234299646972,-10.23531682323244,-10.23633399721243,-10.23735116891602,
                                                     -10.23836833834726,-10.23938550551021,-10.24040267040891,-10.24141983304739,
                                                     -10.2424369934297,-10.24345415155985,-10.24447130744189,-10.24548846107983,
                                                     -10.2465056124777,-10.2475227616395,-10.24853990856924,-10.24955705327094,
                                                     -10.2505741957486,-10.2515913360062,-10.25260847404776,-10.25362560987725,
                                                     -10.25464274349867,-10.25565987491598,-10.25667700413318,-10.25769413115424,
                                                     -10.25871125598311,-10.25972837862378,-10.26074549908019,-10.26176261735631,
                                                     -10.26277973345609,-10.26379684738348,-10.26481395914241,-10.26583106873684,
                                                     -10.2668481761707,-10.26786528144792,-10.26888238457242,-10.26989948554814,
                                                     -10.270916584379,-10.2719336810689,-10.27295077562176,-10.27396786804149,
                                                     -10.27498495833199,-10.27600204649717,-10.27701913254091,-10.27803621646711,
                                                     -10.27905329827966,-10.28007037798244,-10.28108745557933,-10.28210453107421,
                                                     -10.28312160447095,-10.28413867577341,-10.28515574498546,-10.28617281211095,
                                                     -10.28718987715375,-10.28820694011771,-10.28922400100667,-10.29024105982448,
                                                     -10.29125811657497,-10.29227517126199,-10.29329222388936,-10.29430927446091,
                                                     -10.29532632298046,-10.29634336945184,-10.29736041387886,-10.29837745626534,
                                                     -10.29939449661507,-10.30041153493187,-10.30142857121953,-10.30244560548186,
                                                     -10.30346263772263,-10.30447966794565,-10.30549669615469,-10.30651372235354,
                                                     -10.30753074654597,-10.30854776873576,-10.30956478892667,-10.31058180712247,
                                                     -10.31159882332691,-10.31261583754377,-10.31363284977678,-10.3146498600297,
                                                     -10.31566686830627,-10.31668387461024,-10.31770087894534,-10.31871788131531,
                                                     -10.31973488172387,-10.32075188017476,-10.32176887667168,-10.32278587121838,
                                                     -10.32380286381854,-10.3248198544759,-10.32583684319415,-10.32685382997699,
                                                     -10.32787081482813,-10.32888779775126,-10.32990477875008,-10.33092175782826,
                                                     -10.3319387349895,-10.33295571023747,-10.33397268357584,-10.3349896550083,
                                                     -10.33600662453851,-10.33702359217014,-10.33804055790684,-10.33905752175227,
                                                     -10.34007448371009,-10.34109144378394,-10.34210840197747,-10.34312535829433,
                                                     -10.34414231273815,-10.34515926531256,-10.3461762160212,-10.34719316486769,
                                                     -10.34821011185566,-10.34922705698872,-10.3502440002705,-10.35126094170459,
                                                     -10.35227788129462,-10.35329481904418,-10.35431175495688,-10.35532868903631,
                                                     -10.35634562128607,-10.35736255170974,-10.35837948031091,-10.35939640709317,
                                                     -10.36041333206008,-10.36143025521523,-10.36244717656219,-10.36346409610453,
                                                     -10.3644810138458,-10.36549792978956,-10.36651484393938,-10.36753175629881,
                                                     -10.36854866687139,-10.36956557566067,-10.37058248267019,-10.37159938790349,
                                                     -10.3726162913641,-10.37363319305556,-10.37465009298138,-10.3756669911451,
                                                     -10.37668388755023,-10.37770078220028,-10.37871767509878,-10.37973456624922,
                                                     -10.38075145565512,-10.38176834331998,-10.38278522924728,-10.38380211344053,
                                                     -10.38481899590322,-10.38583587663883,-10.38685275565085,-10.38786963294275,
                                                     -10.38888650851802,-10.38990338238011,-10.39092025453252,-10.39193712497868,
                                                     -10.39295399372208,-10.39397086076617,-10.39498772611439,-10.39600458977021,
                                                     -10.39702145173707,-10.39803831201841,-10.39905517061767,-10.40007202753829,
                                                     -10.40108888278371,-10.40210573635734,-10.40312258826262,-10.40413943850298,
                                                     -10.40515628708182,-10.40617313400256,-10.40718997926862,-10.4082068228834,
                                                     -10.40922366485031,-10.41024050517275,-10.41125734385411,-10.4122741808978,
                                                     -10.41329101630719,-10.41430785008568,-10.41532468223665,-10.41634151276348,
                                                     -10.41735834166955,-10.41837516895823,-10.41939199463289,-10.42040881869689,
                                                     -10.4214256411536,-10.42244246200637,-10.42345928125857,-10.42447609891354,
                                                     -10.42549291497464,-10.4265097294452,-10.42752654232856,-10.42854335362808,
                                                     -10.42956016334708,-10.43057697148889,-10.43159377805683,-10.43261058305425,
                                                     -10.43362738648445,-10.43464418835075,-10.43566098865646,-10.43667778740491,
                                                     -10.43769458459939,-10.4387113802432,-10.43972817433965,-10.44074496689204,
                                                     -10.44176175790366,-10.44277854737779,-10.44379533531772,-10.44481212172675,
                                                     -10.44582890660814,-10.44684568996517,-10.44786247180112,-10.44887925211926,
                                                     -10.44989603092285,-10.45091280821515,-10.45192958399942,-10.45294635827893,
                                                     -10.45396313105691,-10.45497990233663,-10.45599667212133,-10.45701344041424,
                                                     -10.45803020721862,-10.45904697253769,-10.46006373637468,-10.46108049873283,
                                                     -10.46209725961537,-10.46311401902551,-10.46413077696647,-10.46514753344146,
                                                     -10.46616428845371,-10.46718104200642,-10.4681977941028,-10.46921454474604,
                                                     -10.47023129393935,-10.47124804168592,-10.47226478798895,-10.47328153285162,
                                                     -10.47429827627712,-10.47531501826863,-10.47633175882933,-10.47734849796241,
                                                     -10.47836523567102,-10.47938197195833,-10.48039870682753,-10.48141544028176,
                                                     -10.48243217232419,-10.48344890295797,-10.48446563218625,-10.4854823600122,
                                                     -10.48649908643894,-10.48751581146963,-10.4885325351074,-10.48954925735539,
                                                     -10.49056597821674,-10.49158269769457,-10.49259941579201,-10.49361613251219,
                                                     -10.49463284785822,-10.49564956183322,-10.49666627444031,-10.4976829856826,
                                                     -10.49869969556318,-10.49971640408518,-10.50073311125168,-10.50174981706579,
                                                     -10.5027665215306,-10.5037832246492,-10.50479992642469,-10.50581662686013,
                                                     -10.50683332595862,-10.50785002372324,-10.50886672015706,-10.50988341526314,
                                                     -10.51090010904457,-10.51191680150441,-10.51293349264571,-10.51395018247154,
                                                     -10.51496687098496,-10.51598355818901,-10.51700024408675,-10.51801692868122,
                                                     -10.51903361197547,-10.52005029397254,-10.52106697467546,-10.52208365408727,
                                                     -10.523100332211,-10.52411700904968,-10.52513368460632,-10.52615035888396,
                                                     -10.52716703188561,-10.52818370361429,-10.529200374073,-10.53021704326477,
                                                     -10.53123371119258,-10.53225037785945,-10.53326704326837,-10.53428370742235,
                                                     -10.53530037032437,-10.53631703197742,-10.5373336923845,-10.53835035154858,
                                                     -10.53936700947265,-10.54038366615968,-10.54140032161265,-10.54241697583453,
                                                     -10.54343362882829,-10.54445028059689,-10.5454669311433,-10.54648358047048,
                                                     -10.54750022858137,-10.54851687547895,-10.54953352116615,-10.55055016564592,
                                                     -10.5515668089212,-10.55258345099494,-10.55360009187008,-10.55461673154955,
                                                     -10.55563337003628,-10.55665000733319,-10.55766664344323,-10.5586832783693,
                                                     -10.55969991211433,-10.56071654468123,-10.56173317607292,-10.5627498062923,
                                                     -10.5637664353423,-10.5647830632258,-10.56579968994571,-10.56681631550493,
                                                     -10.56783293990636,-10.56884956315288,-10.56986618524739,-10.57088280619277,
                                                     -10.57189942599191,-10.57291604464769,-10.57393266216297,-10.57494927854065,
                                                     -10.57596589378358,-10.57698250789465,-10.5779991208767,-10.57901573273261,
                                                     -10.58003234346524,-10.58104895307744,-10.58206556157206,-10.58308216895196,
                                                     -10.58409877521998,-10.58511538037897,-10.58613198443177,-10.58714858738122,
                                                     -10.58816518923015,-10.58918178998139,-10.59019838963778,-10.59121498820215,
                                                     -10.59223158567732,-10.5932481820661,-10.59426477737132,-10.59528137159579,
                                                     -10.59629796474232,-10.59731455681373,-10.59833114781281,-10.59934773774238,
                                                     -10.60036432660524,-10.60138091440417,-10.60239750114199,-10.60341408682146,
                                                     -10.6044306714454,-10.60544725501658,-10.60646383753779,-10.6074804190118,
                                                     -10.60849699944139,-10.60951357882935,-10.61053015717843,-10.61154673449141,
                                                     -10.61256331077106,-10.61357988602013,-10.6145964602414,-10.6156130334376,
                                                     -10.61662960561151,-10.61764617676586,-10.61866274690342,-10.61967931602692,
                                                     -10.6206958841391,-10.62171245124272,-10.6227290173405,-10.62374558243518,
                                                     -10.62476214652949,-10.62577870962616,-10.62679527172791,-10.62781183283748,
                                                     -10.62882839295757,-10.6298449520909,-10.6308615102402,-10.63187806740817,
                                                     -10.63289462359752,-10.63391117881096,-10.63492773305119,-10.63594428632091,
                                                     -10.63696083862281,-10.6379773899596,-10.63899394033397,-10.64001048974859,
                                                     -10.64102703820617,-10.64204358570939,-10.64306013226091,-10.64407667786343,
                                                     -10.64509322251962,-10.64610976623215,-10.64712630900369,-10.64814285083691,
                                                     -10.64915939173447,-10.65017593169903,-10.65119247073325,-10.65220900883979,
                                                     -10.6532255460213,-10.65424208228043,-10.65525861761983,-10.65627515204214,
                                                     -10.65729168555,-10.65830821814606,-10.65932474983295,-10.6603412806133,
                                                     -10.66135781048975,-10.66237433946492,-10.66339086754144,-10.66440739472193,
                                                     -10.66542392100902,-10.66644044640531,-10.66745697091343,-10.66847349453598,
                                                     -10.66949001727558,-10.67050653913483,-10.67152306011633,-10.6725395802227,
                                                     -10.67355609945651,-10.67457261782038,-10.67558913531689,-10.67660565194863,
                                                     -10.6776221677182,-10.67863868262817,-10.67965519668112,-10.68067170987965,
                                                     -10.68168822222632,-10.68270473372371,-10.68372124437438,-10.68473775418092,
                                                     -10.68575426314588,-10.68677077127183,-10.68778727856133,-10.68880378501693,
                                                     -10.6898202906412,-10.69083679543668,-10.69185329940593,-10.69286980255149,
                                                     -10.6938863048759,-10.69490280638172,-10.69591930707147,-10.6969358069477,
                                                     -10.69795230601294,-10.69896880426972,-10.69998530172057,-10.70100179836802,
                                                     -10.70201829421459,-10.7030347892628,-10.70405128351516,-10.70506777697421,
                                                     -10.70608426964244,-10.70710076152237,-10.7081172526165,-10.70913374292735,
                                                     -10.71015023245741,-10.71116672120919,-10.71218320918518,-10.71319969638788,
                                                     -10.71421618281977,-10.71523266848336,-10.71624915338112,-10.71726563751554,
                                                     -10.7182821208891,-10.71929860350429,-10.72031508536357,-10.72133156646942,
                                                     -10.72234804682432,-10.72336452643074,-10.72438100529113,-10.72539748340796,
                                                     -10.7264139607837,-10.72743043742081,-10.72844691332173,-10.72946338848892,
                                                     -10.73047986292484,-10.73149633663193,-10.73251280961264,-10.73352928186941,
                                                     -10.73454575340469,-10.7355622242209,-10.73657869432049,-10.73759516370589,
                                                     -10.73861163237953,-10.73962810034384,-10.74064456760124,-10.74166103415416,
                                                     -10.74267750000502,-10.74369396515623,-10.74471042961021,-10.74572689336938,
                                                     -10.74674335643614,-10.74775981881291,-10.74877628050208,-10.74979274150606,
                                                     -10.75080920182725,-10.75182566146806,-10.75284212043086,-10.75385857871807,
                                                     -10.75487503633206,-10.75589149327522,-10.75690794954995,-10.75792440515862,
                                                     -10.75894086010362,-10.75995731438732,-10.76097376801209,-10.76199022098032,
                                                     -10.76300667329437,-10.76402312495661,-10.7650395759694,-10.76605602633511,
                                                     -10.7670724760561,-10.76808892513473,-10.76910537357334,-10.77012182137431,
                                                     -10.77113826853997,-10.77215471507268,-10.77317116097477,-10.77418760624861,
                                                     -10.77520405089651,-10.77622049492083,-10.7772369383239,-10.77825338110806,
                                                     -10.77926982327563,-10.78028626482894,-10.78130270577033,-10.78231914610211,
                                                     -10.7833355858266,-10.78435202494613,-10.78536846346301,-10.78638490137956,
                                                     -10.78740133869808,-10.78841777542089,-10.7894342115503,-10.7904506470886,
                                                     -10.79146708203811,-10.79248351640112,-10.79349995017992,-10.79451638337682,
                                                     -10.7955328159941,-10.79654924803406,-10.79756567949899,-10.79858211039116,
                                                     -10.79959854071287,-10.80061497046638,-10.801631399654,-10.80264782827797,
                                                     -10.80366425634059,-10.80468068384412,-10.80569711079083,-10.80671353718299,
                                                     -10.80772996302286,-10.80874638831271,-10.80976281305478,-10.81077923725135,
                                                     -10.81179566090466,-10.81281208401696,-10.81382850659051,-10.81484492862756,
                                                     -10.81586135013034,-10.81687777110111,-10.81789419154209,-10.81891061145554,
                                                     -10.81992703084368,-10.82094344970876,-10.82195986805299,-10.82297628587862,
                                                     -10.82399270318786,-10.82500911998294,-10.82602553626608,-10.8270419520395,
                                                     -10.82805836730543,-10.82907478206606,-10.83009119632363,-10.83110761008033,
                                                     -10.83212402333837,-10.83314043609997,-10.83415684836732,-10.83517326014262,
                                                     -10.83618967142808,-10.83720608222589,-10.83822249253824,-10.83923890236732,
                                                     -10.84025531171534,-10.84127172058446,-10.84228812897688,-10.84330453689479,
                                                     -10.84432094434035,-10.84533735131575,-10.84635375782317,-10.84737016386478,
                                                     -10.84838656944274,-10.84940297455924,-10.85041937921643,-10.85143578341648,
                                                     -10.85245218716155,-10.8534685904538,-10.8544849932954,-10.85550139568848,
                                                     -10.85651779763522,-10.85753419913776,-10.85855060019825,-10.85956700081883,
                                                     -10.86058340100165,-10.86159980074885,-10.86261620006257,-10.86363259894495,
                                                     -10.86464899739812,-10.86566539542422,-10.86668179302538,-10.86769819020372,
                                                     -10.86871458696138,-10.86973098330047,-10.87074737922312,-10.87176377473144,
                                                     -10.87278016982757,-10.8737965645136,-10.87481295879166,-10.87582935266385,
                                                     -10.87684574613228,-10.87786213919907,-10.8788785318663,-10.8798949241361,
                                                     -10.88091131601054,-10.88192770749174,-10.88294409858179,-10.88396048928278,
                                                     -10.88497687959681,-10.88599326952595,-10.88700965907231,-10.88802604823795,
                                                     -10.88904243702497,-10.89005882543545,-10.89107521347145,-10.89209160113507,
                                                     -10.89310798842837,-10.89412437535342,-10.89514076191229,-10.89615714810706,
                                                     -10.89717353393978,-10.89818991941251,-10.89920630452733,-10.90022268928628,
                                                     -10.90123907369142,-10.90225545774481,-10.9032718414485,-10.90428822480453,
                                                     -10.90530460781497,-10.90632099048184,-10.9073373728072,-10.90835375479308,
                                                     -10.90937013644154,-10.91038651775459,-10.91140289873428,-10.91241927938264,
                                                     -10.9134356597017,-10.91445203969349,-10.91546841936003,-10.91648479870336,
                                                     -10.91750117772548,-10.91851755642843,-10.91953393481421,-10.92055031288485,
                                                     -10.92156669064236,-10.92258306808875,-10.92359944522602,-10.9246158220562,
                                                     -10.92563219858127,-10.92664857480325,-10.92766495072414,-10.92868132634593,
                                                     -10.92969770167062,-10.93071407670021,-10.93173045143669,-10.93274682588204,
                                                     -10.93376320003827,-10.93477957390734,-10.93579594749126,-10.93681232079199,
                                                     -10.93782869381153,-10.93884506655185,-10.93986143901491,-10.94087781120271,
                                                     -10.94189418311721,-10.94291055476038,-10.94392692613418,-10.94494329724059,
                                                     -10.94595966808156,-10.94697603865907,-10.94799240897506,-10.94900877903149,
                                                     -10.95002514883033,-10.95104151837352,-10.95205788766301,-10.95307425670076,
                                                     -10.9540906254887,-10.9551069940288,-10.95612336232298,-10.9571397303732,
                                                     -10.95815609818138,-10.95917246574947,-10.9601888330794,-10.9612052001731,
                                                     -10.96222156703251,-10.96323793365955,-10.96425430005615,-10.96527066622424,
                                                     -10.96628703216573,-10.96730339788255,-10.96831976337662,-10.96933612864986,
                                                     -10.97035249370417,-10.97136885854147,-10.97238522316368,-10.9734015875727,
                                                     -10.97441795177043,-10.97543431575879,-10.97645067953967,-10.97746704311497,
                                                     -10.9784834064866,-10.97949976965645,-10.98051613262642,-10.98153249539839,
                                                     -10.98254885797426,-10.98356522035592,-10.98458158254526,-10.98559794454415,
                                                     -10.98661430635448,-10.98763066797814,-10.988647029417,-10.98966339067294,
                                                     -10.99067975174783,-10.99169611264354,-10.99271247336195,-10.99372883390493,
                                                     -10.99474519427434,-10.99576155447205,-10.99677791449992,-10.99779427435982,
                                                     -10.99881063405359,-10.9998269935831,-11.00084335295021,-11.00185971215676,
                                                     -11.00287607120462,-11.00389243009562,-11.00490878883161,-11.00592514741445,
                                                     -11.00694150584597,-11.00795786412802,-11.00897422226244,-11.00999058025105,
                                                     -11.01100693809571,-11.01202329579824,-11.01303965336048,-11.01405601078425,
                                                     -11.01507236807139,-11.01608872522372,-11.01710508224306,-11.01812143913124,
                                                     -11.01913779589008,-11.02015415252139,-11.02117050902699,-11.02218686540871,
                                                     -11.02320322166834,-11.0242195778077,-11.02523593382861,-11.02625228973286,
                                                     -11.02726864552227,-11.02828500119863,-11.02930135676374,-11.03031771221942,
                                                     -11.03133406756745,-11.03235042280963,-11.03336677794775,-11.03438313298361,
                                                     -11.035399487919,-11.0364158427557,-11.0374321974955,-11.03844855214019,
                                                     -11.03946490669154,-11.04048126115134,-11.04149761552138,-11.04251396980341,
                                                     -11.04353032399922,-11.04454667811059,-11.04556303213928,-11.04657938608707,
                                                     -11.04759573995571,-11.04861209374698,-11.04962844746265,-11.05064480110446,
                                                     -11.05166115467419,-11.05267750817359,-11.05369386160442,-11.05471021496843,
                                                     -11.05572656826737,-11.056742921503,-11.05775927467707,-11.05877562779132,
                                                     -11.0597919808475,-11.06080833384735,-11.06182468679261,-11.06284103968502,
                                                     -11.06385739252633,-11.06487374531826,-11.06589009806256,-11.06690645076095,
                                                     -11.06792280341516,-11.06893915602693,-11.06995550859798,-11.07097186113004,
                                                     -11.07198821362483,-11.07300456608407,-11.07402091850948,-11.07503727090278,
                                                     -11.07605362326568,-11.07706997559991,-11.07808632790717,-11.07910268018917,
                                                     -11.08011903244763,-11.08113538468425,-11.08215173690073,-11.08316808909878,
                                                     -11.0841844412801,-11.08520079344639,-11.08621714559935,-11.08723349774068,
                                                     -11.08824984987207,-11.08926620199521,-11.09028255411179,-11.09129890622351,
                                                     -11.09231525833205,-11.09333161043909,-11.09434796254633,-11.09536431465544,
                                                     -11.0963806667681,-11.097397018886,-11.0984133710108,-11.09942972314418,
                                                     -11.10044607528783,-11.1014624274434,-11.10247877961257,-11.10349513179701,
                                                     -11.10451148399838,-11.10552783621835,-11.10654418845858,-11.10756054072073,
                                                     -11.10857689300646,-11.10959324531742,-11.11060959765529,-11.11162595002169,
                                                     -11.1126423024183,-11.11365865484676,-11.11467500730872,-11.11569135980583,
                                                     -11.11670771233973,-11.11772406491206,-11.11874041752447,-11.1197567701786,
                                                     -11.12077312287608,-11.12178947561855,-11.12280582840766,-11.12382218124502,
                                                     -11.12483853413227,-11.12585488707105,-11.12687124006297,-11.12788759310967,
                                                     -11.12890394621278,-11.1299202993739,-11.13093665259467,-11.1319530058767,
                                                     -11.13296935922162,-11.13398571263103,-11.13500206610656,-11.13601841964981,
                                                     -11.13703477326239,-11.13805112694592,-11.139067480702,-11.14008383453225,
                                                     -11.14110018843825,-11.14211654242162,-11.14313289648395,-11.14414925062684,
                                                     -11.1451656048519,-11.14618195916072,-11.14719831355489,-11.148214668036,
                                                     -11.14923102260564,-11.15024737726541,-11.15126373201689,-11.15228008686167,
                                                     -11.15329644180132,-11.15431279683744,-11.1553291519716,-11.15634550720538,
                                                     -11.15736186254036,-11.15837821797811,-11.15939457352021,-11.16041092916824,
                                                     -11.16142728492375,-11.16244364078832,-11.16345999676352,-11.16447635285092,
                                                     -11.16549270905207,-11.16650906536853,-11.16752542180188,-11.16854177835367,
                                                     -11.16955813502545,-11.17057449181878,-11.17159084873522,-11.17260720577631,
                                                     -11.17362356294362,-11.17463992023868,-11.17565627766304,-11.17667263521826,
                                                     -11.17768899290587,-11.17870535072742,-11.17972170868445,-11.18073806677849,
                                                     -11.18175442501109,-11.18277078338378,-11.1837871418981,-11.18480350055558,
                                                     -11.18581985935774,-11.18683621830612,-11.18785257740226,-11.18886893664766,
                                                     -11.18988529604386,-11.19090165559239,-11.19191801529475,-11.19293437515248,
                                                     -11.19395073516709,-11.19496709534009,-11.19598345567301,-11.19699981616735,
                                                     -11.19801617682464,-11.19903253764636,-11.20004889863405,-11.2010652597892,
                                                     -11.20208162111331,-11.2030979826079,-11.20411434427446,-11.2051307061145,
                                                     -11.20614706812951,-11.207163430321,-11.20817979269045,-11.20919615523937,
                                                     -11.21021251796923,-11.21122888088155,-11.2122452439778,-11.21326160725947,
                                                     -11.21427797072805,-11.21529433438503,-11.21631069823188,-11.2173270622701,
                                                     -11.21834342650115,-11.21935979092652,-11.22037615554769,-11.22139252036612,
                                                     -11.2224088853833,-11.2234252506007,-11.22444161601978,-11.22545798164202,
                                                     -11.22647434746888,-11.22749071350183,-11.22850707974234,-11.22952344619186,
                                                     -11.23053981285187,-11.23155617972381,-11.23257254680914,-11.23358891410933,
                                                     -11.23460528162583,-11.23562164936009,-11.23663801731357,-11.23765438548771,
                                                     -11.23867075388396,-11.23968712250377,-11.24070349134859,-11.24171986041986,
                                                     -11.24273622971903,-11.24375259924753,-11.24476896900681,-11.2457853389983,
                                                     -11.24680170922344,-11.24781807968367,-11.24883445038042,-11.24985082131511,
                                                     -11.25086719248919,-11.25188356390409,-11.25289993556122,-11.25391630746201,
                                                     -11.2549326796079,-11.25594905200029,-11.25696542464063,-11.25798179753031,
                                                     -11.25899817067077,-11.26001454406342,-11.26103091770967,-11.26204729161095,
                                                     -11.26306366576865,-11.2640800401842,-11.265096414859,-11.26611278979446,
                                                     -11.26712916499199,-11.26814554045299,-11.26916191617887,-11.27017829217102,
                                                     -11.27119466843086,-11.27221104495977,-11.27322742175915,-11.27424379883041,
                                                     -11.27526017617493,-11.27627655379411,-11.27729293168934,-11.27830930986201,
                                                     -11.27932568831351,-11.28034206704522,-11.28135844605854,-11.28237482535485,
                                                     -11.28339120493552,-11.28440758480195,-11.2854239649555,-11.28644034539757,
                                                     -11.28745672612952,-11.28847310715273,-11.28948948846857,-11.29050587007843,
                                                     -11.29152225198366,-11.29253863418564,-11.29355501668574,-11.29457139948532,
                                                     -11.29558778258575,-11.29660416598839,-11.29762054969461,-11.29863693370576,
                                                     -11.29965331802321,-11.30066970264831,-11.30168608758242,-11.3027024728269,
                                                     -11.30371885838309,-11.30473524425235,-11.30575163043604,-11.30676801693549,
                                                     -11.30778440375207,-11.30880079088711,-11.30981717834196,-11.31083356611796,
                                                     -11.31184995421646,-11.31286634263879,-11.3138827313863,-11.31489912046033,
                                                     -11.31591550986221,-11.31693189959327,-11.31794828965485,-11.31896468004828,
                                                     -11.31998107077489,-11.32099746183601,-11.32201385323298,-11.32303024496711,
                                                     -11.32404663703973,-11.32506302945216,-11.32607942220573,-11.32709581530176,
                                                     -11.32811220874157,-11.32912860252647,-11.33014499665778,-11.33116139113682,
                                                     -11.3321777859649,-11.33319418114334,-11.33421057667344,-11.33522697255651,
                                                     -11.33624336879387,-11.33725976538681,-11.33827616233666,-11.3392925596447,
                                                     -11.34030895731224,-11.34132535534058,-11.34234175373103,-11.34335815248487,
                                                     -11.34437455160342,-11.34539095108796,-11.34640735093979,-11.3474237511602,
                                                     -11.34844015175049,-11.34945655271193,-11.35047295404583,-11.35148935575347,
                                                     -11.35250575783614,-11.35352216029511,-11.35453856313168,-11.35555496634713,
                                                     -11.35657136994273,-11.35758777391977,-11.35860417827952,-11.35962058302326,
                                                     -11.36063698815227,-11.36165339366782,-11.36266979957117,-11.36368620586361,
                                                     -11.36470261254641,-11.36571901962082,-11.36673542708812,-11.36775183494958,
                                                     -11.36876824320645,-11.36978465186,-11.3708010609115,-11.3718174703622,
                                                     -11.37283388021336,-11.37385029046624,-11.37486670112209,-11.37588311218217,
                                                     -11.37689952364774,-11.37791593552004,-11.37893234780034,-11.37994876048986,
                                                     -11.38096517358987,-11.38198158710161,-11.38299800102633,-11.38401441536527,
                                                     -11.38503083011968,-11.38604724529079,-11.38706366087984,-11.38808007688808,
                                                     -11.38909649331674,-11.39011291016706,-11.39112932744027,-11.39214574513761,
                                                     -11.39316216326031,-11.3941785818096,-11.3951950007867,-11.39621142019286,
                                                     -11.39722784002929,-11.39824426029722,-11.39926068099787,-11.40027710213247,
                                                     -11.40129352370225,-11.40230994570841,-11.40332636815218,-11.40434279103478,
                                                     -11.40535921435742,-11.40637563812132,-11.40739206232769,-11.40840848697775,
                                                     -11.40942491207271,-11.41044133761377,-11.41145776360215,-11.41247419003905,
                                                     -11.41349061692568,-11.41450704426324,-11.41552347205294,-11.41653990029598,
                                                     -11.41755632899356,-11.41857275814688,-11.41958918775714,-11.42060561782554,
                                                     -11.42162204835326,-11.42263847934152,-11.42365491079149,-11.42467134270437,
                                                     -11.42568777508136,-11.42670420792364,-11.4277206412324,-11.42873707500882,
                                                     -11.4297535092541,-11.43076994396941,-11.43178637915595,-11.43280281481488,
                                                     -11.4338192509474,-11.43483568755468,-11.4358521246379,-11.43686856219823,
                                                     -11.43788500023686,-11.43890143875495,-11.43991787775368,-11.44093431723422,
                                                     -11.44195075719775,-11.44296719764542,-11.44398363857841,-11.44500007999789,
                                                     -11.44601652190502,-11.44703296430096,-11.44804940718688,-11.44906585056393,
                                                     -11.45008229443329,-11.45109873879611,-11.45211518365354,-11.45313162900675,
                                                     -11.45414807485688,-11.4551645212051,-11.45618096805256,-11.4571974154004,
                                                     -11.45821386324978,-11.45923031160185,-11.46024676045775,-11.46126320981864,
                                                     -11.46227965968565,-11.46329611005994,-11.46431256094264,-11.4653290123349,
                                                     -11.46634546423786,-11.46736191665266,-11.46837836958043,-11.46939482302231,
                                                     -11.47041127697944,-11.47142773145296,-11.47244418644399,-11.47346064195367,
                                                     -11.47447709798313,-11.4754935545335,-11.47651001160591,-11.47752646920148,
                                                     -11.47854292732134,-11.47955938596661,-11.48057584513843,-11.48159230483791,
                                                     -11.48260876506617,-11.48362522582433,-11.48464168711352,-11.48565814893484,
                                                     -11.48667461128942,-11.48769107417837,-11.4887075376028,-11.48972400156383,
                                                     -11.49074046606257,-11.49175693110013,-11.49277339667762,-11.49378986279614,
                                                     -11.49480632945681,-11.49582279666073,-11.496839264409,-11.49785573270273,
                                                     -11.49887220154301,-11.49988867093096,-11.50090514086766,-11.50192161135422,
                                                     -11.50293808239174,-11.5039545539813,-11.50497102612402,-11.50598749882097,
                                                     -11.50700397207325,-11.50802044588196,-11.50903692024819,-11.51005339517301,
                                                     -11.51106987065753,-11.51208634670282,-11.51310282330998,-11.51411930048008,
                                                     -11.51513577821422,-11.51615225651346,-11.5171687353789,-11.51818521481162,
                                                     -11.51920169481268,-11.52021817538318,-11.52123465652418,-11.52225113823676,
                                                     -11.52326762052199,-11.52428410338095,-11.52530058681471,-11.52631707082434,
                                                     -11.52733355541091,-11.52835004057548,-11.52936652631913,-11.53038301264292,
                                                     -11.5313994995479,-11.53241598703516,-11.53343247510575,-11.53444896376072,
                                                     -11.53546545300115,-11.53648194282809,-11.53749843324259,-11.53851492424572,
                                                     -11.53953141583853,-11.54054790802207,-11.5415644007974,-11.54258089416556,
                                                     -11.54359738812762,-11.54461388268462,-11.54563037783761,-11.54664687358763,
                                                     -11.54766336993573,-11.54867986688297,-11.54969636443037,-11.55071286257899,
                                                     -11.55172936132987,-11.55274586068404,-11.55376236064256,-11.55477886120644,
                                                     -11.55579536237674,-11.55681186415449,-11.55782836654073,-11.55884486953648,
                                                     -11.55986137314279,-11.56087787736067,-11.56189438219118,-11.56291088763532,
                                                     -11.56392739369414,-11.56494390036865,-11.5659604076599,-11.56697691556889,
                                                     -11.56799342409666,-11.56900993324422,-11.57002644301261,-11.57104295340283,
                                                     -11.57205946441591,-11.57307597605288,-11.57409248831473,-11.5751090012025,
                                                     -11.5761255147172,-11.57714202885983,-11.57815854363143,-11.57917505903298,
                                                     -11.58019157506552,-11.58120809173004,-11.58222460902755,-11.58324112695907,
                                                     -11.58425764552559,-11.58527416472813,-11.58629068456769,-11.58730720504527,
                                                     -11.58832372616187,-11.5893402479185,-11.59035677031615,-11.59137329335583,
                                                     -11.59238981703852,-11.59340634136524,-11.59442286633696,-11.5954393919547,
                                                     -11.59645591821943,-11.59747244513216,-11.59848897269387,-11.59950550090556,
                                                     -11.60052202976821,-11.60153855928282,-11.60255508945036,-11.60357162027182,
                                                     -11.6045881517482,-11.60560468388047,-11.60662121666962,-11.60763775011662,
                                                     -11.60865428422246,-11.60967081898812,-11.61068735441457,-11.6117038905028,
                                                     -11.61272042725378,-11.61373696466848,-11.61475350274788,-11.61577004149296,
                                                     -11.61678658090467,-11.61780312098401,-11.61881966173192,-11.6198362031494,
                                                     -11.62085274523739,-11.62186928799687,-11.62288583142881,-11.62390237553417,
                                                     -11.62491892031391,-11.62593546576899,-11.62695201190038,-11.62796855870904,
                                                     -11.62898510619593,-11.630001654362,-11.63101820320821,-11.63203475273553,
                                                     -11.63305130294489,-11.63406785383727,-11.63508440541361,-11.63610095767486,
                                                     -11.63711751062198,-11.63813406425591,-11.63915061857761,-11.64016717358802,
                                                     -11.64118372928808,-11.64220028567876,-11.64321684276098,-11.6442334005357,
                                                     -11.64524995900386,-11.64626651816639,-11.64728307802425,-11.64829963857837,
                                                     -11.64931619982968,-11.65033276177913,-11.65134932442765,-11.65236588777619,
                                                     -11.65338245182566,-11.65439901657702,-11.65541558203118,-11.65643214818908,
                                                     -11.65744871505166,-11.65846528261984,-11.65948185089455,-11.66049841987672,
                                                     -11.66151498956727,-11.66253155996714,-11.66354813107724,-11.6645647028985,
                                                     -11.66558127543183,-11.66659784867818,-11.66761442263844,-11.66863099731355,
                                                     -11.66964757270442,-11.67066414881197,-11.67168072563711,-11.67269730318077,
                                                     -11.67371388144385,-11.67473046042727,-11.67574704013194,-11.67676362055878,
                                                     -11.67778020170869,-11.67879678358258,-11.67981336618137,-11.68082994950596,
                                                     -11.68184653355725,-11.68286311833615,-11.68387970384358,-11.68489629008042,
                                                     -11.68591287704758,-11.68692946474597,-11.68794605317648,-11.68896264234002,
                                                     -11.68997923223749,-11.69099582286977,-11.69201241423778,-11.69302900634239,
                                                     -11.69404559918452,-11.69506219276505,-11.69607878708487,-11.69709538214488,
                                                     -11.69811197794597,-11.69912857448903,-11.70014517177495,-11.70116176980461,
                                                     -11.7021783685789,-11.70319496809871,-11.70421156836493,-11.70522816937843,
                                                     -11.7062447711401,-11.70726137365083,-11.70827797691148,-11.70929458092296,
                                                     -11.71031118568612,-11.71132779120186,-11.71234439747105,-11.71336100449456,
                                                     -11.71437761227327,-11.71539422080806,-11.7164108300998,-11.71742744014936,
                                                     -11.71844405095761,-11.71946066252543,-11.72047727485368,-11.72149388794323,
                                                     -11.72251050179495,-11.72352711640971,-11.72454373178837,-11.7255603479318,
                                                     -11.72657696484086,-11.72759358251642,-11.72861020095933,-11.72962682017046,
                                                     -11.73064344015067,-11.73166006090081,-11.73267668242176,-11.73369330471435,
                                                     -11.73470992777946,-11.73572655161793,-11.73674317623062,-11.73775980161838,
                                                     -11.73877642778207,-11.73979305472254,-11.74080968244063,-11.74182631093721,
                                                     -11.74284294021311,-11.74385957026919,-11.74487620110629,-11.74589283272526,
                                                     -11.74690946512695,-11.74792609831219,-11.74894273228183,-11.74995936703672,
                                                     -11.7509760025777,-11.7519926389056,-11.75300927602127,-11.75402591392555,
                                                     -11.75504255261926,-11.75605919210326,-11.75707583237837,-11.75809247344544,
                                                     -11.75910911530528,-11.76012575795875,-11.76114240140667,-11.76215904564987,
                                                     -11.76317569068918,-11.76419233652544,-11.76520898315947,-11.76622563059209,
                                                     -11.76724227882415,-11.76825892785645,-11.76927557768983,-11.77029222832511,
                                                     -11.77130887976312,-11.77232553200467,-11.77334218505059,-11.7743588389017,
                                                     -11.77537549355881,-11.77639214902276,-11.77740880529435,-11.7784254623744,
                                                     -11.77944212026373,-11.78045877896315,-11.78147543847347,-11.78249209879552,
                                                     -11.7835087599301,-11.78452542187803,-11.78554208464011,-11.78655874821716,
                                                     -11.78757541260997,-11.78859207781938,-11.78960874384617,-11.79062541069115,
                                                     -11.79164207835513,-11.79265874683892,-11.79367541614332,-11.79469208626913,
                                                     -11.79570875721715,-11.79672542898819,-11.79774210158304,-11.7987587750025,
                                                     -11.79977544924737,-11.80079212431845,-11.80180880021654,-11.80282547694242,
                                                     -11.8038421544969,-11.80485883288077,-11.80587551209482,-11.80689219213985,
                                                     -11.80790887301664,-11.80892555472599,-11.80994223726868,-11.8109589206455,
                                                     -11.81197560485725,-11.81299228990471,-11.81400897578866,-11.81502566250988,
                                                     -11.81604235006918,-11.81705903846732,-11.81807572770509,-11.81909241778327,
                                                     -11.82010910870264,-11.82112580046398,-11.82214249306808,-11.8231591865157,
                                                     -11.82417588080764,-11.82519257594465,-11.82620927192752,-11.82722596875703,
                                                     -11.82824266643395,-11.82925936495904,-11.83027606433309,-11.83129276455686,
                                                     -11.83230946563113,-11.83332616755666,-11.83434287033423,-11.83535957396459,
                                                     -11.83637627844853,-11.8373929837868,-11.83840968998017,-11.8394263970294,
                                                     -11.84044310493526,-11.84145981369852,-11.84247652331992,-11.84349323380024,
                                                     -11.84450994514024,-11.84552665734067,-11.84654337040229,-11.84756008432586,
                                                     -11.84857679911214,-11.84959351476188,-11.85061023127585,-11.85162694865478,
                                                     -11.85264366689945,-11.85366038601059,-11.85467710598897,-11.85569382683533,
                                                     -11.85671054855042,-11.85772727113499,-11.8587439945898,-11.85976071891559,
                                                     -11.8607774441131,-11.86179417018308,-11.86281089712628,-11.86382762494345,
                                                     -11.86484435363532,-11.86586108320264,-11.86687781364615,-11.86789454496659,
                                                     -11.8689112771647,-11.86992801024123,-11.8709447441969,-11.87196147903247,
                                                     -11.87297821474866,-11.87399495134621,-11.87501168882586,-11.87602842718834,
                                                     -11.87704516643438,-11.87806190656473,-11.87907864758011,-11.88009538948124,
                                                     -11.88111213226888,-11.88212887594373,-11.88314562050654,-11.88416236595802,
                                                     -11.88517911229891,-11.88619585952994,-11.88721260765182,-11.88822935666529,
                                                     -11.88924610657107,-11.89026285736988,-11.89127960906244,-11.89229636164948,
                                                     -11.89331311513171,-11.89432986950987,-11.89534662478465,-11.8963633809568,
                                                     -11.89738013802701,-11.89839689599601,-11.89941365486452,-11.90043041463325,
                                                     -11.90144717530291,-11.90246393687422,-11.90348069934789,-11.90449746272464,
                                                     -11.90551422700517,-11.9065309921902,-11.90754775828043,-11.90856452527657,
                                                     -11.90958129317934,-11.91059806198943,-11.91161483170756,-11.91263160233444,
                                                     -11.91364837387076,-11.91466514631723,-11.91568191967455,-11.91669869394344,
                                                     -11.91771546912458,-11.91873224521868,-11.91974902222644,-11.92076580014856,
                                                     -11.92178257898574,-11.92279935873867,-11.92381613940806,-11.9248329209946,
                                                     -11.92584970349898,-11.92686648692191,-11.92788327126407,-11.92890005652615,
                                                     -11.92991684270886,-11.93093362981288,-11.9319504178389,-11.93296720678761,
                                                     -11.93398399665971,-11.93500078745587,-11.9360175791768,-11.93703437182317,
                                                     -11.93805116539568,-11.939067959895,-11.94008475532182,-11.94110155167684,
                                                     -11.94211834896072,-11.94313514717415,-11.94415194631782,-11.94516874639241,
                                                     -11.94618554739858,-11.94720234933704,-11.94821915220845,-11.94923595601349,
                                                     -11.95025276075284,-11.95126956642717,-11.95228637303716,-11.95330318058349,
                                                     -11.95431998906684,-11.95533679848786,-11.95635360884724,-11.95737042014565,
                                                     -11.95838723238375,-11.95940404556223,-11.96042085968174,-11.96143767474297,
                                                     -11.96245449074657,-11.96347130769321,-11.96448812558356,-11.96550494441829,
                                                     -11.96652176419806,-11.96753858492354,-11.96855540659538,-11.96957222921426,
                                                     -11.97058905278083,-11.97160587729576,-11.9726227027597,-11.97363952917332,
                                                     -11.97465635653727,-11.97567318485222,-11.97669001411882,-11.97770684433773,
                                                     -11.97872367550961,-11.9797405076351,-11.98075734071487,-11.98177417474957,
                                                     -11.98279100973985,-11.98380784568637,-11.98482468258977,-11.98584152045072,
                                                     -11.98685835926985,-11.98787519904782,-11.98889203978527,-11.98990888148286,
                                                     -11.99092572414124,-11.99194256776104,-11.99295941234292,-11.99397625788752,
                                                     -11.99499310439548,-11.99600995186745,-11.99702680030408,-11.998043649706,
                                                     -11.99906050007385,-12.00007735140828,-12.00109420370993,-12.00211105697944,
                                                     -12.00312791121744,-12.00414476642458,-12.00516162260148,-12.0061784797488,
                                                     -12.00719533786715,-12.00821219695719,-12.00922905701954,-12.01024591805483,
                                                     -12.01126278006371,-12.01227964304679,-12.01329650700472,-12.01431337193813,
                                                     -12.01533023784764,-12.01634710473388,-12.01736397259749,-12.01838084143909,
                                                     -12.0193977112593,-12.02041458205876,-12.0214314538381,-12.02244832659792,
                                                     -12.02346520033887,-12.02448207506157,-12.02549895076663,-12.02651582745468,
                                                     -12.02753270512634,-12.02854958378224,-12.02956646342299,-12.03058334404921,
                                                     -12.03160022566152,-12.03261710826054,-12.03363399184689,-12.03465087642118,
                                                     -12.03566776198404,-12.03668464853606,-12.03770153607788,-12.03871842461011,
                                                     -12.03973531413335,-12.04075220464822,-12.04176909615533,-12.0427859886553,
                                                     -12.04380288214873,-12.04481977663623,-12.04583667211842,-12.0468535685959,
                                                     -12.04787046606927,-12.04888736453916,-12.04990426400615,-12.05092116447087,
                                                     -12.05193806593391,-12.05295496839587,-12.05397187185737,-12.054988776319,
                                                     -12.05600568178137,-12.05702258824508,-12.05803949571072,-12.05905640417891,
                                                     -12.06007331365024,-12.0610902241253,-12.0621071356047,-12.06312404808904,
                                                     -12.0641409615789,-12.06515787607489,-12.06617479157761,-12.06719170808764,
                                                     -12.06820862560558,-12.06922554413203,-12.07024246366758,-12.07125938421281,
                                                     -12.07227630576833,-12.07329322833472,-12.07431015191257,-12.07532707650248,
                                                     -12.07634400210502,-12.07736092872079,-12.07837785635038,-12.07939478499438,
                                                     -12.08041171465336,-12.08142864532791,-12.08244557701863,-12.08346250972609,
                                                     -12.08447944345087,-12.08549637819357,-12.08651331395476,-12.08753025073502,
                                                     -12.08854718853493,-12.08956412735508,-12.09058106719604,-12.0915980080584,
                                                     -12.09261494994272,-12.0936318928496,-12.0946488367796,-12.0956657817333,
                                                     -12.09668272771127,-12.0976996747141,-12.09871662274236,-12.09973357179661,
                                                     -12.10075052187744,-12.10176747298541,-12.1027844251211,-12.10380137828507,
                                                     -12.10481833247791,-12.10583528770017,-12.10685224395242,-12.10786920123524,
                                                     -12.1088861595492,-12.10990311889485,-12.11092007927277,-12.11193704068352,
                                                     -12.11295400312767,-12.11397096660578,-12.11498793111841,-12.11600489666613,
                                                     -12.1170218632495,-12.11803883086909,-12.11905579952545,-12.12007276921914,
                                                     -12.12108973995073,-12.12210671172077,-12.12312368452983,-12.12414065837846,
                                                     -12.12515763326721,-12.12617460919665,-12.12719158616733,-12.12820856417981,
                                                     -12.12922554323464,-12.13024252333237,-12.13125950447357,-12.13227648665877,
                                                     -12.13329346988855,-12.13431045416343,-12.13532743948399,-12.13634442585076,
                                                     -12.13736141326431,-12.13837840172516,-12.13939539123389,-12.14041238179103,
                                                     -12.14142937339713,-12.14244636605273,-12.14346335975839,-12.14448035451465,
                                                     -12.14549735032206,-12.14651434718115,-12.14753134509247,-12.14854834405657,
                                                     -12.14956534407399,-12.15058234514526,-12.15159934727094,-12.15261635045155,
                                                     -12.15363335468764,-12.15465035997976,-12.15566736632843,-12.15668437373419,
                                                     -12.15770138219759,-12.15871839171916,-12.15973540229944,-12.16075241393896,
                                                     -12.16176942663825,-12.16278644039786,-12.1638034552183,-12.16482047110013,
                                                     -12.16583748804387,-12.16685450605005,-12.1678715251192,-12.16888854525185,
                                                     -12.16990556644854,-12.17092258870979,-12.17193961203613,-12.1729566364281,
                                                     -12.17397366188621,-12.17499068841099,-12.17600771600298,-12.17702474466269,
                                                     -12.17804177439065,-12.17905880518739,-12.18007583705343,-12.18109286998929,
                                                     -12.1821099039955,-12.18312693907258,-12.18414397522105,-12.18516101244142,
                                                     -12.18617805073423,-12.18719509009999,-12.18821213053922,-12.18922917205244,
                                                     -12.19024621464016,-12.19126325830291,-12.1922803030412,-12.19329734885554,
                                                     -12.19431439574646,-12.19533144371446,-12.19634849276007,-12.19736554288379,
                                                     -12.19838259408614,-12.19939964636763,-12.20041669972877,-12.20143375417007,
                                                     -12.20245080969206,-12.20346786629522,-12.20448492398008,-12.20550198274715,
                                                     -12.20651904259692,-12.20753610352992,-12.20855316554664,-12.2095702286476,
                                                     -12.2105872928333,-12.21160435810424,-12.21262142446094,-12.21363849190389,
                                                     -12.2146555604336,-12.21567263005057,-12.2166897007553,-12.2177067725483,
                                                     -12.21872384543007,-12.21974091940111,-12.22075799446191,-12.22177507061299,
                                                     -12.22279214785483,-12.22380922618794,-12.22482630561281,-12.22584338612994,
                                                     -12.22686046773983,-12.22787755044298,-12.22889463423988,-12.22991171913102,
                                                     -12.2309288051169,-12.23194589219802,-12.23296298037486,-12.23398006964792,
                                                     -12.2349971600177,-12.23601425148468,-12.23703134404935,-12.23804843771221,
                                                     -12.23906553247374,-12.24008262833444,-12.24109972529479,-12.24211682335528,
                                                     -12.2431339225164,-12.24415102277864,-12.24516812414248,-12.2461852266084,
                                                     -12.24720233017691,-12.24821943484847,-12.24923654062357,-12.2502536475027,
                                                     -12.25127075548634,-12.25228786457498,-12.25330497476909,-12.25432208606915,
                                                     -12.25533919847565,-12.25635631198907,-12.25737342660988,-12.25839054233857,
                                                     -12.25940765917562,-12.2604247771215,-12.26144189617668,-12.26245901634166,
                                                     -12.2634761376169,-12.26449326000288,-12.26551038350007,-12.26652750810896,
                                                     -12.26754463383,-12.26856176066369,-12.26957888861048,-12.27059601767086,
                                                     -12.2716131478453,-12.27263027913426,-12.27364741153821,-12.27466454505764,
                                                     -12.275681679693,-12.27669881544477,-12.27771595231342,-12.27873309029941,
                                                     -12.27975022940321,-12.28076736962529,-12.28178451096611,-12.28280165342614,
                                                     -12.28381879700586,-12.28483594170571,-12.28585308752616,-12.28687023446769,
                                                     -12.28788738253075,-12.2889045317158,-12.28992168202331,-12.29093883345374,
                                                     -12.29195598600755,-12.2929731396852,-12.29399029448715,-12.29500745041386,
                                                     -12.29602460746579,-12.2970417656434,-12.29805892494714,-12.29907608537748,
                                                     -12.30009324693486,-12.30111040961975,-12.3021275734326,-12.30314473837386,
                                                     -12.304161904444,-12.30517907164346,-12.3061962399727,-12.30721340943218,
                                                     -12.30823058002233,-12.30924775174362,-12.3102649245965,-12.31128209858142,
                                                     -12.31229927369883,-12.31331644994917,-12.31433362733291,-12.31535080585048,
                                                     -12.31636798550233,-12.31738516628892,-12.31840234821069,-12.31941953126808,
                                                     -12.32043671546155,-12.32145390079154,-12.32247108725849,-12.32348827486284,
                                                     -12.32450546360505,-12.32552265348556,-12.3265398445048,-12.32755703666323,
                                                     -12.32857422996128,-12.32959142439939,-12.33060861997801,-12.33162581669757,
                                                     -12.33264301455853,-12.3336602135613,-12.33467741370634,-12.33569461499408,
                                                     -12.33671181742497,-12.33772902099943,-12.3387462257179,-12.33976343158083,
                                                     -12.34078063858864,-12.34179784674178,-12.34281505604067,-12.34383226648575,
                                                     -12.34484947807745,-12.34586669081622,-12.34688390470247,-12.34790111973665,
                                                     -12.34891833591918,-12.34993555325049,-12.35095277173102,-12.3519699913612,
                                                     -12.35298721214145,-12.35400443407221,-12.3550216571539,-12.35603888138695,
                                                     -12.35705610677179,-12.35807333330885,-12.35909056099855,-12.36010778984132,
                                                     -12.36112501983758,-12.36214225098776,-12.36315948329229,-12.36417671675158,
                                                     -12.36519395136607,-12.36621118713617,-12.3672284240623,-12.3682456621449,
                                                     -12.36926290138438,-12.37028014178116,-12.37129738333566,-12.3723146260483,
                                                     -12.37333186991951,-12.3743491149497,-12.37536636113928,-12.37638360848869,
                                                     -12.37740085699833,-12.37841810666862,-12.37943535749998,-12.38045260949283,
                                                     -12.38146986264757,-12.38248711696464,-12.38350437244443,-12.38452162908737,
                                                     -12.38553888689386,-12.38655614586432,-12.38757340599917,-12.38859066729882,
                                                     -12.38960792976367,-12.39062519339414,-12.39164245819064,-12.39265972415358,
                                                     -12.39367699128337,-12.39469425958042,-12.39571152904513,-12.39672879967792,
                                                     -12.39774607147919,-12.39876334444936,-12.39978061858882,-12.40079789389798,
                                                     -12.40181517037725,-12.40283244802704,-12.40384972684774,-12.40486700683977,
                                                     -12.40588428800353,-12.40690157033942,-12.40791885384784,-12.4089361385292,
                                                     -12.40995342438389,-12.41097071141233,-12.4119879996149,-12.41300528899202,
                                                     -12.41402257954408,-12.41503987127148,-12.41605716417461,-12.41707445825389,
                                                     -12.4180917535097,-12.41910904994245,-12.42012634755252,-12.42114364634033,
                                                     -12.42216094630626,-12.42317824745071,-12.42419554977407,-12.42521285327674,
                                                     -12.42623015795912,-12.4272474638216,-12.42826477086456,-12.42928207908841,
                                                     -12.43029938849354,-12.43131669908034,-12.43233401084919,-12.4333513238005,
                                                     -12.43436863793465,-12.43538595325203,-12.43640326975303,-12.43742058743804,
                                                     -12.43843790630745,-12.43945522636165,-12.44047254760102,-12.44148987002595,
                                                     -12.44250719363684,-12.44352451843406,-12.444541844418,-12.44555917158904,
                                                     -12.44657649994758,-12.447593829494,-12.44861116022867,-12.44962849215199,
                                                     -12.45064582526434,-12.45166315956609,-12.45268049505764,-12.45369783173936,
                                                     -12.45471516961163,-12.45573250867484,-12.45674984892937,-12.45776719037559,
                                                     -12.45878453301388,-12.45980187684463,-12.46081922186821,-12.46183656808501,
                                                     -12.46285391549539,-12.46387126409973,-12.46488861389842,-12.46590596489183,
                                                     -12.46692331708033,-12.4679406704643,-12.46895802504411,-12.46997538082014,
                                                     -12.47099273779276,-12.47201009596235,-12.47302745532928,-12.47404481589392,
                                                     -12.47506217765665,-12.47607954061783,-12.47709690477783,-12.47811427013704,
                                                     -12.47913163669581,-12.48014900445452,-12.48116637341354,-12.48218374357323,
                                                     -12.48320111493397,-12.48421848749612,-12.48523586126005,-12.48625323622613,
                                                     -12.48727061239472,-12.4882879897662,-12.48930536834092,-12.49032274811925,
                                                     -12.49134012910157,-12.49235751128822,-12.49337489467958,-12.49439227927601,
                                                     -12.49540966507787,-12.49642705208553,-12.49744444029934,-12.49846182971968,
                                                     -12.49947922034689,-12.50049661218135,-12.50151400522342,-12.50253139947344,
                                                     -12.50354879493179,-12.50456619159882,-12.50558358947489,-12.50660098856037,
                                                     -12.50761838885559,-12.50863579036094,-12.50965319307675,-12.5106705970034,
                                                     -12.51168800214123,-12.5127054084906,-12.51372281605186,-12.51474022482538,
                                                     -12.5157576348115,-12.51677504601059,-12.51779245842298,-12.51880987204904,
                                                     -12.51982728688913,-12.52084470294358,-12.52186212021275,-12.52287953869701,
                                                     -12.52389695839668,-12.52491437931214,-12.52593180144372,-12.52694922479177,
                                                     -12.52796664935666,-12.52898407513871,-12.53000150213829,-12.53101893035575,
                                                     -12.53203635979142,-12.53305379044565,-12.5340712223188,-12.53508865541121,
                                                     -12.53610608972323,-12.53712352525519,-12.53814096200745,-12.53915839998036,
                                                     -12.54017583917424,-12.54119327958946,-12.54221072122634,-12.54322816408524,
                                                     -12.5442456081665,-12.54526305347046,-12.54628049999746,-12.54729794774784,
                                                     -12.54831539672195,-12.54933284692012,-12.55035029834269,-12.55136775099001,
                                                     -12.55238520486241,-12.55340265996023,-12.55442011628381,-12.55543757383349,
                                                     -12.5564550326096,-12.55747249261249,-12.55848995384248,-12.55950741629992,
                                                     -12.56052487998514,-12.56154234489848,-12.56255981104027,-12.56357727841085,
                                                     -12.56459474701055,-12.5656122168397,-12.56662968789864,-12.5676471601877,
                                                     -12.56866463370722,-12.56968210845752,-12.57069958443894,-12.5717170616518,
                                                     -12.57273454009645,-12.57375201977321,-12.5747695006824,-12.57578698282437,
                                                     -12.57680446619944,-12.57782195080793,-12.57883943665018,-12.57985692372652,
                                                     -12.58087441203727,-12.58189190158276,-12.58290939236331,-12.58392688437926,
                                                     -12.58494437763093,-12.58596187211864,-12.58697936784273,-12.58799686480351,
                                                     -12.5890143630013,-12.59003186243644,-12.59104936310925,-12.59206686502005,
                                                     -12.59308436816916,-12.59410187255691,-12.59511937818362,-12.5961368850496,
                                                     -12.59715439315519,-12.59817190250069,-12.59918941308644,-12.60020692491275,
                                                     -12.60122443797995,-12.60224195228834,-12.60325946783825,-12.60427698463,
                                                     -12.60529450266391,-12.60631202194029,-12.60732954245947,-12.60834706422175,
                                                     -12.60936458722745,-12.6103821114769,-12.6113996369704,-12.61241716370828,
                                                     -12.61343469169084,-12.6144522209184,-12.61546975139128,-12.61648728310978,
                                                     -12.61750481607423,-12.61852235028494,-12.61953988574221,-12.62055742244636,
                                                     -12.6215749603977,-12.62259249959655,-12.62361004004321,-12.624627581738,
                                                     -12.62564512468122,-12.62666266887319,-12.62768021431421,-12.62869776100459,
                                                     -12.62971530894465,-12.63073285813469,-12.63175040857501,-12.63276796026593,
                                                     -12.63378551320776,-12.63480306740079,-12.63582062284534,-12.63683817954171,
                                                     -12.63785573749021,-12.63887329669115,-12.63989085714482,-12.64090841885153,
                                                     -12.64192598181159,-12.6429435460253,-12.64396111149296,-12.64497867821488,
                                                     -12.64599624619136,-12.6470138154227,-12.6480313859092,-12.64904895765117,
                                                     -12.6500665306489,-12.65108410490269,-12.65210168041286,-12.65311925717969,
                                                     -12.65413683520348,-12.65515441448454,-12.65617199502317,-12.65718957681965,
                                                     -12.6582071598743,-12.6592247441874,-12.66024232975926,-12.66125991659016,
                                                     -12.66227750468042,-12.66329509403032,-12.66431268464017,-12.66533027651024,
                                                     -12.66634786964085,-12.66736546403229,-12.66838305968484,-12.6694006565988,
                                                     -12.67041825477448,-12.67143585421215,-12.67245345491212,-12.67347105687467,
                                                     -12.6744886601001,-12.6755062645887,-12.67652387034076,-12.67754147735657,
                                                     -12.67855908563642,-12.6795766951806,-12.68059430598941,-12.68161191806313,
                                                     -12.68262953140205,-12.68364714600645,-12.68466476187664,-12.68568237901289,
                                                     -12.68669999741549,-12.68771761708474,-12.68873523802091,-12.6897528602243,
                                                     -12.69077048369519,-12.69178810843386,-12.69280573444061,-12.69382336171571,
                                                     -12.69484099025945,-12.69585862007212,-12.696876251154,-12.69789388350538,
                                                     -12.69891151712653,-12.69992915201774,-12.70094678817929,-12.70196442561146,
                                                     -12.70298206431455,-12.70399970428882,-12.70501734553456,-12.70603498805205,
                                                     -12.70705263184157,-12.7080702769034,-12.70908792323782,-12.71010557084511,
                                                     -12.71112321972555,-12.71214086987942,-12.71315852130699,-12.71417617400854,
                                                     -12.71519382798436,-12.71621148323471,-12.71722913975988,-12.71824679756014,
                                                     -12.71926445663576,-12.72028211698703,-12.72129977861422,-12.72231744151761,
                                                     -12.72333510569746,-12.72435277115405,-12.72537043788767,-12.72638810589857,
                                                     -12.72740577518704,-12.72842344575334,-12.72944111759775,-12.73045879072055,
                                                     -12.731476465122,-12.73249414080238,-12.73351181776195,-12.73452949600099,
                                                     -12.73554717551977,-12.73656485631855,-12.73758253839762,-12.73860022175723,
                                                     -12.73961790639766,-12.74063559231918,-12.74165327952205,-12.74267096800654,
                                                     -12.74368865777292,-12.74470634882147,-12.74572404115243,-12.74674173476609,
                                                     -12.7477594296627,-12.74877712584254,-12.74979482330587,-12.75081252205295,
                                                     -12.75183022208405,-12.75284792339944,-12.75386562599938,-12.75488332988413,
                                                     -12.75590103505395,-12.75691874150912,-12.75793644924989,-12.75895415827652,
                                                     -12.75997186858929,-12.76098958018844,-12.76200729307424,-12.76302500724696,
                                                     -12.76404272270685,-12.76506043945418,-12.7660781574892,-12.76709587681217,
                                                     -12.76811359742336,-12.76913131932302,-12.77014904251142,-12.7711667669888,
                                                     -12.77218449275544,-12.77320221981158,-12.77421994815748,-12.77523767779341,
                                                     -12.77625540871962,-12.77727314093636,-12.7782908744439,-12.77930860924248,
                                                     -12.78032634533237,-12.78134408271381,-12.78236182138707,-12.78337956135239,
                                                     -12.78439730261004,-12.78541504516026,-12.78643278900331,-12.78745053413945,
                                                     -12.78846828056892,-12.78948602829198,-12.79050377730888,-12.79152152761988,
                                                     -12.79253927922522,-12.79355703212515,-12.79457478631993,-12.79559254180981,
                                                     -12.79661029859503,-12.79762805667586,-12.79864581605253,-12.79966357672529,
                                                     -12.80068133869441,-12.80169910196011,-12.80271686652266,-12.8037346323823,
                                                     -12.80475239953928,-12.80577016799384,-12.80678793774624,-12.80780570879671,
                                                     -12.80882348114551,-12.80984125479288,-12.81085902973907,-12.81187680598433,
                                                     -12.81289458352889,-12.813912362373,-12.81493014251691,-12.81594792396087,
                                                     -12.8169657067051,-12.81798349074987,-12.81900127609541,-12.82001906274197,
                                                     -12.82103685068978,-12.82205463993909,-12.82307243049014,-12.82409022234318,
                                                     -12.82510801549844,-12.82612580995616,-12.82714360571659,-12.82816140277997,
                                                     -12.82917920114654,-12.83019700081653,-12.83121480179018,-12.83223260406774,
                                                     -12.83325040764945,-12.83426821253553,-12.83528601872624,-12.8363038262218,
                                                     -12.83732163502246,-12.83833944512845,-12.83935725654001,-12.84037506925737,
                                                     -12.84139288328077,-12.84241069861046,-12.84342851524665,-12.8444463331896,
                                                     -12.84546415243953,-12.84648197299667,-12.84749979486127,-12.84851761803356,
                                                     -12.84953544251376,-12.85055326830212,-12.85157109539887,-12.85258892380424,
                                                     -12.85360675351845,-12.85462458454176,-12.85564241687437,-12.85666025051654,
                                                     -12.85767808546848,-12.85869592173044,-12.85971375930263,-12.8607315981853,
                                                     -12.86174943837867,-12.86276727988296,-12.86378512269842,-12.86480296682527,
                                                     -12.86582081226373,-12.86683865901404,-12.86785650707643,-12.86887435645112,
                                                     -12.86989220713833,-12.87091005913831,-12.87192791245127,-12.87294576707744,
                                                     -12.87396362301705,-12.87498148027032,-12.87599933883748,-12.87701719871875,
                                                     -12.87803505991437,-12.87905292242454,-12.88007078624951,-12.88108865138949,
                                                     -12.88210651784471,-12.88312438561539,-12.88414225470176,-12.88516012510403,
                                                     -12.88617799682243,-12.88719586985719,-12.88821374420852,-12.88923161987664,
                                                     -12.89024949686179,-12.89126737516417,-12.89228525478401,-12.89330313572154,
                                                     -12.89432101797697,-12.89533890155051,-12.8963567864424,-12.89737467265285,
                                                     -12.89839256018208,-12.89941044903031,-12.90042833919776,-12.90144623068464,
                                                     -12.90246412349117,-12.90348201761758,-12.90449991306408,-12.90551780983088,
                                                     -12.9065357079182,-12.90755360732627,-12.90857150805529,-12.90958941010548,
                                                     -12.91060731347706,-12.91162521817024,-12.91264312418523,-12.91366103152227,
                                                     -12.91467894018154,-12.91569685016328,-12.91671476146769,-12.917732674095,
                                                     -12.9187505880454,-12.91976850331912,-12.92078641991636,-12.92180433783735,
                                                     -12.92282225708229,-12.92384017765139,-12.92485809954487,-12.92587602276294,
                                                     -12.9268939473058,-12.92791187317367,-12.92892980036676,-12.92994772888529,
                                                     -12.93096565872945,-12.93198358989946,-12.93300152239552,-12.93401945621786,
                                                     -12.93503739136667,-12.93605532784216,-12.93707326564455,-12.93809120477404,
                                                     -12.93910914523083,-12.94012708701515,-12.94114503012718,-12.94216297456714,
                                                     -12.94318092033524,-12.94419886743168,-12.94521681585667,-12.94623476561041,
                                                     -12.9472527166931,-12.94827066910497,-12.9492886228462,-12.950306577917,
                                                     -12.95132453431758,-12.95234249204814,-12.95336045110889,-12.95437841150002,
                                                     -12.95539637322175,-12.95641433627426,-12.95743230065778,-12.95845026637249,
                                                     -12.9594682334186,-12.96048620179632,-12.96150417150584,-12.96252214254736,
                                                     -12.96354011492109,-12.96455808862723,-12.96557606366597,-12.96659404003752,
                                                     -12.96761201774208,-12.96862999677984,-12.969647977151,-12.97066595885577,
                                                     -12.97168394189434,-12.97270192626692,-12.97371991197369,-12.97473789901486,
                                                     -12.97575588739062,-12.97677387710118,-12.97779186814672,-12.97880986052745,
                                                     -12.97982785424356,-12.98084584929525,-12.98186384568271,-12.98288184340614,
                                                     -12.98389984246574,-12.98491784286169,-12.98593584459421,-12.98695384766347,
                                                     -12.98797185206967,-12.98898985781301,-12.99000786489369,-12.99102587331188,
                                                     -12.9920438830678,-12.99306189416163,-12.99407990659356,-12.99509792036379,
                                                     -12.9961159354725,-12.9971339519199,-12.99815196970617,-12.9991699888315,
                                                     -13.00018800929608,-13.00120603110011,-13.00222405424378,-13.00324207872727,
                                                     -13.00426010455077,-13.00527813171448,-13.00629616021859,-13.00731419006328,
                                                     -13.00833222124874,-13.00935025377517,-13.01036828764274,-13.01138632285165,
                                                     -13.01240435940209,-13.01342239729425,-13.0144404365283,-13.01545847710444,
                                                     -13.01647651902286,-13.01749456228373,-13.01851260688726,-13.01953065283362,
                                                     -13.020548700123,-13.02156674875558,-13.02258479873155,-13.0236028500511,
                                                     -13.02462090271441,-13.02563895672166,-13.02665701207305,-13.02767506876874,
                                                     -13.02869312680893,-13.0297111861938,-13.03072924692353,-13.03174730899831,
                                                     -13.03276537241832,-13.03378343718374,-13.03480150329475,-13.03581957075153,
                                                     -13.03683763955428,-13.03785570970316,-13.03887378119835,-13.03989185404005,
                                                     -13.04090992822843,-13.04192800376367,-13.04294608064595,-13.04396415887545,
                                                     -13.04498223845235,-13.04600031937683,-13.04701840164907,-13.04803648526924,
                                                     -13.04905457023753,-13.05007265655411,-13.05109074421917,-13.05210883323288,
                                                     -13.05312692359541,-13.05414501530695,-13.05516310836767,-13.05618120277775,
                                                     -13.05719929853736,-13.05821739564668,-13.05923549410589,-13.06025359391517,
                                                     -13.06127169507468,-13.06228979758461,-13.06330790144512,-13.0643260066564,
                                                     -13.06534411321861,-13.06636222113194,-13.06738033039655,-13.06839844101263,
                                                     -13.06941655298034,-13.07043466629985,-13.07145278097134,-13.07247089699499,
                                                     -13.07348901437096,-13.07450713309943,-13.07552525318057,-13.07654337461454,
                                                     -13.07756149740153,-13.07857962154171,-13.07959774703524,-13.08061587388229,
                                                     -13.08163400208304,-13.08265213163766,-13.08367026254631,-13.08468839480917,
                                                     -13.0857065284264,-13.08672466339818,-13.08774279972468,-13.08876093740605,
                                                     -13.08977907644248,-13.09079721683413,-13.09181535858116,-13.09283350168376,
                                                     -13.09385164614207,-13.09486979195627,-13.09588793912654,-13.09690608765302,
                                                     -13.0979242375359,-13.09894238877534,-13.09996054137149,-13.10097869532454,
                                                     -13.10199685063465,-13.10301500730197,-13.10403316532668,-13.10505132470894,
                                                     -13.10606948544892,-13.10708764754677,-13.10810581100267,-13.10912397581678,
                                                     -13.11014214198926,-13.11116030952027,-13.11217847840998,-13.11319664865856,
                                                     -13.11421482026616,-13.11523299323294,-13.11625116755907,-13.11726934324472,
                                                     -13.11828752029004,-13.11930569869519,-13.12032387846034,-13.12134205958564,
                                                     -13.12236024207126,-13.12337842591736,-13.1243966111241,-13.12541479769164,
                                                     -13.12643298562014,-13.12745117490975,-13.12846936556065,-13.12948755757298,
                                                     -13.13050575094691,-13.13152394568259,-13.13254214178018,-13.13356033923985,
                                                     -13.13457853806175,-13.13559673824603,-13.13661493979286,-13.13763314270239,
                                                     -13.13865134697479,-13.13966955261019,-13.14068775960878,-13.14170596797069,
                                                     -13.14272417769608,-13.14374238878512,-13.14476060123796,-13.14577881505475,
                                                     -13.14679703023565,-13.14781524678081,-13.14883346469038,-13.14985168396454,
                                                     -13.15086990460341,-13.15188812660717,-13.15290634997597,-13.15392457470995,
                                                     -13.15494280080927,-13.15596102827409,-13.15697925710456,-13.15799748730083,
                                                     -13.15901571886305,-13.16003395179138,-13.16105218608596,-13.16207042174696,
                                                     -13.16308865877451,-13.16410689716878,-13.16512513692991,-13.16614337805806,
                                                     -13.16716162055337,-13.168179864416,-13.16919810964609,-13.1702163562438,
                                                     -13.17123460420928,-13.17225285354267,-13.17327110424412,-13.17428935631379,
                                                     -13.17530760975182,-13.17632586455836,-13.17734412073356,-13.17836237827757,
                                                     -13.17938063719054,-13.18039889747261,-13.18141715912393,-13.18243542214465,
                                                     -13.18345368653491,-13.18447195229487,-13.18549021942467,-13.18650848792445,
                                                     -13.18752675779436,-13.18854502903455,-13.18956330164517,-13.19058157562635,
                                                     -13.19159985097825,-13.19261812770101,-13.19363640579477,-13.19465468525969,
                                                     -13.19567296609589,-13.19669124830353,-13.19770953188276,-13.19872781683371,
                                                     -13.19974610315653,-13.20076439085136,-13.20178267991835,-13.20280097035763,
                                                     -13.20381926216936,-13.20483755535367,-13.20585584991071,-13.20687414584061,
                                                     -13.20789244314353,-13.20891074181959,-13.20992904186895,-13.21094734329174,
                                                     -13.21196564608811,-13.21298395025819,-13.21400225580213,-13.21502056272007,
                                                     -13.21603887101214,-13.21705718067849,-13.21807549171925,-13.21909380413457,
                                                     -13.22011211792459,-13.22113043308944,-13.22214874962926,-13.22316706754419,
                                                     -13.22418538683437,-13.22520370749994,-13.22622202954103,-13.22724035295779,
                                                     -13.22825867775035,-13.22927700391885,-13.23029533146342,-13.23131366038421,
                                                     -13.23233199068134,-13.23335032235496,-13.2343686554052,-13.2353869898322,
                                                     -13.23640532563609,-13.23742366281701,-13.2384420013751,-13.23946034131048,
                                                     -13.2404786826233,-13.24149702531369,-13.24251536938178,-13.24353371482771,
                                                     -13.24455206165161,-13.24557040985362,-13.24658875943387,-13.2476071103925,
                                                     -13.24862546272963,-13.2496438164454,-13.25066217153994,-13.25168052801339,
                                                     -13.25269888586588,-13.25371724509753,-13.25473560570849,-13.25575396769889,
                                                     -13.25677233106885,-13.2577906958185,-13.25880906194799,-13.25982742945743,
                                                     -13.26084579834697,-13.26186416861672,-13.26288254026683,-13.26390091329742,
                                                     -13.26491928770862,-13.26593766350057,-13.26695604067338,-13.26797441922719,
                                                     -13.26899279916214,-13.27001118047834,-13.27102956317593,-13.27204794725503,
                                                     -13.27306633271578,-13.2740847195583,-13.27510310778273,-13.27612149738918,
                                                     -13.27713988837778,-13.27815828074867,-13.27917667450197,-13.28019506963781,
                                                     -13.28121346615631,-13.2822318640576,-13.2832502633418,-13.28426866400905,
                                                     -13.28528706605947,-13.28630546949319,-13.28732387431032,-13.288342280511,
                                                     -13.28936068809535,-13.29037909706349,-13.29139750741556,-13.29241591915167,
                                                     -13.29343433227194,-13.29445274677652,-13.29547116266551,-13.29648957993904,
                                                     -13.29750799859723,-13.29852641864021,-13.2995448400681,-13.30056326288103,
                                                     -13.30158168707911,-13.30260011266248,-13.30361853963124,-13.30463696798553,
                                                     -13.30565539772546,-13.30667382885116,-13.30769226136275,-13.30871069526035,
                                                     -13.30972913054408,-13.31074756721406,-13.31176600527042,-13.31278444471327,
                                                     -13.31380288554273,-13.31482132775893,-13.31583977136198,-13.31685821635201,
                                                     -13.31787666272913,-13.31889511049347,-13.31991355964513,-13.32093201018425,
                                                     -13.32195046211094,-13.32296891542532,-13.3239873701275,-13.32500582621761,
                                                     -13.32602428369576,-13.32704274256208,-13.32806120281667,-13.32907966445966,
                                                     -13.33009812749116,-13.3311165919113,-13.33213505772018,-13.33315352491793,
                                                     -13.33417199350466,-13.33519046348049,-13.33620893484553,-13.3372274075999,
                                                     -13.33824588174371,-13.33926435727709,-13.34028283420014,-13.34130131251298,
                                                     -13.34231979221573,-13.3433382733085,-13.34435675579141,-13.34537523966456,
                                                     -13.34639372492808,-13.34741221158208,-13.34843069962668,-13.34944918906197,
                                                     -13.35046767988809,-13.35148617210514,-13.35250466571324,-13.35352316071249,
                                                     -13.35454165710302,-13.35556015488493,-13.35657865405834,-13.35759715462335,
                                                     -13.35861565658009,-13.35963415992866,-13.36065266466917,-13.36167117080174,
                                                     -13.36268967832647,-13.36370818724349,-13.36472669755289,-13.36574520925479,
                                                     -13.3667637223493,-13.36778223683653,-13.36880075271659,-13.36981926998959,
                                                     -13.37083778865564,-13.37185630871485,-13.37287483016732,-13.37389335301318,
                                                     -13.37491187725252,-13.37593040288546,-13.37694892991211,-13.37796745833256,
                                                     -13.37898598814694,-13.38000451935535,-13.38102305195789,-13.38204158595468,
                                                     -13.38306012134582,-13.38407865813142,-13.38509719631159,-13.38611573588643,
                                                     -13.38713427685606,-13.38815281922057,-13.38917136298007,-13.39018990813468,
                                                     -13.39120845468449,-13.39222700262961,-13.39324555197015,-13.39426410270622,
                                                     -13.39528265483791,-13.39630120836534,-13.39731976328861,-13.39833831960782,
                                                     -13.39935687732308,-13.40037543643449,-13.40139399694216,-13.40241255884619,
                                                     -13.40343112214669,-13.40444968684376,-13.4054682529375,-13.40648682042801,
                                                     -13.40750538931541,-13.40852395959979,-13.40954253128125,-13.4105611043599,
                                                     -13.41157967883584,-13.41259825470918,-13.41361683198001,-13.41463541064844,
                                                     -13.41565399071456,-13.41667257217849,-13.41769115504032,-13.41870973930015,
                                                     -13.41972832495808,-13.42074691201423,-13.42176550046867,-13.42278409032153,
                                                     -13.42380268157289,-13.42482127422286,-13.42583986827153,-13.42685846371901,
                                                     -13.4278770605654,-13.4288956588108,-13.4299142584553,-13.43093285949901,
                                                     -13.43195146194202,-13.43297006578443,-13.43398867102635,-13.43500727766786,
                                                     -13.43602588570908,-13.43704449515009,-13.43806310599099,-13.43908171823189,
                                                     -13.44010033187288,-13.44111894691405,-13.44213756335551,-13.44315618119735,
                                                     -13.44417480043967,-13.44519342108256,-13.44621204312613,-13.44723066657046,
                                                     -13.44824929141566,-13.44926791766182,-13.45028654530904,-13.45130517435741,
                                                     -13.45232380480702,-13.45334243665799,-13.45436106991038,-13.45537970456432,
                                                     -13.45639834061988,-13.45741697807716,-13.45843561693627,-13.45945425719728,
                                                     -13.4604728988603,-13.46149154192543,-13.46251018639274,-13.46352883226235,
                                                     -13.46454747953433,-13.46556612820879,-13.46658477828582,-13.46760342976551,
                                                     -13.46862208264796,-13.46964073693325,-13.47065939262148,-13.47167804971275,
                                                     -13.47269670820713,-13.47371536810474,-13.47473402940565,-13.47575269210996,
                                                     -13.47677135621776,-13.47779002172914,-13.4788086886442,-13.47982735696303,
                                                     -13.4808460266857,-13.48186469781233,-13.48288337034299,-13.48390204427778,
                                                     -13.48492071961679,-13.4859393963601,-13.48695807450782,-13.48797675406001,
                                                     -13.48899543501679,-13.49001411737823,-13.49103280114443,-13.49205148631547,
                                                     -13.49307017289145,-13.49408886087245,-13.49510755025855,-13.49612624104986,
                                                     -13.49714493324646,-13.49816362684843,-13.49918232185586,-13.50020101826885,
                                                     -13.50121971608747,-13.50223841531182,-13.50325711594198,-13.50427581797805,
                                                     -13.5052945214201,-13.50631322626823,-13.50733193252251,-13.50835064018305,
                                                     -13.50936934924992,-13.51038805972321,-13.511406771603,-13.51242548488939,
                                                     -13.51344419958245,-13.51446291568228,-13.51548163318895,-13.51650035210256,
                                                     -13.51751907242319,-13.51853779415092,-13.51955651728584,-13.52057524182803,
                                                     -13.52159396777758,-13.52261269513457,-13.52363142389909,-13.52465015407121,
                                                     -13.52566888565103,-13.52668761863863,-13.52770635303408,-13.52872508883748,
                                                     -13.52974382604891,-13.53076256466844,-13.53178130469617,-13.53280004613218,
                                                     -13.53381878897654,-13.53483753322934,-13.53585627889066,-13.53687502596059,
                                                     -13.5378937744392,-13.53891252432658,-13.53993127562281,-13.54095002832798,
                                                     -13.54196878244215,-13.54298753796542,-13.54400629489786,-13.54502505323955,
                                                     -13.54604381299058,-13.54706257415103,-13.54808133672098,-13.5491001007005,
                                                     -13.55011886608967,-13.55113763288859,-13.55215640109732,-13.55317517071594,
                                                     -13.55419394174455,-13.5552127141832,-13.55623148803199,-13.55725026329099,
                                                     -13.55826903996028,-13.55928781803995,-13.56030659753006,-13.56132537843069,
                                                     -13.56234416074194,-13.56336294446386,-13.56438172959655,-13.56540051614007,
                                                     -13.56641930409451,-13.56743809345995,-13.56845688423645,-13.56947567642411,
                                                     -13.57049447002298,-13.57151326503316,-13.57253206145472,-13.57355085928774,
                                                     -13.57456965853228,-13.57558845918843,-13.57660726125627,-13.57762606473586,
                                                     -13.57864486962729,-13.57966367593063,-13.58068248364596,-13.58170129277335,
                                                     -13.58272010331287,-13.58373891526461,-13.58475772862863,-13.58577654340502,
                                                     -13.58679535959384,-13.58781417719517,-13.58883299620909,-13.58985181663567,
                                                     -13.59087063847497,-13.59188946172709,-13.59290828639208,-13.59392711247003,
                                                     -13.59494593996101,-13.59596476886509,-13.59698359918234,-13.59800243091283,
                                                     -13.59902126405665,-13.60004009861386,-13.60105893458453,-13.60207777196874,
                                                     -13.60309661076656,-13.60411545097806,-13.60513429260331,-13.60615313564238,
                                                     -13.60717198009536,-13.6081908259623,-13.60920967324328,-13.61022852193837,
                                                     -13.61124737204765,-13.61226622357117,-13.61328507650902,-13.61430393086126,
                                                     -13.61532278662797,-13.61634164380921,-13.61736050240505,-13.61837936241558,
                                                     -13.61939822384084,-13.62041708668092,-13.62143595093588,-13.6224548166058,
                                                     -13.62347368369074,-13.62449255219077,-13.62551142210597,-13.62653029343639,
                                                     -13.62754916618211,-13.6285680403432,-13.62958691591973,-13.63060579291176,
                                                     -13.63162467131936,-13.6326435511426,-13.63366243238155,-13.63468131503628,
                                                     -13.63570019910685,-13.63671908459333,-13.63773797149578,-13.63875685981429,
                                                     -13.63977574954891,-13.6407946406997,-13.64181353326675,-13.6428324272501,
                                                     -13.64385132264984,-13.64487021946602,-13.64588911769871,-13.64690801734798,
                                                     -13.6479269184139,-13.64894582089652,-13.64996472479592,-13.65098363011216,
                                                     -13.65200253684531,-13.65302144499543,-13.65404035456258,-13.65505926554684,
                                                     -13.65607817794826,-13.65709709176691,-13.65811600700286,-13.65913492365617,
                                                     -13.66015384172691,-13.66117276121513,-13.6621916821209,-13.66321060444429,
                                                     -13.66422952818536,-13.66524845334418,-13.6662673799208,-13.66728630791529,
                                                     -13.66830523732771,-13.66932416815813,-13.67034310040661,-13.67136203407321,
                                                     -13.672380969158,-13.67339990566103,-13.67441884358237,-13.67543778292208,
                                                     -13.67645672368023,-13.67747566585687,-13.67849460945207,-13.67951355446589,
                                                     -13.68053250089839,-13.68155144874964,-13.68257039801968,-13.68358934870859,
                                                     -13.68460830081642,-13.68562725434325,-13.68664620928911,-13.68766516565409,
                                                     -13.68868412343823,-13.6897030826416,-13.69072204326426,-13.69174100530627,
                                                     -13.69275996876769,-13.69377893364857,-13.69479789994899,-13.69581686766899,
                                                     -13.69683583680863,-13.69785480736798,-13.6988737793471,-13.69989275274604,
                                                     -13.70091172756487,-13.70193070380364,-13.7029496814624,-13.70396866054123,
                                                     -13.70498764104017,-13.70600662295929,-13.70702560629864,-13.70804459105828,
                                                     -13.70906357723827,-13.71008256483867,-13.71110155385953,-13.71212054430091,
                                                     -13.71313953616287,-13.71415852944547,-13.71517752414876,-13.7161965202728,
                                                     -13.71721551781765,-13.71823451678336,-13.71925351716999,-13.72027251897759,
                                                     -13.72129152220623,-13.72231052685596,-13.72332953292683,-13.7243485404189,
                                                     -13.72536754933222,-13.72638655966686,-13.72740557142287,-13.7284245846003,
                                                     -13.7294435991992,-13.73046261521964,-13.73148163266166,-13.73250065152533,
                                                     -13.73351967181069,-13.73453869351781,-13.73555771664673,-13.73657674119751,
                                                     -13.7375957671702,-13.73861479456487,-13.73963382338156,-13.74065285362032,
                                                     -13.74167188528121,-13.74269091836428,-13.7437099528696,-13.7447289887972,
                                                     -13.74574802614714,-13.74676706491948,-13.74778610511427,-13.74880514673157,
                                                     -13.74982418977141,-13.75084323423387,-13.75186228011898,-13.7528813274268,
                                                     -13.75390037615739,-13.75491942631079,-13.75593847788707,-13.75695753088626,
                                                     -13.75797658530842,-13.7589956411536,-13.76001469842186,-13.76103375711325,
                                                     -13.76205281722781,-13.76307187876559,-13.76409094172666,-13.76511000611105,
                                                     -13.76612907191883,-13.76714813915003,-13.76816720780472,-13.76918627788293,
                                                     -13.77020534938473,-13.77122442231016,-13.77224349665927,-13.77326257243211,
                                                     -13.77428164962873,-13.77530072824918,-13.77631980829351,-13.77733888976177,
                                                     -13.778357972654,-13.77937705697027,-13.7803961427106,-13.78141522987507,
                                                     -13.7824343184637,-13.78345340847656,-13.78447249991369,-13.78549159277514,
                                                     -13.78651068706095,-13.78752978277118,-13.78854887990587,-13.78956797846507,
                                                     -13.79058707844883,-13.7916061798572,-13.79262528269022,-13.79364438694794,
                                                     -13.7946634926304,-13.79568259973767,-13.79670170826977,-13.79772081822676,
                                                     -13.79873992960869,-13.7997590424156,-13.80077815664754,-13.80179727230456,
                                                     -13.80281638938669,-13.80383550789399,-13.80485462782651,-13.80587374918429,
                                                     -13.80689287196737,-13.8079119961758,-13.80893112180963,-13.8099502488689,
                                                     -13.81096937735365,-13.81198850726394,-13.81300763859981,-13.8140267713613,
                                                     -13.81504590554846,-13.81606504116132,-13.81708417819995,-13.81810331666437,
                                                     -13.81912245655464,-13.8201415978708,-13.8211607406129,-13.82217988478097,
                                                     -13.82319903037506,-13.82421817739522,-13.82523732584149,-13.82625647571391,
                                                     -13.82727562701252,-13.82829477973738,-13.82931393388851,-13.83033308946598,
                                                     -13.83135224646981,-13.83237140490005,-13.83339056475675,-13.83440972603994,
                                                     -13.83542888874968,-13.83644805288599,-13.83746721844893,-13.83848638543853,
                                                     -13.83950555385484,-13.84052472369791,-13.84154389496776,-13.84256306766445,
                                                     -13.84358224178801,-13.84460141733849,-13.84562059431593,-13.84663977272036,
                                                     -13.84765895255184,-13.8486781338104,-13.84969731649607,-13.85071650060892,
                                                     -13.85173568614896,-13.85275487311625,-13.85377406151083,-13.85479325133273,
                                                     -13.85581244258199,-13.85683163525866,-13.85785082936277,-13.85887002489437,
                                                     -13.8598892218535,-13.86090842024018,-13.86192762005448,-13.86294682129641,
                                                     -13.86396602396603,-13.86498522806337,-13.86600443358847,-13.86702364054137,
                                                     -13.86804284892211,-13.86906205873073,-13.87008126996726,-13.87110048263175,
                                                     -13.87211969672423,-13.87313891224474,-13.87415812919332,-13.87517734757001,
                                                     -13.87619656737484,-13.87721578860786,-13.8782350112691,-13.8792542353586,
                                                     -13.88027346087639,-13.88129268782252,-13.88231191619702,-13.88333114599993,
                                                     -13.88435037723128,-13.88536960989112,-13.88638884397947,-13.88740807949638,
                                                     -13.88842731644188,-13.88944655481601,-13.89046579461881,-13.89148503585031,
                                                     -13.89250427851054,-13.89352352259956,-13.89454276811738,-13.89556201506404,
                                                     -13.89658126343959,-13.89760051324406,-13.89861976447748,-13.89963901713988,
                                                     -13.90065827123131,-13.9016775267518,-13.90269678370139,-13.9037160420801,
                                                     -13.90473530188798,-13.90575456312505,-13.90677382579136,-13.90779308988694,
                                                     -13.90881235541182,-13.90983162236604,-13.91085089074962,-13.91187016056262,
                                                     -13.91288943180505,-13.91390870447695,-13.91492797857837,-13.91594725410932,
                                                     -13.91696653106985,-13.91798580945998,-13.91900508927976,-13.92002437052921,
                                                     -13.92104365320837,-13.92206293731727,-13.92308222285595,-13.92410150982443,
                                                     -13.92512079822275,-13.92614008805094,-13.92715937930904,-13.92817867199707,
                                                     -13.92919796611508,-13.93021726166308,-13.93123655864112,-13.93225585704923,
                                                     -13.93327515688743,-13.93429445815577,-13.93531376085426,-13.93633306498295,
                                                     -13.93735237054186,-13.93837167753103,-13.93939098595049,-13.94041029580026,
                                                     -13.94142960708039,-13.94244891979089,-13.94346823393181,-13.94448754950317,
                                                     -13.945506866505,-13.94652618493733,-13.9475455048002,-13.94856482609363,
                                                     -13.94958414881766,-13.95060347297231,-13.95162279855762,-13.95264212557361,
                                                     -13.95366145402031,-13.95468078389777,-13.95570011520599,-13.95671944794502,
                                                     -13.95773878211488,-13.9587581177156,-13.95977745474722,-13.96079679320975,
                                                     -13.96181613310324,-13.9628354744277,-13.96385481718317,-13.96487416136968,
                                                     -13.96589350698725,-13.96691285403592,-13.9679322025157,-13.96895155242664,
                                                     -13.96997090376876,-13.97099025654208,-13.97200961074664,-13.97302896638246,
                                                     -13.97404832344957,-13.97506768194799,-13.97608704187777,-13.97710640323891,
                                                     -13.97812576603146,-13.97914513025544,-13.98016449591087,-13.98118386299778,
                                                     -13.9822032315162,-13.98322260146616,-13.98424197284768,-13.98526134566079,
                                                     -13.98628071990551,-13.98730009558188,-13.98831947268992,-13.98933885122966,
                                                     -13.99035823120111,-13.99137761260432,-13.99239699543929,-13.99341637970607,
                                                     -13.99443576540468,-13.99545515253513,-13.99647454109746,-13.9974939310917,
                                                     -13.99851332251786,-13.99953271537598,-14.00055210966607,-14.00157150538817,
                                                     -14.0025909025423,-14.00361030112848,-14.00462970114674,-14.00564910259711,
                                                     -14.0066685054796,-14.00768790979424,-14.00870731554106,-14.00972672272009,
                                                     -14.01074613133134,-14.01176554137483,-14.01278495285061,-14.01380436575868,
                                                     -14.01482378009907,-14.01584319587181,-14.01686261307692,-14.01788203171442,
                                                     -14.01890145178434,-14.01992087328669,-14.02094029622151,-14.02195972058882,
                                                     -14.02297914638864,-14.02399857362099,-14.02501800228589,-14.02603743238337,
                                                     -14.02705686391346,-14.02807629687616,-14.02909573127152,-14.03011516709954,
                                                     -14.03113460436025,-14.03215404305368,-14.03317348317984,-14.03419292473876,
                                                     -14.03521236773046,-14.03623181215496,-14.03725125801228,-14.03827070530245,
                                                     -14.03929015402549,-14.04030960418141,-14.04132905577024,-14.042348508792,
                                                     -14.04336796324672,-14.0443874191344,-14.04540687645509,-14.04642633520878,
                                                     -14.04744579539551,-14.0484652570153,-14.04948472006817,-14.05050418455413,
                                                     -14.05152365047322,-14.05254311782544,-14.05356258661082,-14.05458205682938,
                                                     -14.05560152848114,-14.05662100156611,-14.05764047608433,-14.05865995203581,
                                                     -14.05967942942056,-14.06069890823862,-14.06171838848999,-14.0627378701747,
                                                     -14.06375735329276,-14.0647768378442,-14.06579632382904,-14.06681581124729,
                                                     -14.06783530009898,-14.06885479038412,-14.06987428210273,-14.07089377525482,
                                                     -14.07191326984043,-14.07293276585956,-14.07395226331224,-14.07497176219849,
                                                     -14.07599126251831,-14.07701076427174,-14.07803026745878,-14.07904977207946,
                                                     -14.0800692781338,-14.08108878562181,-14.0821082945435,-14.08312780489891,
                                                     -14.08414731668804,-14.08516682991091,-14.08618634456754,-14.08720586065795,
                                                     -14.08822537818216,-14.08924489714017,-14.09026441753202,-14.09128393935771,
                                                     -14.09230346261726,-14.09332298731069,-14.09434251343802,-14.09536204099926,
                                                     -14.09638156999442,-14.09740110042354,-14.09842063228661,-14.09944016558366,
                                                     -14.10045970031471,-14.10147923647977,-14.10249877407885,-14.10351831311197,
                                                     -14.10453785357915,-14.10555739548041,-14.10657693881575,-14.1075964835852,
                                                     -14.10861602978876,-14.10963557742646,-14.11065512649832,-14.11167467700433,
                                                     -14.11269422894453,-14.11371378231892,-14.11473333712753,-14.11575289337036,
                                                     -14.11677245104743,-14.11779201015875,-14.11881157070434,-14.11983113268422,
                                                     -14.12085069609839,-14.12187026094688,-14.12288982722969,-14.12390939494684,
                                                     -14.12492896409835,-14.12594853468423,-14.12696810670449,-14.12798768015914,
                                                     -14.12900725504821,-14.1300268313717,-14.13104640912962,-14.132065988322,
                                                     -14.13308556894884,-14.13410515101016,-14.13512473450596,-14.13614431943627,
                                                     -14.1371639058011,-14.13818349360046,-14.13920308283435,-14.14022267350281,
                                                     -14.14124226560583,-14.14226185914343,-14.14328145411562,-14.14430105052242,
                                                     -14.14532064836384,-14.14634024763988,-14.14735984835057,-14.14837945049591,
                                                     -14.14939905407591,-14.1504186590906,-14.15143826553997,-14.15245787342405,
                                                     -14.15347748274283,-14.15449709349635,-14.15551670568459,-14.15653631930759,
                                                     -14.15755593436534,-14.15857555085787,-14.15959516878517,-14.16061478814727,
                                                     -14.16163440894417,-14.16265403117589,-14.16367365484243,-14.1646932799438,
                                                     -14.16571290648002,-14.1667325344511,-14.16775216385705,-14.16877179469787,
                                                     -14.16979142697358,-14.17081106068419,-14.17183069582971,-14.17285033241015,
                                                     -14.17386997042551,-14.17488960987582,-14.17590925076107,-14.17692889308128,
                                                     -14.17794853683646,-14.17896818202661,-14.17998782865175,-14.18100747671189,
                                                     -14.18202712620704,-14.18304677713719,-14.18406642950238,-14.18508608330259,
                                                     -14.18610573853785,-14.18712539520816,-14.18814505331353,-14.18916471285397,
                                                     -14.19018437382948,-14.19120403624008,-14.19222370008578,-14.19324336536658,
                                                     -14.19426303208249,-14.19528270023352,-14.19630236981968,-14.19732204084097,
                                                     -14.19834171329741,-14.199361387189,-14.20038106251575,-14.20140073927767,
                                                     -14.20242041747477,-14.20344009710704,-14.20445977817451,-14.20547946067718,
                                                     -14.20649914461505,-14.20751882998813,-14.20853851679644,-14.20955820503997,
                                                     -14.21057789471874,-14.21159758583275,-14.21261727838201,-14.21363697236652,
                                                     -14.21465666778629,-14.21567636464134,-14.21669606293166,-14.21771576265726,
                                                     -14.21873546381815,-14.21975516641433,-14.22077487044582,-14.22179457591261,
                                                     -14.22281428281472,-14.22383399115215,-14.2248537009249,-14.22587341213299,
                                                     -14.22689312477641,-14.22791283885517,-14.22893255436929,-14.22995227131876,
                                                     -14.23097198970359,-14.23199170952378,-14.23301143077935,-14.23403115347029,
                                                     -14.23505087759661,-14.23607060315832,-14.23709033015543,-14.23811005858793,
                                                     -14.23912978845583,-14.24014951975913,-14.24116925249785,-14.24218898667199,
                                                     -14.24320872228154,-14.24422845932652,-14.24524819780693,-14.24626793772278,
                                                     -14.24728767907406,-14.24830742186078,-14.24932716608295,-14.25034691174058,
                                                     -14.25136665883365,-14.25238640736219,-14.25340615732619,-14.25442590872565,
                                                     -14.25544566156059,-14.25646541583099,-14.25748517153688,-14.25850492867825,
                                                     -14.2595246872551,-14.26054444726743,-14.26156420871526,-14.26258397159859,
                                                     -14.2636037359174,-14.26462350167172,-14.26564326886155,-14.26666303748688,
                                                     -14.26768280754771,-14.26870257904406,-14.26972235197592,-14.2707421263433,
                                                     -14.2717619021462,-14.27278167938462,-14.27380145805857,-14.27482123816804,
                                                     -14.27584101971303,-14.27686080269356,-14.27788058710963,-14.27890037296122,
                                                     -14.27992016024836,-14.28093994897103,-14.28195973912924,-14.28297953072299,
                                                     -14.28399932375229,-14.28501911821713,-14.28603891411752,-14.28705871145346,
                                                     -14.28807851022494,-14.28909831043198,-14.29011811207457,-14.29113791515271,
                                                     -14.2921577196664,-14.29317752561565,-14.29419733300046,-14.29521714182082,
                                                     -14.29623695207674,-14.29725676376822,-14.29827657689525,-14.29929639145785,
                                                     -14.300316207456,-14.30133602488972,-14.30235584375899,-14.30337566406383,
                                                     -14.30439548580423,-14.30541530898018,-14.3064351335917,-14.30745495963878,
                                                     -14.30847478712142,-14.30949461603962,-14.31051444639338,-14.3115342781827,
                                                     -14.31255411140758,-14.31357394606802,-14.31459378216402,-14.31561361969557,
                                                     -14.31663345866269,-14.31765329906536,-14.31867314090358,-14.31969298417736,
                                                     -14.32071282888669,-14.32173267503158,-14.32275252261202,-14.32377237162801,
                                                     -14.32479222207955,-14.32581207396663,-14.32683192728926,-14.32785178204744,
                                                     -14.32887163824116,-14.32989149587043,-14.33091135493523,-14.33193121543557,
                                                     -14.33295107737145,-14.33397094074287,-14.33499080554981,-14.33601067179229,
                                                     -14.3370305394703,-14.33805040858383,-14.33907027913289,-14.34009015111747,
                                                     -14.34111002453757,-14.34212989939319,-14.34314977568432,-14.34416965341097,
                                                     -14.34518953257312,-14.34620941317078,-14.34722929520395,-14.34824917867262,
                                                     -14.34926906357678,-14.35028894991645,-14.3513088376916,-14.35232872690224,
                                                     -14.35334861754837,-14.35436850962999,-14.35538840314708,-14.35640829809965,
                                                     -14.35742819448769,-14.3584480923112,-14.35946799157018,-14.36048789226461,
                                                     -14.36150779439451,-14.36252769795986,-14.36354760296067,-14.36456750939691,
                                                     -14.36558741726861,-14.36660732657574,-14.3676272373183,-14.3686471494963,
                                                     -14.36966706310972,-14.37068697815856,-14.37170689464282,-14.37272681256249,
                                                     -14.37374673191757,-14.37476665270806,-14.37578657493394,-14.37680649859522,
                                                     -14.37782642369189,-14.37884635022394,-14.37986627819138,-14.38088620759418,
                                                     -14.38190613843236,-14.3829260707059,-14.3839460044148,-14.38496593955906,
                                                     -14.38598587613866,-14.38700581415361,-14.3880257536039,-14.38904569448951,
                                                     -14.39006563681046,-14.39108558056673,-14.39210552575831,-14.3931254723852,
                                                     -14.39414542044739,-14.39516536994489,-14.39618532087767,-14.39720527324574,
                                                     -14.39822522704909,-14.39924518228771,-14.4002651389616,-14.40128509707076,
                                                     -14.40230505661516,-14.40332501759482,-14.40434498000971,-14.40536494385985,
                                                     -14.40638490914521,-14.40740487586579,-14.40842484402158,-14.40944481361259,
                                                     -14.4104647846388,-14.4114847571002,-14.41250473099679,-14.41352470632855,
                                                     -14.41454468309549,-14.4155646612976,-14.41658464093487,-14.41760462200729,
                                                     -14.41862460451485,-14.41964458845754,-14.42066457383537,-14.42168456064832,
                                                     -14.42270454889638,-14.42372453857955,-14.42474452969781,-14.42576452225117,
                                                     -14.42678451623961,-14.42780451166312,-14.4288245085217,-14.42984450681533,
                                                     -14.43086450654402,-14.43188450770775,-14.43290451030651,-14.4339245143403,
                                                     -14.4349445198091,-14.43596452671292,-14.43698453505173,-14.43800454482553,
                                                     -14.43902455603432,-14.44004456867808,-14.44106458275681,-14.44208459827049,
                                                     -14.44310461521912,-14.44412463360268,-14.44514465342118,-14.4461646746746,
                                                     -14.44718469736292,-14.44820472148615,-14.44922474704427,-14.45024477403728,
                                                     -14.45126480246516,-14.4522848323279,-14.4533048636255,-14.45432489635794,
                                                     -14.45534493052522,-14.45636496612732,-14.45738500316424,-14.45840504163596,
                                                     -14.45942508154249,-14.46044512288379,-14.46146516565988,-14.46248520987073,
                                                     -14.46350525551634,-14.46452530259669,-14.46554535111178,-14.46656540106159,
                                                     -14.46758545244612,-14.46860550526535,-14.46962555951928,-14.47064561520789,
                                                     -14.47166567233117,-14.47268573088911,-14.47370579088171,-14.47472585230894,
                                                     -14.47574591517081,-14.47676597946729,-14.47778604519838,-14.47880611236407,
                                                     -14.47982618096435,-14.48084625099919,-14.48186632246861,-14.48288639537257,
                                                     -14.48390646971107,-14.48492654548411,-14.48594662269166,-14.48696670133371,
                                                     -14.48798678141026,-14.4890068629213,-14.4900269458668,-14.49104703024676,
                                                     -14.49206711606118,-14.49308720331002,-14.49410729199329,-14.49512738211098,
                                                     -14.49614747366306,-14.49716756664953,-14.49818766107037,-14.49920775692558,
                                                     -14.50022785421514,-14.50124795293904,-14.50226805309726,-14.5032881546898,
                                                     -14.50430825771664,-14.50532836217776,-14.50634846807317,-14.50736857540283,
                                                     -14.50838868416675,-14.5094087943649,-14.51042890599728,-14.51144901906387,
                                                     -14.51246913356466,-14.51348924949963,-14.51450936686878,-14.51552948567209,
                                                     -14.51654960590954,-14.51756972758113,-14.51858985068683,-14.51960997522664,
                                                     -14.52063010120055,-14.52165022860853,-14.52267035745058,-14.52369048772668,
                                                     -14.52471061943682,-14.52573075258098,-14.52675088715916,-14.52777102317133,
                                                     -14.52879116061749,-14.52981129949761,-14.53083143981169,-14.53185158155971,
                                                     -14.53287172474166,-14.53389186935752,-14.53491201540727,-14.53593216289092,
                                                     -14.53695231180843,-14.5379724621598,-14.538992613945,-14.54001276716404,
                                                     -14.54103292181688,-14.54205307790353,-14.54307323542395,-14.54409339437815,
                                                     -14.54511355476609,-14.54613371658778,-14.54715387984318,-14.5481740445323,
                                                     -14.54919421065511,-14.55021437821159,-14.55123454720174,-14.55225471762554,
                                                     -14.55327488948297,-14.55429506277401,-14.55531523749866,-14.55633541365689,
                                                     -14.5573555912487,-14.55837577027406,-14.55939595073296,-14.56041613262538,
                                                     -14.56143631595131,-14.56245650071074,-14.56347668690364,-14.56449687453,
                                                     -14.5655170635898,-14.56653725408304,-14.56755744600969,-14.56857763936973,
                                                     -14.56959783416316,-14.57061803038995,-14.57163822805009,-14.57265842714356,
                                                     -14.57367862767034,-14.57469882963043,-14.5757190330238,-14.57673923785043,
                                                     -14.57775944411032,-14.57877965180343,-14.57979986092977,-14.5808200714893,
                                                     -14.58184028348202,-14.5828604969079,-14.58388071176693,-14.58490092805909,
                                                     -14.58592114578437,-14.58694136494275,-14.5879615855342,-14.58898180755872,
                                                     -14.59000203101629,-14.59102225590689,-14.5920424822305,-14.5930627099871,
                                                     -14.59408293917668,-14.59510316979922,-14.59612340185471,-14.59714363534311,
                                                     -14.59816387026443,-14.59918410661863,-14.60020434440571,-14.60122458362563,
                                                     -14.6022448242784,-14.60326506636398,-14.60428530988236,-14.60530555483353,
                                                     -14.60632580121746,-14.60734604903413,-14.60836629828353,-14.60938654896565,
                                                     -14.61040680108045,-14.61142705462792,-14.61244730960805,-14.61346756602082,
                                                     -14.6144878238662,-14.61550808314419,-14.61652834385475,-14.61754860599787,
                                                     -14.61856886957354,-14.61958913458173,-14.62060940102243,-14.62162966889562,
                                                     -14.62264993820127,-14.62367020893937,-14.6246904811099,-14.62571075471284,
                                                     -14.62673102974818,-14.62775130621589,-14.62877158411595,-14.62979186344834,
                                                     -14.63081214421305,-14.63183242641005,-14.63285271003933,-14.63387299510087,
                                                     -14.63489328159464,-14.63591356952064,-14.63693385887883,-14.63795414966919,
                                                     -14.63897444189172,-14.63999473554639,-14.64101503063317,-14.64203532715205,
                                                     -14.64305562510302,-14.64407592448604,-14.6450962253011,-14.64611652754818,
                                                     -14.64713683122726,-14.64815713633832,-14.64917744288134,-14.65019775085629,
                                                     -14.65121806026317,-14.65223837110194,-14.65325868337259,-14.65427899707509,
                                                     -14.65529931220943,-14.65631962877559,-14.65733994677354,-14.65836026620327,
                                                     -14.65938058706475,-14.66040090935796,-14.66142123308289,-14.66244155823951,
                                                     -14.6634618848278,-14.66448221284773,-14.6655025422993,-14.66652287318247,
                                                     -14.66754320549723,-14.66856353924355,-14.66958387442142,-14.67060421103081,
                                                     -14.67162454907171,-14.67264488854408,-14.67366522944791,-14.67468557178318,
                                                     -14.67570591554986,-14.67672626074794,-14.67774660737739,-14.67876695543819,
                                                     -14.67978730493032,-14.68080765585375,-14.68182800820848,-14.68284836199446,
                                                     -14.68386871721169,-14.68488907386014,-14.68590943193978,-14.68692979145061,
                                                     -14.68795015239258,-14.68897051476569,-14.68999087856991,-14.69101124380521,
                                                     -14.69203161047158,-14.69305197856899,-14.69407234809742,-14.69509271905685,
                                                     -14.69611309144726,-14.69713346526861,-14.6981538405209,-14.6991742172041,
                                                     -14.70019459531818,-14.70121497486312,-14.70223535583891,-14.7032557382455,
                                                     -14.7042761220829,-14.70529650735106,-14.70631689404997,-14.70733728217961,
                                                     -14.70835767173995,-14.70937806273097,-14.71039845515264,-14.71141884900495,
                                                     -14.71243924428787,-14.71345964100137,-14.71448003914544,-14.71550043872004,
                                                     -14.71652083972516,-14.71754124216078,-14.71856164602686,-14.71958205132339,
                                                     -14.72060245805034,-14.72162286620768,-14.72264327579541,-14.72366368681348,
                                                     -14.72468409926188,-14.72570451314059,-14.72672492844957,-14.72774534518881,
                                                     -14.72876576335828,-14.72978618295796,-14.73080660398782,-14.73182702644784,
                                                     -14.732847450338,-14.73386787565826,-14.73488830240862,-14.73590873058903,
                                                     -14.73692916019949,-14.73794959123995,-14.73897002371041,-14.73999045761083,
                                                     -14.74101089294119,-14.74203132970147,-14.74305176789164,-14.74407220751167,
                                                     -14.74509264856155,-14.74611309104124,-14.74713353495073,-14.74815398028998,
                                                     -14.74917442705898,-14.75019487525769,-14.7512153248861,-14.75223577594417,
                                                     -14.75325622843189,-14.75427668234922,-14.75529713769614,-14.75631759447264,
                                                     -14.75733805267867,-14.75835851231422,-14.75937897337926,-14.76039943587377,
                                                     -14.76141989979772,-14.76244036515108,-14.76346083193383,-14.76448130014595,
                                                     -14.7655017697874,-14.76652224085817,-14.76754271335822,-14.76856318728754,
                                                     -14.76958366264609,-14.77060413943384,-14.77162461765079,-14.77264509729689,
                                                     -14.77366557837212,-14.77468606087646,-14.77570654480988,-14.77672703017235,
                                                     -14.77774751696385,-14.77876800518435,-14.77978849483383,-14.78080898591225,
                                                     -14.7818294784196,-14.78284997235585,-14.78387046772096,-14.78489096451492,
                                                     -14.78591146273769,-14.78693196238926,-14.78795246346959,-14.78897296597865,
                                                     -14.78999346991643,-14.79101397528289,-14.79203448207801,-14.79305499030176,
                                                     -14.79407549995411,-14.79509601103504,-14.79611652354451,-14.79713703748252,
                                                     -14.79815755284901,-14.79917806964398,-14.80019858786739,-14.80121910751921,
                                                     -14.80223962859942,-14.80326015110799,-14.80428067504489,-14.8053012004101,
                                                     -14.80632172720359},{13.95968268722612,2.655984386714129,2.019073438453964,
                                                                          1.642406699560137,1.373348675113666,1.163616472191036,0.9915767399124924,
                                                                          0.8456393931372259,0.7188623131869324,0.6067548948664303,0.506243514126815,
                                                                          0.41513122992756,0.3317928587166038,0.2549921440420423,0.1837666629052446,
                                                                          0.1173524108596706,0.05513269878798755,-0.003397479779557905,
                                                                          -0.05865691345205581,-0.110996765662405,-0.1607144080179444,-0.2080638858783029,
                                                                          -0.2532639548902943,-0.2965043353633527,-0.3379506388433101,-0.377748291552599,
                                                                          -0.4160256903375747,-0.4528967645930182,-0.4884630735342792,-0.5228155364553821,
                                                                          -0.5560358704759858,-0.5881977932064623,-0.6193680350179488,-0.6496071959946633,
                                                                          -0.6789704753281587,-0.7075082952902182,-0.7352668375635686,-0.7622885063058256,
                                                                          -0.7886123296434242,-0.8142743091694321,-0.8393077253255982,-0.8637434051894615,
                                                                          -0.8876099580895069,-0.9109339835798332,-0.9337402555779912,-0.9560518858724648,
                                                                          -0.9778904697139194,-0.9992762157965617,-1.020228062596734,-1.040763782752515,
                                                                          -1.060900076930462,-1.080652658425562,-1.100036329571461,-1.119065050894669,
                                                                          -1.137752003824579,-1.156109647667019,-1.174149771460017,-1.191883541253952,
                                                                          -1.209321543292374,-1.22647382351294,-1.243349923738636,-1.259958914886729,
                                                                          -1.276309427485689,-1.292409679757901,-1.308267503497594,-1.323890367948601,
                                                                          -1.339285401864711,-1.3544594139162,-1.369418911589181,-1.384170118709474,
                                                                          -1.398718991709445,-1.413071234744545,-1.427232313755825,-1.441207469565462,
                                                                          -1.455001730084029,-1.468619921700876,-1.482066679922379,-1.49534645931691,
                                                                          -1.508463542820059,-1.521422050448897,-1.534225947469768,-1.546879052060239,
                                                                          -1.559385042502357,-1.571747463941225,-1.583969734740043,-1.5960551524602,
                                                                          -1.608006899492678,-1.619828048364876,-1.63152156674507,-1.643090322164955,
                                                                          -1.65453708647912,-1.665864540078855,-1.677075275876367,-1.688171803074247,
                                                                          -1.69915655073395,-1.710031871156009,-1.720800043083784,-1.731463274741696,
                                                                          -1.7420237067181,-1.752483414702237,-1.762844412084058,-1.773108652425061,
                                                                          -1.783278031807772,-1.793354391070945,-1.803339517937083,-1.81323514903847,
                                                                          -1.823042971847441,-1.832764626516306,-1.842401707631923,-1.851955765889665,
                                                                          -1.86142830969115,-1.8708208066699,-1.880134685148764,-1.889371335532762,
                                                                          -1.898532111640744,-1.907618331979057,-1.916631280960241,-1.925572210069559,
                                                                          -1.93444233898204,-1.943242856632513,-1.951974922241004,-1.960639666295704,
                                                                          -1.969238191495594,-1.977771573654718,-1.986240862569936,-1.994647082853936,
                                                                          -2.002991234735141,-2.011274294826105,-2.019497216861842,-2.027660932409522,
                                                                          -2.035766351550836,-2.043814363538292,-2.051805837426625,-2.059741622680452,
                                                                          -2.067622549759228,-2.075449430680518,-2.083223059562547,-2.090944213146923,
                                                                          -2.098613651302418,-2.1062321175106,-2.113800339334115,-2.12131902886835,
                                                                          -2.12878888317718,-2.136210584713468,-2.143584801724954,-2.150912188646142,
                                                                          -2.158193386476751,-2.165429023147293,-2.172619713872289,-2.179766061491625,
                                                                          -2.186868656800524,-2.193928078868589,-2.200944895348339,-2.207919662773664,
                                                                          -2.214852926848583,-2.221745222726679,-2.22859707528158,-2.23540899936882,
                                                                          -2.242181500079408,-2.248915072985423,-2.255610204377929,-2.262267371497502,
                                                                          -2.268887042757637,-2.275469677961297,-2.282015728510869,-2.288525637611739,
                                                                          -2.294999840469753,-2.301438764482747,-2.307842829426387,-2.314212447634504,
                                                                          -2.320548024174126,-2.326849957015395,-2.333118637196531,-2.339354448984044,
                                                                          -2.345557770028333,-2.351728971514834,-2.357868418310886,-2.363976469108436,
                                                                          -2.370053476562745,-2.376099787427209,-2.382115742684447,-2.388101677673752,
                                                                          -2.394057922215061,-2.399984800729514,-2.405882632356761,-2.411751731069078,
                                                                          -2.417592405782429,-2.423404960464552,-2.429189694240175,-2.434946901493444,
                                                                          -2.440676871967656,-2.44637989086239,-2.452056238928096,-2.457706192558243,
                                                                          -2.463330023879089,-2.468928000837147,-2.474500387284431,-2.48004744306152,
                                                                          -2.485569424078544,-2.491066582394125,-2.496539166292344,-2.501987420357801,
                                                                          -2.507411585548811,-2.5128118992688,-2.518188595435951,-2.523541904551156,
                                                                          -2.528872053764309,-2.534179266939009,-2.539463764715702,-2.544725764573316,
                                                                          -2.549965480889424,-2.555183124998988,-2.560378905251715,-2.565553027068066,
                                                                          -2.570705692993957,-2.575837102754193,-2.580947453304659,-2.586036938883312,
                                                                          -2.591105751060005,-2.596154078785171,-2.601182108437405,-2.606190023869965,
                                                                          -2.611178006456229,-2.616146235134133,-2.621094886449621,-2.62602413459912,
                                                                          -2.630934151471087,-2.635825106686632,-2.64069716763926,-2.645550499533735,
                                                                          -2.65038526542411,-2.655201626250925,-2.659999740877611,-2.664779766126108,
                                                                          -2.669541856811728,-2.674286165777269,-2.679012843926412,-2.683722040256416,
                                                                          -2.688413901890116,-2.693088574107267,-2.697746200375223,-2.702386922378983,
                                                                          -2.707010880050622,-2.71161821159811,-2.716209053533543,-2.7207835407008,
                                                                          -2.725341806302638,-2.729883981927233,-2.734410197574196,-2.73892058168006,
                                                                          -2.743415261143259,-2.747894361348609,-2.752358006191308,-2.756806318100456,
                                                                          -2.761239418062116,-2.765657425641921,-2.770060459007245,-2.774448634948933,
                                                                          -2.778822068902619,-2.783180874969632,-2.787525165937493,-2.79185505330003,
                                                                          -2.796170647277099,-2.800472056833939,-2.804759389700155,-2.809032752388348,
                                                                          -2.813292250212387,-2.81753798730535,-2.821770066637122,-2.825988590031669,
                                                                          -2.830193658183992,-2.834385370676771,-2.838563825996697,-2.842729121550515,
                                                                          -2.846881353680763,-2.851020617681233,-2.855147007812151,-2.85926061731508,
                                                                          -2.863361538427558,-2.867449862397475,-2.871525679497186,-2.875589079037386,
                                                                          -2.879640149380726,-2.883678977955198,-2.887705651267279,-2.891720254914848,
                                                                          -2.895722873599874,-2.899713591140888,-2.903692490485233,-2.907659653721107,
                                                                          -2.911615162089395,-2.915559095995303,-2.919491535019782,-2.923412557930774,
                                                                          -2.92732224269425,-2.931220666485072,-2.935107905697668,-2.938984035956528,
                                                                          -2.942849132126523,-2.946703268323053,-2.950546517922023,-2.954378953569662,
                                                                          -2.958200647192166,-2.962011670005194,-2.965812092523204,-2.969601984568631,
                                                                          -2.973381415280923,-2.977150453125429,-2.980909165902135,-2.984657620754268,
                                                                          -2.988395884176755,-2.992124022024553,-2.995842099520837,-2.999550181265063,
                                                                          -3.003248331240905,-3.006936612824056,-3.010615088789918,-3.014283821321162,
                                                                          -3.017942872015175,-3.021592301891384,-3.025232171398472,-3.02886254042148,
                                                                          -3.032483468288797,-3.036095013779039,-3.039697235127833,-3.043290190034485,
                                                                          -3.046873935668552,-3.050448528676309,-3.054014025187124,-3.057570480819734,
                                                                          -3.061117950688419,-3.064656489409094,-3.068186151105301,-3.071706989414116,
                                                                          -3.075219057491963,-3.078722408020347,-3.082217093211498,-3.08570316481393,
                                                                          -3.089180674117923,-3.09264967196092,-3.096110208732845,-3.099562334381345,
                                                                          -3.103006098416956,-3.106441549918189,-3.109868737536549,-3.113287709501474,
                                                                          -3.11669851362521,-3.12010119730761,-3.123495807540867,-3.12688239091418,
                                                                          -3.130260993618351,-3.133631661450317,-3.136994439817618,-3.140349373742807,
                                                                          -3.143696507867787,-3.147035886458094,-3.150367553407122,-3.153691552240285,
                                                                          -3.157007926119117,-3.160316717845327,-3.163617969864785,-3.16691172427146,
                                                                          -3.170198022811301,-3.173476906886068,-3.176748417557105,-3.180012595549066,
                                                                          -3.183269481253589,-3.186519114732918,-3.189761535723478,-3.192996783639401,
                                                                          -3.196224897576003,-3.199445916313219,-3.202659878318986,-3.205866821752582,
                                                                          -3.209066784467924,-3.212259804016819,-3.21544591765217,-3.218625162331147,
                                                                          -3.221797574718306,-3.224963191188674,-3.228122047830794,-3.231274180449723,
                                                                          -3.234419624569998,-3.23755841543856,-3.24069058802764,-3.24381617703761,
                                                                          -3.246935216899795,-3.250047741779245,-3.253153785577483,-3.256253381935203,
                                                                          -3.259346564234943,-3.262433365603722,-3.265513818915643,-3.268587956794462,
                                                                          -3.271655811616125,-3.274717415511272,-3.277772800367713,-3.28082199783287,
                                                                          -3.283865039316186,-3.28690195599151,-3.289932778799445,-3.292957538449675,
                                                                          -3.295976265423254,-3.298988989974877,-3.301995742135109,-3.304996551712604,
                                                                          -3.307991448296281,-3.31098046125748,-3.313963619752096,-3.316940952722677,
                                                                          -3.319912488900505,-3.322878256807647,-3.325838284758983,-3.328792600864208,
                                                                          -3.331741233029814,-3.334684208961042,-3.337621556163813,-3.340553301946641,
                                                                          -3.343479473422513,-3.346400097510756,-3.349315200938878,-3.352224810244385,
                                                                          -3.35512895177658,-3.358027651698339,-3.360920935987869,-3.363808830440438,
                                                                          -3.366691360670095,-3.369568552111359,-3.3724404300209,-3.375307019479188,
                                                                          -3.378168345392135,-3.381024432492706,-3.383875305342522,-3.38672098833344,
                                                                          -3.38956150568911,-3.392396881466524,-3.395227139557541,-3.398052303690393,
                                                                          -3.400872397431181,-3.403687444185344,-3.406497467199122,-3.409302489560996,
                                                                          -3.41210253420311,-3.414897623902684,-3.417687781283404,-3.420473028816804,
                                                                          -3.423253388823621,-3.426028883475148,-3.428799534794563,-3.431565364658249,
                                                                          -3.43432639479709,-3.437082646797768,-3.439834142104027,-3.442580902017942,
                                                                          -3.445322947701158,-3.448060300176126,-3.45079298032732,-3.453521008902442,
                                                                          -3.456244406513618,-3.458963193638571,-3.461677390621794,-3.464387017675698,
                                                                          -3.467092094881758,-3.46979264219164,-3.472488679428317,-3.475180226287176,
                                                                          -3.477867302337111,-3.480549927021603,-3.483228119659788,-3.485901899447522,
                                                                          -3.488571285458421,-3.491236296644902,-3.493896951839205,-3.49655326975441,
                                                                          -3.49920526898544,-3.501852968010051,-3.504496385189818,-3.50713553877111,
                                                                          -3.509770446886044,-3.512401127553444,-3.515027598679783,-3.517649878060112,
                                                                          -3.520267983378984,-3.522881932211371,-3.525491742023563,-3.528097430174064,
                                                                          -3.53069901391448,-3.533296510390391,-3.535889936642223,-3.538479309606103,
                                                                          -3.54106464611471,-3.543645962898116,-3.546223276584619,-3.548796603701566,
                                                                          -3.551365960676171,-3.553931363836321,-3.556492829411374,-3.559050373532954,
                                                                          -3.561604012235731,-3.5641537614582,-3.566699637043445,-3.569241654739904,
                                                                          -3.571779830202117,-3.574314178991475,-3.576844716576954,-3.579371458335849,
                                                                          -3.581894419554497,-3.58441361542899,-3.586929061065888,-3.58944077148292,
                                                                          -3.591948761609678,-3.594453046288306,-3.596953640274184,-3.599450558236601,
                                                                          -3.601943814759422,-3.604433424341757,-3.606919401398607,-3.609401760261522,
                                                                          -3.611880515179239,-3.614355680318322,-3.616827269763789,-3.619295297519743,
                                                                          -3.621759777509984,-3.624220723578626,-3.626678149490704,-3.629132068932773,
                                                                          -3.631582495513505,-3.634029442764281,-3.636472924139772,-3.638912953018519,
                                                                          -3.641349542703507,-3.643782706422732,-3.646212457329767,-3.648638808504312,
                                                                          -3.651061772952756,-3.653481363608717,-3.655897593333584,-3.658310474917058,
                                                                          -3.660720021077683,-3.66312624446337,-3.665529157651921,-3.667928773151547,
                                                                          -3.67032510340138,-3.672718160771979,-3.675107957565837,-3.677494506017877,
                                                                          -3.679877818295945,-3.682257906501304,-3.684634782669112,-3.687008458768909,
                                                                          -3.689378946705092,-3.691746258317382,-3.6941104053813,-3.696471399608623,
                                                                          -3.698829252647848,-3.701183976084643,-3.703535581442303,-3.705884080182193,
                                                                          -3.708229483704194,-3.710571803347139,-3.71291105038925,-3.71524723604857,
                                                                          -3.717580371483389,-3.719910467792668,-3.722237536016458,-3.724561587136319,
                                                                          -3.72688263207573,-3.729200681700498,-3.731515746819165,-3.733827838183408,
                                                                          -3.736136966488438,-3.738443142373394,-3.740746376421737,-3.743046679161634,
                                                                          -3.745344061066344,-3.747638532554601,-3.749930103990989,-3.752218785686318,
                                                                          -3.754504587897998,-3.7567875208304,-3.759067594635229,-3.76134481941188,
                                                                          -3.763619205207802,-3.765890762018848,-3.768159499789632,-3.770425428413875,
                                                                          -3.772688557734757,-3.774948897545254,-3.777206457588484,-3.779461247558043,
                                                                          -3.78171327709834,-3.783962555804929,-3.786209093224838,-3.788452898856899,
                                                                          -3.790693982152066,-3.792932352513741,-3.795168019298091,-3.797400991814363,
                                                                          -3.799631279325199,-3.801858891046944,-3.804083836149956,-3.806306123758912,
                                                                          -3.808525762953108,-3.810742762766761,-3.812957132189309,-3.815168880165703,
                                                                          -3.817378015596701,-3.819584547339161,-3.821788484206325,-3.823989834968109,
                                                                          -3.826188608351384,-3.828384813040257,-3.830578457676353,-3.832769550859086,
                                                                          -3.834958101145939,-3.837144117052735,-3.839327607053902,-3.841508579582749,
                                                                          -3.843687043031725,-3.845863005752684,-3.848036476057148,-3.850207462216565,
                                                                          -3.852375972462567,-3.854542014987223,-3.856705597943296,-3.85886672944449,
                                                                          -3.861025417565699,-3.863181670343259,-3.865335495775187,-3.867486901821429,
                                                                          -3.869635896404097,-3.871782487407713,-3.87392668267944,-3.876068490029324,
                                                                          -3.878207917230526,-3.88034497201955,-3.882479662096478,-3.884611995125196,
                                                                          -3.886741978733618,-3.888869620513917,-3.890994928022741,-3.89311790878144,
                                                                          -3.89523857027628,-3.897356919958667,-3.899472965245355,-3.901586713518669,
                                                                          -3.903698172126713,-3.90580734838358,-3.907914249569565,-3.91001888293137,
                                                                          -3.912121255682313,-3.91422137500253,-3.91631924803918,-3.918414881906644,
                                                                          -3.920508283686729,-3.922599460428863,-3.924688419150294,-3.926775166836285,
                                                                          -3.928859710440307,-3.930942056884232,-3.933022213058526,-3.935100185822436,
                                                                          -3.93717598200418,-3.939249608401131,-3.941321071780008,-3.943390378877054,
                                                                          -3.945457536398221,-3.947522551019352,-3.949585429386361,-3.951646178115409,
                                                                          -3.953704803793084,-3.955761312976576,-3.957815712193851,-3.959868007943826,
                                                                          -3.961918206696539,-3.963966314893319,-3.96601233894696,-3.968056285241884,
                                                                          -3.970098160134312,-3.972137969952426,-3.974175720996538,-3.976211419539249,
                                                                          -3.978245071825614,-3.980276684073302,-3.982306262472755,-3.98433381318735,
                                                                          -3.986359342353551,-3.988382856081069,-3.990404360453018,-3.992423861526065,
                                                                          -3.994441365330589,-3.996456877870826,-3.998470405125025,-4.000481953045595,
                                                                          -4.002491527559254,-4.004499134567178,-4.006504779945146,-4.008508469543685,
                                                                          -4.010510209188215,-4.012510004679195,-4.014507861792259,-4.016503786278364,
                                                                          -4.018497783863926,-4.020489860250962,-4.022480021117225,-4.024468272116345,
                                                                          -4.026454618877964,-4.02843906700787,-4.030421622088133,-4.032402289677238,
                                                                          -4.034381075310218,-4.036357984498785,-4.038333022731463,-4.040306195473711,
                                                                          -4.042277508168062,-4.044246966234243,-4.046214575069305,-4.04818034004775,
                                                                          -4.050144266521653,-4.052106359820792,-4.054066625252767,-4.056025068103123,
                                                                          -4.057981693635475,-4.059936507091625,-4.061889513691687,-4.063840718634201,
                                                                          -4.065790127096257,-4.067737744233607,-4.069683575180788,-4.071627625051234,
                                                                          -4.073569898937391,-4.075510401910836,-4.077449139022385,-4.07938611530221,
                                                                          -4.081321335759952,-4.083254805384828,-4.085186529145746,-4.087116511991411,
                                                                          -4.089044758850439,-4.090971274631463,-4.092896064223238,-4.094819132494755,
                                                                          -4.096740484295339,-4.098660124454762,-4.100578057783342,-4.102494289072053,
                                                                          -4.104408823092622,-4.106321664597636,-4.108232818320646,-4.110142288976261,
                                                                          -4.112050081260258,-4.113956199849674,-4.11586064940291,-4.117763434559831,
                                                                          -4.119664559941857,-4.121564030152071,-4.123461849775305,-4.125358023378245,
                                                                          -4.12725255550952,-4.129145450699802,-4.131036713461897,-4.132926348290839,
                                                                          -4.134814359663985,-4.136700752041106,-4.138585529864479,-4.140468697558978,
                                                                          -4.142350259532165,-4.14423022017438,-4.146108583858832,-4.147985354941684,
                                                                          -4.149860537762145,-4.151734136642557,-4.153606155888481,-4.155476599788785,
                                                                          -4.157345472615728,-4.159212778625048,-4.161078522056045,-4.162942707131669,
                                                                          -4.164805338058597,-4.166666419027323,-4.168525954212237,-4.170383947771711,
                                                                          -4.172240403848174,-4.174095326568203,-4.175948720042592,-4.177800588366445,
                                                                          -4.179650935619243,-4.181499765864932,-4.183347083152001,-4.185192891513555,
                                                                          -4.187037194967396,-4.188879997516101,-4.190721303147099,-4.192561115832743,
                                                                          -4.194399439530391,-4.196236278182478,-4.198071635716591,-4.199905516045546,
                                                                          -4.201737923067459,-4.20356886066582,-4.205398332709566,-4.207226343053155,
                                                                          -4.209052895536637,-4.210877993985723,-4.212701642211861,-4.214523844012303,
                                                                          -4.216344603170179,-4.21816392345456,-4.219981808620536,-4.221798262409277,
                                                                          -4.22361328854811,-4.225426890750578,-4.227239072716514,-4.229049838132107,
                                                                          -4.230859190669967,-4.232667133989194,-4.234473671735443,-4.236278807540987,
                                                                          -4.238082545024788,-4.239884887792557,-4.24168583943682,-4.243485403536984,
                                                                          -4.245283583659395,-4.24708038335741,-4.248875806171452,-4.250669855629075,
                                                                          -4.25246253524503,-4.25425384852132,-4.256043798947268,-4.257832389999574,
                                                                          -4.259619625142375,-4.261405507827308,-4.263190041493571,-4.264973229567978,
                                                                          -4.266755075465022,-4.268535582586931,-4.270314754323731,-4.272092594053299,
                                                                          -4.273869105141423,-4.275644290941863,-4.2774181547964,-4.2791907000349,
                                                                          -4.28096192997537,-4.282731847924009,-4.284500457175268,-4.286267761011906,
                                                                          -4.288033762705041,-4.289798465514209,-4.291561872687418,-4.293323987461199,
                                                                          -4.295084813060663,-4.296844352699553,-4.298602609580299,-4.300359586894069,
                                                                          -4.302115287820821,-4.303869715529358,-4.305622873177379,-4.307374763911528,
                                                                          -4.309125390867452,-4.310874757169842,-4.312622865932494,-4.314369720258354,
                                                                          -4.316115323239568,-4.317859677957534,-4.319602787482951,-4.321344654875869,
                                                                          -4.323085283185734,-4.324824675451445,-4.326562834701393,-4.328299763953516,
                                                                          -4.330035466215343,-4.331769944484047,-4.333503201746484,-4.335235240979248,
                                                                          -4.336966065148713,-4.338695677211083,-4.340424080112435,-4.342151276788768,
                                                                          -4.343877270166046,-4.345602063160246,-4.347325658677403,-4.349048059613652,
                                                                          -4.350769268855277,-4.352489289278754,-4.354208123750793,-4.355925775128384,
                                                                          -4.357642246258844,-4.359357539979852,-4.361071659119501,-4.362784606496336,
                                                                          -4.364496384919399,-4.366206997188271,-4.367916446093112,-4.369624734414709,
                                                                          -4.37133186492451,-4.373037840384672,-4.374742663548099,-4.376446337158485,
                                                                          -4.378148863950353,-4.379850246649098,-4.381550487971026,-4.383249590623392,
                                                                          -4.384947557304447,-4.386644390703469,-4.388340093500809,-4.390034668367929,
                                                                          -4.391728117967437,-4.393420444953133,-4.395111651970041,-4.396801741654454,
                                                                          -4.398490716633964,-4.40017857952751,-4.401865332945406,-4.403550979489387,
                                                                          -4.405235521752641,-4.406918962319847,-4.408601303767217,-4.410282548662525,
                                                                          -4.41196269956515,-4.413641759026108,-4.415319729588093,-4.416996613785509,
                                                                          -4.418672414144505,-4.420347133183018,-4.422020773410798,-4.423693337329452,
                                                                          -4.425364827432476,-4.427035246205287,-4.428704596125262,-4.430372879661772,
                                                                          -4.432040099276212,-4.433706257422042,-4.435371356544816,-4.437035399082215,
                                                                          -4.438698387464086,-4.440360324112471,-4.44202121144164,-4.443681051858128,
                                                                          -4.445339847760765,-4.446997601540706,-4.448654315581472,-4.450309992258972,
                                                                          -4.451964633941544,-4.453618242989981,-4.455270821757566,-4.456922372590104,
                                                                          -4.458572897825951,-4.460222399796048,-4.461870880823949,-4.463518343225856,
                                                                          -4.465164789310647,-4.466810221379908,-4.468454641727964,-4.470098052641907,
                                                                          -4.471740456401629,-4.473381855279849,-4.475022251542148,-4.476661647446994,
                                                                          -4.478300045245771,-4.479937447182814,-4.481573855495433,-4.483209272413945,
                                                                          -4.484843700161702,-4.486477140955119,-4.488109597003705,-4.489741070510089,
                                                                          -4.49137156367005,-4.493001078672545,-4.494629617699736,-4.49625718292702,
                                                                          -4.497883776523056,-4.499509400649791,-4.50113405746249,-4.502757749109761,
                                                                          -4.504380477733586,-4.506002245469344,-4.507623054445838,-4.509242906785328,
                                                                          -4.510861804603549,-4.512479750009743,-4.514096745106686,-4.515712791990709,
                                                                          -4.517327892751731,-4.51894204947328,-4.520555264232521,-4.52216753910028,
                                                                          -4.523778876141074,-4.52538927741313,-4.526998744968416,-4.528607280852663,
                                                                          -4.530214887105393,-4.531821565759939,-4.533427318843477,-4.535032148377043,
                                                                          -4.536636056375564,-4.53823904484788,-4.539841115796766,-4.54144227121896,
                                                                          -4.543042513105187,-4.544641843440179,-4.546240264202703,-4.547837777365584,
                                                                          -4.549434384895727,-4.551030088754142,-4.552624890895966,-4.554218793270488,
                                                                          -4.555811797821172,-4.557403906485678,-4.558995121195888,-4.560585443877926,
                                                                          -4.562174876452184,-4.56376342083334,-4.565351078930385,-4.566937852646642,
                                                                          -4.568523743879792,-4.570108754521892,-4.5716928864594,-4.573276141573197,
                                                                          -4.574858521738605,-4.576440028825413,-4.5780206646979,-4.57960043121485,
                                                                          -4.581179330229578,-4.582757363589952,-4.584334533138411,-4.585910840711989,
                                                                          -4.587486288142336,-4.589060877255734,-4.590634609873126,-4.592207487810128,
                                                                          -4.593779512877058,-4.59535068687895,-4.596921011615577,-4.598490488881472,
                                                                          -4.600059120465946,-4.60162690815311,-4.603193853721896,-4.604759958946072,
                                                                          -4.60632522559427,-4.607889655429995,-4.609453250211657,-4.611016011692578,
                                                                          -4.612577941621022,-4.614139041740207,-4.61569931378833,-4.61725875949858,
                                                                          -4.618817380599164,-4.620375178813319,-4.621932155859337,-4.62348831345058,
                                                                          -4.625043653295499,-4.626598177097654,-4.628151886555733,-4.629704783363568,
                                                                          -4.631256869210155,-4.632808145779674,-4.634358614751503,-4.635908277800239,
                                                                          -4.637457136595716,-4.639005192803021,-4.640552448082514,-4.642098904089846,
                                                                          -4.643644562475974,-4.645189424887181,-4.646733492965092,-4.648276768346693,
                                                                          -4.649819252664347,-4.651360947545813,-4.65290185461426,-4.654441975488287,
                                                                          -4.655981311781941,-4.657519865104728,-4.659057637061638,-4.660594629253156,
                                                                          -4.66213084327528,-4.663666280719539,-4.665200943173007,-4.666734832218325,
                                                                          -4.668267949433709,-4.669800296392974,-4.671331874665546,-4.672862685816479,
                                                                          -4.674392731406473,-4.675922012991886,-4.677450532124755,-4.678978290352807,
                                                                          -4.680505289219479,-4.682031530263932,-4.683557015021065,-4.685081745021532,
                                                                          -4.68660572179176,-4.68812894685396,-4.689651421726145,-4.691173147922146,
                                                                          -4.692694126951625,-4.69421436032009,-4.695733849528913,-4.697252596075345,
                                                                          -4.698770601452525,-4.700287867149503,-4.70180439465125,-4.703320185438673,
                                                                          -4.704835240988631,-4.70634956277395,-4.707863152263435,-4.709376010921889,
                                                                          -4.710888140210121,-4.712399541584968,-4.713910216499302,-4.71542016640205,
                                                                          -4.716929392738205,-4.718437896948839,-4.719945680471122,-4.721452744738331,
                                                                          -4.722959091179867,-4.724464721221266,-4.725969636284216,-4.72747383778657,
                                                                          -4.728977327142356,-4.730480105761795,-4.731982175051315,-4.733483536413561,
                                                                          -4.734984191247408,-4.736484140947979,-4.737983386906656,-4.739481930511092,
                                                                          -4.740979773145224,-4.742476916189289,-4.743973361019835,-4.745469109009734,
                                                                          -4.746964161528195,-4.748458519940779,-4.749952185609409,-4.751445159892383,
                                                                          -4.752937444144389,-4.754429039716515,-4.755919947956266,-4.75741017020757,
                                                                          -4.758899707810795,-4.760388562102762,-4.761876734416755,-4.763364226082533,
                                                                          -4.764851038426346,-4.766337172770943,-4.767822630435587,-4.769307412736065,
                                                                          -4.770791520984703,-4.772274956490375,-4.773757720558516,-4.775239814491135,
                                                                          -4.776721239586826,-4.778201997140779,-4.779682088444793,-4.781161514787289,
                                                                          -4.782640277453318,-4.784118377724576,-4.785595816879412,-4.787072596192845,
                                                                          -4.788548716936569,-4.790024180378971,-4.791498987785137,-4.792973140416865,
                                                                          -4.794446639532678,-4.795919486387832,-4.797391682234332,-4.798863228320937,
                                                                          -4.800334125893176,-4.801804376193357,-4.803273980460578,-4.804742939930739,
                                                                          -4.806211255836552,-4.80767892940755,-4.809145961870103,-4.810612354447423,
                                                                          -4.812078108359579,-4.813543224823503,-4.815007705053008,-4.81647155025879,
                                                                          -4.817934761648445,-4.819397340426477,-4.820859287794307,-4.822320604950286,
                                                                          -4.823781293089705,-4.825241353404804,-4.826700787084782,-4.82815959531581,
                                                                          -4.829617779281038,-4.831075340160606,-4.832532279131656,-4.83398859736834,
                                                                          -4.83544429604183,-4.836899376320329,-4.83835383936908,-4.839807686350379,
                                                                          -4.841260918423577,-4.842713536745101,-4.844165542468454,-4.845616936744229,
                                                                          -4.847067720720119,-4.848517895540925,-4.849967462348569,-4.851416422282096,
                                                                          -4.852864776477694,-4.854312526068694,-4.855759672185585,-4.857206215956022,
                                                                          -4.858652158504836,-4.860097500954041,-4.861542244422844,-4.862986390027658,
                                                                          -4.864429938882106,-4.865872892097034,-4.867315250780517,-4.868757016037871,
                                                                          -4.870198188971659,-4.871638770681705,-4.873078762265096,-4.874518164816198,
                                                                          -4.875956979426659,-4.877395207185421,-4.878832849178731,-4.880269906490144,
                                                                          -4.881706380200535,-4.88314227138811,-4.884577581128411,-4.886012310494325,
                                                                          -4.887446460556095,-4.888880032381327,-4.890313027034998,-4.891745445579467,
                                                                          -4.89317728907448,-4.89460855857718,-4.896039255142118,-4.897469379821257,
                                                                          -4.898898933663983,-4.900327917717113,-4.901756333024901,-4.903184180629051,
                                                                          -4.904611461568722,-4.906038176880534,-4.907464327598583,-4.90888991475444,
                                                                          -4.910314939377169,-4.911739402493326,-4.913163305126972,-4.914586648299683,
                                                                          -4.916009433030551,-4.917431660336197,-4.91885333123078,-4.920274446726001,
                                                                          -4.92169500783111,-4.923115015552922,-4.924534470895814,-4.92595337486174,
                                                                          -4.927371728450236,-4.928789532658429,-4.930206788481043,-4.931623496910407,
                                                                          -4.933039658936464,-4.934455275546777,-4.935870347726538,-4.937284876458573,
                                                                          -4.938698862723352,-4.940112307498995,-4.941525211761282,-4.942937576483655,
                                                                          -4.94434940263723,-4.945760691190805,-4.947171443110861,-4.948581659361577,
                                                                          -4.949991340904832,-4.951400488700215,-4.952809103705031,-4.954217186874306,
                                                                          -4.955624739160799,-4.957031761515006,-4.958438254885167,-4.959844220217273,
                                                                          -4.961249658455075,-4.962654570540088,-4.9640589574116,-4.96546282000668,
                                                                          -4.966866159260181,-4.96826897610475,-4.969671271470834,-4.971073046286688,
                                                                          -4.972474301478379,-4.973875037969796,-4.975275256682653,-4.9766749585365,
                                                                          -4.978074144448727,-4.97947281533457,-4.98087097210712,-4.982268615677329,
                                                                          -4.983665746954015,-4.98506236684387,-4.986458476251466,-4.987854076079262,
                                                                          -4.98924916722761,-4.990643750594762,-4.992037827076875,-4.993431397568019,
                                                                          -4.994824462960183,-4.996217024143282,-4.997609082005162,-4.999000637431604,
                                                                          -5.000391691306339,-5.001782244511043,-5.003172297925352,-5.004561852426863,
                                                                          -5.005950908891142,-5.007339468191733,-5.008727531200158,-5.010115098785929,
                                                                          -5.011502171816549,-5.012888751157523,-5.014274837672361,-5.015660432222585,
                                                                          -5.017045535667734,-5.018430148865371,-5.01981427267109,-5.021197907938519,
                                                                          -5.022581055519328,-5.023963716263236,-5.025345891018012,-5.026727580629489,
                                                                          -5.02810878594156,-5.029489507796192,-5.030869747033429,-5.032249504491395,
                                                                          -5.033628781006303,-5.035007577412462,-5.036385894542277,-5.037763733226261,
                                                                          -5.039141094293036,-5.040517978569343,-5.041894386880043,-5.043270320048124,
                                                                          -5.044645778894711,-5.046020764239064,-5.04739527689859,-5.048769317688843,
                                                                          -5.050142887423536,-5.051515986914541,-5.052888616971895,-5.05426077840381,
                                                                          -5.055632472016672,-5.057003698615052,-5.058374459001706,-5.059744753977587,
                                                                          -5.061114584341844,-5.06248395089183,-5.063852854423109,-5.065221295729456,
                                                                          -5.066589275602871,-5.067956794833573,-5.069323854210016,-5.070690454518886,
                                                                          -5.072056596545112,-5.073422281071868,-5.074787508880577,-5.07615228075092,
                                                                          -5.077516597460839,-5.078880459786541,-5.080243868502505,-5.081606824381486,
                                                                          -5.08296932819452,-5.08433138071093,-5.085692982698329,-5.087054134922627,
                                                                          -5.088414838148036,-5.089775093137073,-5.091134900650566,-5.092494261447658,
                                                                          -5.093853176285817,-5.09521164592083,-5.096569671106821,-5.097927252596246,
                                                                          -5.0992843911399,-5.100641087486927,-5.101997342384816,-5.103353156579414,
                                                                          -5.104708530814927,-5.106063465833922,-5.107417962377337,-5.108772021184484,
                                                                          -5.110125642993051,-5.11147882853911,-5.11283157855712,-5.114183893779931,
                                                                          -5.115535774938792,-5.11688722276335,-5.11823823798166,-5.119588821320187,
                                                                          -5.120938973503809,-5.122288695255825,-5.123637987297958,-5.124986850350358,
                                                                          -5.126335285131609,-5.127683292358732,-5.12903087274719,-5.13037802701089,
                                                                          -5.131724755862192,-5.133071060011911,-5.13441694016932,-5.135762397042155,
                                                                          -5.137107431336623,-5.1384520437574,-5.139796235007642,-5.141140005788983,
                                                                          -5.142483356801544,-5.143826288743935,-5.14516880231326,-5.146510898205121,
                                                                          -5.147852577113623,-5.149193839731376,-5.150534686749502,-5.151875118857637,
                                                                          -5.153215136743937,-5.154554741095081,-5.155893932596274,-5.157232711931255,
                                                                          -5.158571079782297,-5.159909036830211,-5.161246583754356,-5.162583721232636,
                                                                          -5.163920449941506,-5.16525677055598,-5.16659268374963,-5.167928190194592,
                                                                          -5.16926329056157,-5.17059798551984,-5.171932275737255,-5.173266161880248,
                                                                          -5.174599644613832,-5.175932724601613,-5.177265402505786,-5.178597678987142,
                                                                          -5.17992955470507,-5.181261030317565,-5.182592106481228,-5.18392278385127,
                                                                          -5.185253063081518,-5.186582944824419,-5.187912429731039,-5.189241518451074,
                                                                          -5.190570211632848,-5.191898509923319,-5.193226413968082,-5.194553924411376,
                                                                          -5.195881041896083,-5.197207767063734,-5.198534100554512,-5.199860043007258,
                                                                          -5.20118559505947,-5.202510757347314,-5.203835530505618,-5.205159915167885,
                                                                          -5.20648391196629,-5.207807521531686,-5.209130744493611,-5.210453581480284,
                                                                          -5.211776033118616,-5.213098100034207,-5.214419782851358,-5.215741082193065,
                                                                          -5.217061998681029,-5.218382532935657,-5.219702685576067,-5.22102245722009,
                                                                          -5.222341848484273,-5.223660859983886,-5.224979492332922,-5.226297746144099,
                                                                          -5.227615622028869,-5.228933120597418,-5.230250242458667,-5.231566988220282,
                                                                          -5.232883358488671,-5.23419935386899,-5.235514974965147,-5.236830222379805,
                                                                          -5.238145096714383,-5.239459598569063,-5.240773728542792,-5.242087487233284,
                                                                          -5.243400875237023,-5.244713893149271,-5.246026541564064,-5.247338821074221,
                                                                          -5.248650732271346,-5.249962275745829,-5.251273452086851,-5.252584261882388,
                                                                          -5.253894705719213,-5.255204784182898,-5.256514497857821,-5.257823847327165,
                                                                          -5.259132833172923,-5.260441455975902,-5.261749716315726,-5.263057614770836,
                                                                          -5.264365151918497,-5.265672328334801,-5.266979144594666,-5.268285601271843,
                                                                          -5.26959169893892,-5.27089743816732,-5.272202819527309,-5.273507843587996,
                                                                          -5.274812510917338,-5.276116822082142,-5.277420777648068,-5.278724378179633,
                                                                          -5.280027624240213,-5.281330516392046,-5.282633055196236,-5.283935241212753,
                                                                          -5.285237075000442,-5.286538557117019,-5.287839688119079,-5.289140468562096,
                                                                          -5.290440899000427,-5.291740979987315,-5.293040712074893,-5.294340095814185,
                                                                          -5.295639131755108,-5.296937820446479,-5.298236162436014,-5.299534158270333,
                                                                          -5.300831808494961,-5.302129113654333,-5.303426074291794,-5.304722690949607,
                                                                          -5.306018964168949,-5.307314894489919,-5.308610482451538,-5.309905728591753,
                                                                          -5.311200633447441,-5.312495197554409,-5.313789421447398,-5.315083305660086,
                                                                          -5.316376850725091,-5.317670057173974,-5.318962925537239,-5.320255456344339,
                                                                          -5.321547650123678,-5.322839507402613,-5.324131028707456,-5.325422214563479,
                                                                          -5.326713065494913,-5.328003582024955,-5.329293764675769,-5.330583613968485,
                                                                          -5.331873130423207,-5.333162314559015,-5.334451166893964,-5.335739687945088,
                                                                          -5.337027878228406,-5.33831573825892,-5.339603268550619,-5.340890469616485,
                                                                          -5.342177341968489,-5.343463886117599,-5.344750102573781,-5.346035991846002,
                                                                          -5.34732155444223,-5.34860679086944,-5.349891701633613,-5.351176287239743,
                                                                          -5.352460548191835,-5.35374448499291,-5.355028098145008,-5.356311388149188,
                                                                          -5.357594355505532,-5.358877000713148,-5.360159324270172,-5.36144132667377,
                                                                          -5.36272300842014,-5.364004370004516,-5.36528541192117,-5.366566134663413,
                                                                          -5.367846538723598,-5.369126624593126,-5.370406392762441,-5.37168584372104,
                                                                          -5.372964977957469,-5.374243795959332,-5.375522298213286,-5.37680048520505,
                                                                          -5.378078357419404,-5.37935591534019,-5.380633159450318,-5.381910090231766,
                                                                          -5.383186708165582,-5.38446301373189,-5.385739007409885,-5.387014689677844,
                                                                          -5.388290061013121,-5.389565121892154,-5.390839872790465,-5.392114314182664,
                                                                          -5.393388446542448,-5.394662270342608,-5.395935786055026,-5.397208994150682,
                                                                          -5.398481895099654,-5.399754489371119,-5.401026777433358,-5.402298759753757,
                                                                          -5.403570436798808,-5.404841809034112,-5.406112876924383,-5.407383640933448,
                                                                          -5.408654101524249,-5.409924259158848,-5.411194114298425,-5.412463667403283,
                                                                          -5.413732918932851,-5.415001869345682,-5.41627051909946,-5.417538868651,
                                                                          -5.418806918456249,-5.420074668970289,-5.42134212064734,-5.422609273940761,
                                                                          -5.423876129303054,-5.425142687185863,-5.426408948039978,-5.427674912315338,
                                                                          -5.42894058046103,-5.430205952925294,-5.431471030155524,-5.432735812598271,
                                                                          -5.434000300699243,-5.435264494903308,-5.436528395654498,-5.437792003396006,
                                                                          -5.439055318570195,-5.440318341618595,-5.441581072981905,-5.442843513099997,
                                                                          -5.44410566241192,-5.445367521355895,-5.446629090369325,-5.447890369888792,
                                                                          -5.44915136035006,-5.450412062188077,-5.451672475836978,-5.452932601730087,
                                                                          -5.454192440299917,-5.455451991978173,-5.456711257195755,-5.457970236382759,
                                                                          -5.459228929968479,-5.460487338381407,-5.461745462049239,-5.463003301398875,
                                                                          -5.464260856856419,-5.465518128847184,-5.46677511779569,-5.468031824125672,
                                                                          -5.469288248260076,-5.470544390621063,-5.471800251630012,-5.47305583170752,
                                                                          -5.474311131273404,-5.475566150746707,-5.476820890545693,-5.478075351087854,
                                                                          -5.479329532789908,-5.480583436067806,-5.481837061336729,-5.483090409011092,
                                                                          -5.484343479504545,-5.485596273229976,-5.486848790599513,-5.488101032024522,
                                                                          -5.489352997915614,-5.490604688682645,-5.491856104734714,-5.493107246480172,
                                                                          -5.494358114326617,-5.4956087086809,-5.496859029949126,-5.498109078536653,
                                                                          -5.499358854848097,-5.500608359287333,-5.501857592257497,-5.503106554160985,
                                                                          -5.504355245399459,-5.505603666373845,-5.506851817484338,-5.508099699130401,
                                                                          -5.509347311710767,-5.510594655623443,-5.51184173126571,-5.513088539034124,
                                                                          -5.514335079324519,-5.515581352532009,-5.516827359050988,-5.518073099275132,
                                                                          -5.519318573597404,-5.52056378241005,-5.521808726104606,-5.523053405071896,
                                                                          -5.524297819702035,-5.52554197038443,-5.526785857507785,-5.528029481460098,
                                                                          -5.529272842628663,-5.530515941400077,-5.531758778160234,-5.533001353294333,
                                                                          -5.534243667186877,-5.535485720221672,-5.536727512781835,-5.537969045249789,
                                                                          -5.53921031800727,-5.540451331435323,-5.541692085914309,-5.542932581823905,
                                                                          -5.544172819543102,-5.545412799450211,-5.546652521922864,-5.547891987338013,
                                                                          -5.549131196071934,-5.550370148500227,-5.551608844997819,-5.552847285938964,
                                                                          -5.554085471697246,-5.555323402645579,-5.556561079156212,-5.557798501600724,
                                                                          -5.559035670350033,-5.560272585774392,-5.561509248243392,-5.562745658125967,
                                                                          -5.56398181579039,-5.565217721604278,-5.566453375934592,-5.567688779147639,
                                                                          -5.568923931609074,-5.570158833683901,-5.571393485736476,-5.572627888130503,
                                                                          -5.573862041229044,-5.575095945394513,-5.576329600988682,-5.57756300837268,
                                                                          -5.578796167906995,-5.580029079951477,-5.581261744865337,-5.582494163007152,
                                                                          -5.583726334734861,-5.584958260405772,-5.58618994037656,-5.587421375003269,
                                                                          -5.588652564641315,-5.589883509645485,-5.591114210369942,-5.592344667168221,
                                                                          -5.593574880393237,-5.594804850397279,-5.596034577532019,-5.597264062148508,
                                                                          -5.598493304597179,-5.599722305227849,-5.60095106438972,-5.60217958243138,
                                                                          -5.603407859700805,-5.60463589654536,-5.605863693311801,-5.607091250346274,
                                                                          -5.608318567994319,-5.609545646600873,-5.610772486510265,-5.611999088066223,
                                                                          -5.613225451611875,-5.614451577489746,-5.615677466041764,-5.61690311760926,
                                                                          -5.618128532532968,-5.619353711153028,-5.620578653808986,-5.621803360839795,
                                                                          -5.623027832583821,-5.624252069378835,-5.625476071562025,-5.626699839469989,
                                                                          -5.627923373438741,-5.62914667380371,-5.630369740899742,-5.631592575061102,
                                                                          -5.632815176621474,-5.634037545913964,-5.635259683271099,-5.63648158902483,
                                                                          -5.637703263506533,-5.63892470704701,-5.64014591997649,-5.641366902624632,
                                                                          -5.642587655320522,-5.643808178392679,-5.645028472169055,-5.646248536977034,
                                                                          -5.647468373143437,-5.648687980994517,-5.64990736085597,-5.651126513052926,
                                                                          -5.652345437909957,-5.653564135751075,-5.654782606899736,-5.656000851678837,
                                                                          -5.657218870410722,-5.658436663417179,-5.659654231019446,-5.660871573538205,
                                                                          -5.662088691293592,-5.663305584605191,-5.664522253792038,-5.665738699172625,
                                                                          -5.666954921064895,-5.668170919786249,-5.669386695653542,-5.67060224898309,
                                                                          -5.671817580090666,-5.673032689291505,-5.674247576900301,-5.675462243231213,
                                                                          -5.676676688597862,-5.677890913313337,-5.679104917690189,-5.680318702040438,
                                                                          -5.681532266675575,-5.682745611906556,-5.683958738043812,-5.685171645397242,
                                                                          -5.686384334276222,-5.687596804989599,-5.688809057845696,-5.690021093152315,
                                                                          -5.691232911216731,-5.692444512345702,-5.693655896845464,-5.694867065021733,
                                                                          -5.696078017179708,-5.697288753624073,-5.698499274658993,-5.699709580588121,
                                                                          -5.700919671714595,-5.702129548341041,-5.703339210769574,-5.704548659301798,
                                                                          -5.70575789423881,-5.706966915881196,-5.708175724529039,-5.709384320481911,
                                                                          -5.710592704038884,-5.711800875498524,-5.713008835158895,-5.714216583317559,
                                                                          -5.715424120271578,-5.716631446317516,-5.717838561751435,-5.719045466868903,
                                                                          -5.720252161964992,-5.721458647334276,-5.722664923270838,-5.723870990068266,
                                                                          -5.725076848019657,-5.726282497417617,-5.727487938554262,-5.728693171721218,
                                                                          -5.729898197209626,-5.731103015310138,-5.73230762631292,-5.733512030507655,
                                                                          -5.734716228183541,-5.735920219629295,-5.73712400513315,-5.73832758498286,
                                                                          -5.739530959465698,-5.740734128868462,-5.741937093477467,-5.743139853578557,
                                                                          -5.744342409457096,-5.745544761397975,-5.746746909685613,-5.747948854603955,
                                                                          -5.749150596436473,-5.750352135466172,-5.751553471975585,-5.752754606246776,
                                                                          -5.753955538561343,-5.755156269200416,-5.756356798444661,-5.757557126574277,
                                                                          -5.758757253869002,-5.75995718060811,-5.761156907070412,-5.76235643353426,
                                                                          -5.763555760277546,-5.764754887577702,-5.765953815711704,-5.767152544956068,
                                                                          -5.768351075586858,-5.76954940787968,-5.770747542109686,-5.771945478551577,
                                                                          -5.7731432174796,-5.774340759167552,-5.775538103888777,-5.776735251916173,
                                                                          -5.777932203522188,-5.779128958978822,-5.780325518557629,-5.781521882529718,
                                                                          -5.782718051165752,-5.783914024735952,-5.785109803510093,-5.786305387757511,
                                                                          -5.787500777747101,-5.788695973747315,-5.789890976026168,-5.791085784851237,
                                                                          -5.792280400489659,-5.793474823208139,-5.794669053272941,-5.795863090949899,
                                                                          -5.797056936504409,-5.798250590201439,-5.79944405230552,-5.800637323080754,
                                                                          -5.801830402790814,-5.803023291698943,-5.804215990067953,-5.805408498160231,
                                                                          -5.806600816237737,-5.807792944562004,-5.808984883394142,-5.810176632994834,
                                                                          -5.811368193624344,-5.812559565542508,-5.813750749008746,-5.814941744282053,
                                                                          -5.816132551621008,-5.817323171283768,-5.818513603528073,-5.819703848611246,
                                                                          -5.820893906790194,-5.822083778321409,-5.823273463460965,-5.824462962464526,
                                                                          -5.825652275587342,-5.826841403084249,-5.828030345209675,-5.829219102217634,
                                                                          -5.830407674361732,-5.831596061895168,-5.83278426507073,-5.8339722841408,
                                                                          -5.835160119357354,-5.836347770971963,-5.837535239235793,-5.838722524399604,
                                                                          -5.839909626713756,-5.841096546428206,-5.842283283792509,-5.843469839055818,
                                                                          -5.84465621246689,-5.84584240427408,-5.847028414725346,-5.848214244068248,
                                                                          -5.84939989254995,-5.85058536041722,-5.85177064791643,-5.852955755293561,
                                                                          -5.854140682794196,-5.855325430663531,-5.856509999146364,-5.857694388487107,
                                                                          -5.85887859892978,-5.860062630718012,-5.861246484095047,-5.862430159303737,
                                                                          -5.86361365658655,-5.864796976185565,-5.865980118342479,-5.867163083298601,
                                                                          -5.868345871294858,-5.869528482571791,-5.870710917369563,-5.871893175927951,
                                                                          -5.873075258486354,-5.874257165283789,-5.875438896558894,-5.876620452549928,
                                                                          -5.877801833494774,-5.878983039630936,-5.880164071195542,-5.881344928425344,
                                                                          -5.882525611556719,-5.883706120825671,-5.88488645646783,-5.886066618718453,
                                                                          -5.887246607812425,-5.88842642398426,-5.889606067468101,-5.890785538497722,
                                                                          -5.891964837306529,-5.893143964127557,-5.894322919193476,-5.895501702736587,
                                                                          -5.896680314988827,-5.897858756181767,-5.899037026546611,-5.900215126314203,
[truncated: 12,941,231 more chars]
