# Supplementary material for: A mixed relaxed clock model
Source: Philos Trans R Soc Lond B Biol Sci. 2016 Jul 19;371(1699):20150132. doi: 10.1098/rstb.2015.0132 (PMC4920333; doi:10.1098/rstb.2015.0132)
Supplement: Source code [file rstb20150132supp3.gz › coevolmixedclock/sources/RandomTypes.cpp]

#include "RandomTypes.h"


//-------------------------------------------------------------------------
//-------------------------------------------------------------------------
//	* Gamma
//-------------------------------------------------------------------------
//-------------------------------------------------------------------------

const double Gamma::GAMMAMIN = 1e-20;

Gamma::Gamma(Var<PosReal>* inshape, Var<PosReal>* inscale, bool inmeanvar) {
	SetName("gamma");
	meanvar = inmeanvar;
	scale = inscale;
	shape = inshape;
	Register(shape);
	Register(scale);
	Sample();
}

Gamma::Gamma(const Gamma& from)	{
	SetName("gamma");
	meanvar = from.meanvar;
	scale = from.scale;
	shape = from.shape;
	Register(shape);
	Register(scale);
	Sample();
}

inline void Gamma::drawSample()	{
	double v = 0;
	if (meanvar)	{
		double mean = shape->val();
		double var = scale->val();
		double alpha = mean * mean / var;
		double beta = mean / var;
		v = Random::Gamma(alpha,beta);
	}
	else	{
		v = Random::Gamma(shape->val(),scale->val());
	}
	if (v < GAMMAMIN)	{
		v = GAMMAMIN;
	}
	setval(v);
}

double Gamma::logProb()	{
	if (meanvar)	{
		double mean = shape->val();
		double var = scale->val();
		double alpha = mean * mean / var;
		double beta = mean / var;
		return -Random::logGamma(alpha) + (alpha)*log(beta) - beta * *this - (1 - alpha)*log(*this);
	}
	return -Random::logGamma(shape->val()) + (shape->val())*log(scale->val()) - *this * (scale->val()) - (1 - (shape->val()))*log(*this);
}

//-------------------------------------------------------------------------
//-------------------------------------------------------------------------
//	* Beta
//-------------------------------------------------------------------------
//-------------------------------------------------------------------------

Beta::Beta(Var<PosReal>* inalpha, Var<PosReal>* inbeta) {
	alpha = inalpha;
	beta = inbeta;
	Register(alpha);
	Register(beta);
	Sample();
}

Beta::Beta(const Beta& from)	{
	alpha = from.alpha;
	beta = from.beta;
	Register(alpha);
	Register(beta);
	Sample();
}

inline void Beta::drawSample()	{
	double value = 0;
	int count = 0;
	while ((!value) && (count < 10000))	{
		double x = Random::sGamma(alpha->val());
		double y = Random::sGamma(beta->val());
		value = x / (x + y);
		count++;
	}
	if (! value)	{
		cerr << "error : zero beta random variable\n";
		exit(1);
	}
	setval(value);
}

double Beta::logProb()	{
	return Random::logGamma(alpha->val() + beta->val()) -Random::logGamma(alpha->val()) - Random::logGamma(beta->val()) + (alpha->val() - 1)*log(*this) + (beta->val() - 1) * log(1 - *this);
}


//-------------------------------------------------------------------------
//-------------------------------------------------------------------------
//	* Exponential
//-------------------------------------------------------------------------
//-------------------------------------------------------------------------

Exponential::Exponential(Var<PosReal>* inscale, ParentType intype) {
	scale = inscale;
	type = intype;
	Register(scale);
	Sample();
}

Exponential::Exponential(const Exponential& from) {
	scale = from.scale;
	Register(scale);
	Sample();
}

void Exponential::drawSample()	{
	if (type == MEAN)	{
		setval(Random::sExpo() * scale->val());
	}
	else	{
		setval(Random::sExpo() / scale->val());
	}
}

double Exponential::logProb()	{
	if (type == MEAN)	{
		return -*this / scale->val() - log(scale->val());
	}
	return -(scale->val())* val() + log(scale->val());
}

//-------------------------------------------------------------------------
//-------------------------------------------------------------------------
//	* PosUniform
//-------------------------------------------------------------------------
//-------------------------------------------------------------------------

PosUniform::PosUniform(Var<PosReal>* inroot, double inmax)	{
	root = inroot;
	max = inmax;
	Register(root);
	Sample();
}

PosUniform::PosUniform(const PosUniform& from) {
	root = from.root;
	max = from.max;
	Register(root);
	Sample();
}

void PosUniform::drawSample()	{
	if (max > 0)	{
		setval(Random::Uniform() * max);
	}
	else	{
		setval(1.0);
	}
}

double PosUniform::logProb()	{
	if (val() > max)	{
		return log(0);
	}
	return 0;
}

//-------------------------------------------------------------------------
//-------------------------------------------------------------------------
//	* Binomial
//-------------------------------------------------------------------------
//-------------------------------------------------------------------------

Binomial::Binomial(int inN, Var<UnitReal>* intheta) {
	N = inN;
	theta = intheta;
	Register(theta);
	Sample();
}

void Binomial::drawSample()	{
	int val = 0;
	for (int k=0; k<N; k++)	{
		if (Random::Uniform() < theta->val())	{
			val++;
		}
	}
	setval(val);
}

double Binomial::logProb()	{
	double ret = *this * log(theta->val()) + (N - *this) * log(1 - theta->val());
	for (int i=1; i<=*this; i++)	{
		ret -= log((double) i);
		ret += log((double) (N+1-i));
	}
	return ret;
}

double Binomial::ProposeMove(double tuning)	{
	bkvalue = *this;
	flag = false;
	drawSample();
	return 0;
}

//-------------------------------------------------------------------------
//-------------------------------------------------------------------------
//	* Poisson
//-------------------------------------------------------------------------
//-------------------------------------------------------------------------

Poisson::Poisson(Var<PosReal>* inmu) {
	mu = inmu;
	Register(mu);
	Sample();
}

void Poisson::drawSample()	{
	double p = exp(mu->val()) * Random::Uniform();
	int n = 0;
	double ratio = 1;
	double total = 1;
	while (total<p)	{
		n++;
		ratio *= mu->val() / n;
		total += ratio;
	}
	setval(n);
}

double Poisson::logProb()	{
	if (this->val() < 0)	{
		return -200;
	}
	double ret = -mu->val() + *this * log(mu->val());
	for (int i=2; i<=*this; i++)	{
		ret -= log((double) i);
	}
	return ret;
}

/*
double Poisson::ProposeMove(double tuning)	{
	bkvalue = *this;
	flag = false;
	drawSample();
	return 0;
}
*/
//-------------------------------------------------------------------------
//-------------------------------------------------------------------------
//	* Dirichlet
//-------------------------------------------------------------------------
//-------------------------------------------------------------------------

Dirichlet::Dirichlet(int dimension) {
	setval(Profile(dimension));
	bkvalue = Profile(dimension);
	center = 0;
	concentration = 0;
	if (dimension == 1)	{
		(*this)[0] = 1;
		Clamp();
	}
	Sample();
}

Dirichlet::Dirichlet(Var<Profile>* incenter, Var<PosReal>* inconcentration)	{
	setval(Profile(incenter->val()));
	bkvalue = Profile(incenter->val());
	center = incenter;
	concentration = inconcentration;
	Register(center);
	Register(concentration);
	Sample();
}

void Dirichlet::drawSample()	{

	Profile& profile = *this;
	double total = 0;
	for (int k=0; k<GetDim(); k++)	{
		if (concentration)	{
			profile[k] = Random::sGamma( concentration->val() * center->val()[k] );
		}
		else	{
			profile[k] = Random::sGamma(1);
		}
		if (profile[k] < Profile::MIN)	{
			profile[k] = Profile::MIN;
		}
		total += profile[k];
	}
	for (int k=0; k<GetDim(); k++)	{
		profile[k] /= total;
	}
}

double Dirichlet::logProb()	{

	double total = 0;
	if (concentration)	{
		total = Random::logGamma(concentration->val());
		for (int i=0; i<GetDim(); i++)	{
			total +=  -Random::logGamma(concentration->val() * center->val()[i]) + (concentration->val() * center->val()[i] - 1) * log((*this)[i]);
		}
	}
	else	{
		total = Random::logGamma(GetDim());
	}
	return total;
}

Multinomial::Multinomial (Var<Profile>* inprobarray, int inN)	{

	probarray = inprobarray;
	N = inN;
	setval(IntVector(inprobarray->val().GetDim()));
	bkvalue = IntVector(inprobarray->val().GetDim());
	Register(probarray);
	Sample();
}


double Multinomial::logProb()	{

	double ret = Random::logGamma(N+1);
	for (int k=0; k<GetDim(); k++)	{
		ret -= Random::logGamma((*this)[k] + 1);
		ret += (*this)[k] * log(probarray->val()[k]);
	}
	return ret;
}

void Multinomial::drawSample()	{

	for (int k=0; k<GetDim(); k++)	{
		(*this)[k] = 0;
	}
	for (int i=0; i<N; i++)	{
		(*this)[Random::FiniteDiscrete(N,probarray->val().GetArray())] ++;
	}
}


//-------------------------------------------------------------------------
//-------------------------------------------------------------------------
//	* FiniteDiscrete
//-------------------------------------------------------------------------
//-------------------------------------------------------------------------

FiniteDiscrete::FiniteDiscrete(Var<Profile>* inprobarray)	{

	probarray = inprobarray;
	Register(probarray);
	Sample();
}

double FiniteDiscrete::logProb()	{

	return log((*probarray)[*this]);
}

void FiniteDiscrete::drawSample()	{

	setval(Random::FiniteDiscrete(probarray->GetDim(),probarray->val().GetArray()));
}

//-------------------------------------------------------------------------
//-------------------------------------------------------------------------
//	* IIDExp
//-------------------------------------------------------------------------
//-------------------------------------------------------------------------

IIDExp::IIDExp(int dimension) {
	dim = dimension;
	setval(PosRealVector(dimension));
	bkvalue = PosRealVector(dimension);
	mean = 0;
	Sample();
}

IIDExp::IIDExp(int dimension, Var<PosReal>* inmean)	{
	dim = dimension;
	setval(PosRealVector(dimension));
	bkvalue = PosRealVector(dimension);
	mean = inmean;
	Register(mean);
	Sample();
}

void IIDExp::setall(double in)	{

	for (int i=0; i<GetDim(); i++)	{
		(*this)[i] = in;
	}
}

void IIDExp::drawSample()	{

	double m = mean ? (double) mean->val() : 1.0;
	for (int i=0; i<GetDim(); i++)	{
		(*this)[i] = Random::sExpo() * m;
		if (!(*this)[i])	{
			cerr << "error in IIDexp: 0 exp random variable\n";
			exit(1);
		}
	}
}

double IIDExp::logProb()	{

	double total = 0;
	double m = mean ? (double) mean->val() : 1;
	for (int i=0; i<GetDim(); i++)	{
		total += - (*this)[i] /m - log(m);
	}
	return total;
}


//-------------------------------------------------------------------------
//-------------------------------------------------------------------------
//	* IIDGamma
//-------------------------------------------------------------------------
//-------------------------------------------------------------------------

IIDGamma::IIDGamma(int dimension) {
	dim = dimension;
	setval(PosRealVector(dimension));
	bkvalue = PosRealVector(dimension);
	alpha = 0;
	beta = 0;
	Sample();
}

IIDGamma::IIDGamma(int dimension, Var<PosReal>* inalpha, Var<PosReal>* inbeta)	{
	dim = dimension;
	setval(PosRealVector(dimension));
	bkvalue = PosRealVector(dimension);
	alpha = inalpha;
	beta = inbeta;
	Register(alpha);
	Register(beta);
	Sample();
}

void IIDGamma::setall(double in)	{

	for (int i=0; i<GetDim(); i++)	{
		(*this)[i] = in;
	}
}

void IIDGamma::drawSample()	{

	double a = alpha ? (double) alpha->val() : 1.0;
	double b = beta ? (double) beta->val() : 1.0;
	for (int i=0; i<GetDim(); i++)	{
		(*this)[i] = Random::Gamma(a,b);
		if ((*this)[i] < Gamma::GAMMAMIN)	{
			(*this)[i] = Gamma::GAMMAMIN;
		}
	}
}

double IIDGamma::logProb()	{

	double a = alpha ? (double) alpha->val() : 1.0;
	double b = beta ? (double) beta->val() : 1.0;
	double loggammaa = Random::logGamma(a);
	double logb = log(b);
	double total = 0;
	for (int i=0; i<GetDim(); i++)	{
		total += - loggammaa + a*logb - (*this)[i] * b  + (a -1)* log((*this)[i]);
	}
	return total;
}
