# Supplementary material for: A mixed relaxed clock model
Source: Philos Trans R Soc Lond B Biol Sci. 2016 Jul 19;371(1699):20150132. doi: 10.1098/rstb.2015.0132 (PMC4920333; doi:10.1098/rstb.2015.0132)
Supplement: Source code [file rstb20150132supp3.gz › coevolmixedclock/sources/SubMatrix.cpp]

#include "linalg.h"
#include "SubMatrix.h"

#include <cmath>
#include <cstdlib>
#include <iostream>
#include <fstream>
using namespace std;

int SubMatrix::nuni = 0;
int SubMatrix::nunimax = 0;

double SubMatrix::nz = 0;
double SubMatrix::meanz = 0;
double SubMatrix::maxz = 0;

// ---------------------------------------------------------------------------
//		 SubMatrix()
// ---------------------------------------------------------------------------
/*
SubMatrix::SubMatrix() : Nstate(0), normalise(false) {}


SubMatrix::SubMatrix(const SubMatrix& from) : Nstate(from.inNstate), normalise(from.innormalise)	{
	Create();
}

SubMatrix& SubMatrix::operator=(const SubMatrix& from)	{

	if (Nstate != from.Nstate)	{
		cerr << "error in SubMatrix::operator= : non matching dimensions : " << Nstate << " and " << from.Nstate << '\n';
		throw;
	}
	// copy?
	// Corrupt ?
	CorruptMatrix();
}
*/
SubMatrix::SubMatrix(int inNstate, bool innormalise) : Nstate(inNstate), normalise(innormalise)	{
	ndiagfailed = 0;
	// discn = 10;
	Create();
}

void SubMatrix::Create()	{

	Q = new double*[Nstate];
	for (int i=0; i<Nstate; i++)	{
		Q[i] = new double[Nstate];
	}

	u = new double*[Nstate];
	for (int i=0; i<Nstate; i++)	{
		u[i] = new double[Nstate];
	}

	invu = new double*[Nstate];
	for (int i=0; i<Nstate; i++)	{
		invu[i] = new double[Nstate];
	}
		/*
		expu = new double*[Nstate];
		for (int i=0; i<Nstate; i++)	{
			expu[i] = new double[Nstate];
		}
		expu2 = new double*[Nstate];
		for (int i=0; i<Nstate; i++)	{
			expu2[i] = new double[Nstate];
		}
		*/

	v = new double[Nstate];
	vi = new double[Nstate];

	mStationary = new double[Nstate];

	UniMu = 1;
	mPow = new double**[UniSubNmax];
	for (int n=0; n<UniSubNmax; n++)	{
		mPow[n] = 0;
		/*
		mPow[n] = new double*[Nstate];
		for (int i=0; i<Nstate; i++)	{
			mPow[n][i] = new double[Nstate];
		}
		*/
	}

	flagarray = new bool[Nstate];
	diagflag = false;
	statflag = false;
	for (int i=0; i<Nstate; i++)	{
		flagarray[i] = false;
	}
	powflag = false;

	aux = new double*[Nstate];
	for(int i=0; i<Nstate; i++) {
		aux[i] = new double[Nstate];
	}

}

// ---------------------------------------------------------------------------
//		 ~SubMatrix()
// ---------------------------------------------------------------------------


SubMatrix::~SubMatrix()	{

		/*
		for (int i=0; i<GetNstate(); i++)	{
			delete[] expu[i];
			delete[] expu2[i];
		}
		delete[] expu;
		delete[] expu2;
		*/

	for (int i=0; i<Nstate; i++)	{
		delete[] Q[i];
		delete[] u[i];
		delete[] invu[i];
		delete[] aux[i];
	}
	delete[] Q;
	delete[] u;
	delete[] invu;

	if (mPow)	{
		for (int n=0; n<UniSubNmax; n++)	{
			if (mPow[n])	{
				for (int i=0; i<Nstate; i++)	{
					delete[] mPow[n][i];
				}
				delete[] mPow[n];
			}
		}
		delete[] mPow;
	}
	delete[] mStationary;
	delete[] flagarray;
	delete[] v;
	delete[] vi;

	delete[] aux;

}

// ---------------------------------------------------------------------------
//		 void ScalarMul()
// ---------------------------------------------------------------------------

void	SubMatrix::ScalarMul(double e)	{

	for (int i=0; i< Nstate ; i++)	{
		v[i] *= e;
		vi[i] *= e;
	}
	UniMu *= e;
}


// ---------------------------------------------------------------------------
//		 Diagonalise()
// ---------------------------------------------------------------------------

int SubMatrix::Diagonalise()	{

	if (! ArrayUpdated())	{
		UpdateMatrix();
	}

	int nmax = 1000;
	double epsilon = 1e-20;
	int n = LinAlg::DiagonalizeRateMatrix(Q,mStationary,Nstate,v,u,invu,nmax,epsilon);
	bool failed = (n == nmax);
	if (failed)	{
		cerr << "in submatrix: diag failed\n";
		cerr << "n : " << n << '\t' << nmax << '\n';
		ofstream os("mat");
		ToStream(os);
		exit(1);
	}

	/*
	double * w = new double[Nstate];
	int* iw = new int[Nstate];
	double** a = new double*[Nstate];
	for (int i=0; i<Nstate; i++)	{
		a[i] = new double[Nstate];
	}

	// copy Q into a :
	for (int i=0; i<Nstate; i++)	{
		for (int j=0; j<Nstate; j++)	{
			a[i][j] = Q[i][j];
		}
	}

	// diagonalise a into v and u
	int failed = EigenRealGeneral(Nstate, a, v, vi, u, iw, w);
	if (failed)	{
		ndiagfailed ++;
	}

	// copy u into a :
	for (int i=0; i<Nstate; i++)	{
		for (int j=0; j<Nstate; j++)	{
			a[i][j] = u[i][j];
		}
	}
	// invert a into invu
	InvertMatrix(a, Nstate, w, iw, invu);

	for (int i=0; i<Nstate; i++)	{
		delete[] a[i];
	}
	delete[] a;
	delete[] w;
	delete[] iw;
	*/

	diagflag = true;

	return failed;
}


// ---------------------------------------------------------------------------
//		 ComputeRate()
// ---------------------------------------------------------------------------

double SubMatrix::GetRate()	{

	if (! ArrayUpdated())	{
		UpdateStationary();
		for (int k=0; k<Nstate; k++)	{
			ComputeArray(k);
		}
	}
	for (int k=0; k<Nstate; k++)	{
		flagarray[k] = true;
	}
	double norm = 0;
	for (int i=0; i<Nstate-1; i++)	{
		for (int j=i+1; j<Nstate; j++)	{
			norm += mStationary[i] * Q[i][j];
		}
	}
	return 2 * norm;
}


double* SubMatrix::GetEigenVal() {
	if (! diagflag)	{
		Diagonalise();
	}
	return v;
}

double** SubMatrix::GetEigenVect() {
	if (! diagflag)	{
		Diagonalise();
	}
	return u;
}

double** SubMatrix::GetInvEigenVect() {
	if (! diagflag) Diagonalise();
	return invu;
}

// ---------------------------------------------------------------------------
//		 Update()
// ---------------------------------------------------------------------------

void SubMatrix::UpdateMatrix()	{
	UpdateStationary();
	for (int k=0; k<Nstate; k++)	{
		ComputeArray(k);
	}
	for (int k=0; k<Nstate; k++)	{
		flagarray[k] = true;
	}
	if (isNormalised())	{
		Normalise();
	}
	// CheckReversibility();
}


// ---------------------------------------------------------------------------
//		 Normalise()
// ---------------------------------------------------------------------------

void SubMatrix::Normalise()	{

	double norm = GetRate();
	for (int i=0; i<Nstate; i++)	{
		for (int j=0; j<Nstate; j++)	{
			Q[i][j] /= norm;
		}
	}
}

// ---------------------------------------------------------------------------
// ---------------------------------------------------------------------------
//		 Powers
// ---------------------------------------------------------------------------
// ---------------------------------------------------------------------------

void SubMatrix::ActivatePowers()	{

	if (! powflag)	{
		if (! ArrayUpdated())	{
			UpdateMatrix();
		}

		UniMu = 0;
		for (int i=0; i<Nstate; i++)	{
			if (UniMu < fabs(Q[i][i]))	{
				UniMu = fabs(Q[i][i]);
			}
		}

		CreatePowers(0);
		for (int i=0; i<Nstate; i++)	{
			for (int j=0; j<Nstate; j++)	{
				mPow[0][i][j] = 0;
			}
		}
		for (int i=0; i<Nstate; i++)	{
			mPow[0][i][i] = 1;
		}
		for (int i=0; i<Nstate; i++)	{
			for (int j=0; j<Nstate; j++)	{
				mPow[0][i][j] += Q[i][j] / UniMu;
				if (mPow[0][i][j] < 0)	{
					cerr << "error in SubMatrix::ComputePowers: negative prob : ";
					cerr << i << '\t' << j << '\t' << mPow[0][i][j] << '\n';
					cerr << "Nstate : " << Nstate << '\n';
					exit(1);
				}
			}
		}
		npow = 1;
		powflag = true;
	}
}

void SubMatrix::InactivatePowers()	{

	if (powflag)	{
		for (int n=0; n<UniSubNmax; n++)	{
			if (mPow[n])	{
				for (int i=0; i<Nstate; i++)	{
					delete[] mPow[n][i];
				}
				delete [] mPow[n];
				mPow[n] = 0;
			}
		}
		nunimax += npow;
		nuni++;

		npow = 0;
		powflag = false;
	}
}

void SubMatrix::CreatePowers(int n)	{

	if (! mPow[n])	{
		mPow[n] = new double*[Nstate];
		for (int i=0; i<Nstate; i++)	{
			mPow[n][i] = new double[Nstate];
		}
	}
}


double SubMatrix::GetUniformizationMu() {

	if (! powflag)	{
		ActivatePowers();
	}
	return UniMu;
}

double SubMatrix::Power(int n, int i, int j)	{

	if (! powflag)	{
		ActivatePowers();
	}
	if (!n)	{
		return (i == j);
	}
	if (n > UniSubNmax)	{
		return Stationary(j);
	}
	if (n > npow)	{
		ComputePowers(n);
	}
	return mPow[n-1][i][j];
}


void SubMatrix::ComputePowers(int N)	{

	if (! powflag)	{
		ActivatePowers();
	}
	if (N>npow)	{
		for (int n=npow; n<N; n++)	{
			CreatePowers(n);
			for (int i=0; i<Nstate; i++)	{
				for (int j=0; j<Nstate; j++)	{
					double& t = mPow[n][i][j];
					t = 0;
					for (int k=0; k<Nstate; k++)	{
						t += mPow[n-1][i][k] * mPow[0][k][j];
					}
				}
			}
		}
		npow = N;
	}
}

void SubMatrix::ToStream(ostream& os)	{

	os << GetNstate() << '\n';
	os << "stationaries: \n";
	for (int i=0; i<GetNstate(); i++)	{
		os << Stationary(i) << '\t';
	}
	os << '\n';

	os << "rate matrix\n";
	for (int i=0; i<GetNstate(); i++)	{
		for (int j=0; j<GetNstate(); j++)	{
			os << Q[i][j] << '\t';
		}
		os << '\n';
	}

	os << '\n';
	for (int i=0; i<GetNstate(); i++)	{
		os << v[i] << '\t';
	}
	os << '\n';

}

void SubMatrix::CheckReversibility()	{

	double max = 0;
	int imax = 0;
	int jmax = 0;
	for (int i=0; i<GetNstate(); i++)	{
		for (int j=i+1; j<GetNstate(); j++)	{
			double tmp = fabs(Stationary(i) * Q[i][j] - Stationary(j) * Q[j][i]);
			if (max < tmp)	{
				max = tmp;
				imax = i;
				jmax = j;
			}
		}
	}
	if (max > 1e-6)	{
		cerr << "max irreversibility: " << max << '\n';
		cerr << imax << '\t' << jmax << '\t' << Stationary(imax) << '\t' << Q[imax][jmax] << '\t' << Stationary(jmax) << '\t' << Q[jmax][imax] << '\n';
		exit(1);
	}
}


void	SubMatrix::ComputeExponential(double range, double** expo)   {

	Diagonalise();

	for (int i=0; i<Nstate; i++)	{
		double tot = 0;
		for (int j=0; j<Nstate; j++)	{
			tot += Q[i][j];
		}
		if (fabs(tot) > 1e-8) {
			cerr << "error : row does not sum to 0\n";
			exit(1);
		}


		tot = 0;
		for (int j=0; j<Nstate; j++)	{
			double tmp = 0;
			for (int k=0; k<Nstate; k++)	{
				tmp += u[i][k] * invu[k][j] * exp(v[k] * range);
			}
			expo[i][j] = tmp;
			tot += tmp;
		}
		if (fabs(tot-1) > 1e-8) {
			cerr << "error : row does not sum to 1\n";
			cerr << "range : " << range << endl;
			//exit(1);
			throw 1;
		 }
	 }
}

void SubMatrix::ApproachExponential(double range, double** expo, int prec) {

	for(int i=0; i<Nstate; i++) {
		if (! flagarray[i])	{
		   UpdateRow(i);
		}
	}

	for(int i=0; i<GetNstate(); i++) {
		double tot = 0;
		for(int j=0; j<GetNstate(); j++)
			tot+=Q[i][j];
		if(fabs(tot)>10e-6) {
			cerr << "Error in approachExp : row does not sum to 0 " << endl;
			cerr << "Sum : " << tot;
			cerr << Q[i][0] << " " << Q[i][1] << " " << Q[i][2] << " " << Q[i][3] << endl;
			exit(1);
		}
	}


	int z = 1;


	double maxdiag = 0; //Max of diagonal coefficients
	for(int i=0; i<GetNstate(); i++)
		if(maxdiag< fabs(Q[i][i])*range)
			maxdiag = fabs(Q[i][i])*range;

	if (maxdiag > 300)	{
		const double* stat = GetStationary();
		// exp(range Q) = stat(Q)
		for (int i=0; i<GetNstate(); i++)	{
			for (int j=0; j<GetNstate(); j++)	{
				expo[i][j] = stat[j];
			}
		}
	}

	else	{

		double precision = 0.01;

		while(z<1024 && maxdiag > z*precision)
			z*=2;

		nz ++;
		meanz += z;
		if (maxz < z)	{
			maxz = z;
		}

		for(int i=0; i<GetNstate(); i++)
			for(int j=0; j<GetNstate(); j++)
				expo[i][j] = range* Q[i][j] / z + (i==j ? 1 : 0);
		//y is now an approximation of exp(Q/z)

		this->PowerOf2(expo, z);
	}

	for(int i=0; i<GetNstate(); i++) {
		double tot = 0;
		for(int j=0; j<GetNstate(); j++)
			tot+=expo[i][j];
		if(fabs(tot-1)>10e-6) {
			cerr << "Error in approachExp : row does not sum to 1 " << endl;
			cerr << "Sum : " << tot << endl;
			for (int a=0; a<GetNstate(); a++)	{
				for (int b=0; b<GetNstate(); b++)	{
					cerr << Q[a][b] << '\t';
				}
				cerr << '\n';
			}
			cerr << '\n';
			cerr << maxdiag << '\t' << range << '\t' << z << '\n';
			cerr << '\n';
			for (int a=0; a<GetNstate(); a++)	{
				for (int b=0; b<GetNstate(); b++)	{
					cerr << range * Q[a][b] / z << '\t';
				}
				cerr << '\n';
			}
			cerr << '\n';
			
			exit(1);
		}
	}
}


void SubMatrix::PowerOf2(double** y, int z) {
	if(z == 1)
		return;
	for(int i=0; i<GetNstate(); i++) {
		for(int j=0; j<GetNstate(); j++) {
			aux[i][j] = 0;
			for(int k=0; k<GetNstate(); k++) {
				aux[i][j]+= y[i][k]*y[k][j];
			}
		}
	}
	for(int i=0; i<GetNstate(); i++) {
		for(int j=0; j<GetNstate(); j++)
			y[i][j] = aux[i][j];
	}
	PowerOf2(y, z/2);
}
