# Supplementary material for: A mixed relaxed clock model
Source: Philos Trans R Soc Lond B Biol Sci. 2016 Jul 19;371(1699):20150132. doi: 10.1098/rstb.2015.0132 (PMC4920333; doi:10.1098/rstb.2015.0132)
Supplement: Source code [file rstb20150132supp3.gz › coevolmixedclock/sources/Sample.cpp]

#include "Sample.h"

Sample::Sample(string filename, int in_burnin, int in_every, int in_until)	{
	burnin = in_burnin;
	every = in_every;
	until = in_until;
	name = filename;
	chain_is = 0;
}

Sample::~Sample()	{
	delete chain_is;
}

void Sample::OpenChainFile()	{

	if (until == -1)	{
		until = chainsize;
	}
	if (until > chainsize)	{
		cerr << "number of points saved is less than " << until << '\n';
		until = chainsize;
	}
	if (burnin == -1)	{
		burnin = chainsize / 10;
	}
	size = (until-burnin) / every;
	if (size <= 0)	{
		cerr << "error : chain not long enough\n";
		exit(1);
	}
	currentpoint = 0;

	chain_is = new ifstream((name + ".chain").c_str());
	if (! chain_is)	{
		cerr << "error: cannot find file " << name << ".chain\n";
		exit(1);
	}
	for (int i=0; i<burnin; i++)	{
		model->FromStream(*chain_is);
	}
}

void Sample::GetNextPoint()	{

	if (currentpoint == size)	{
		cerr << "error in Sample::GetNextPoint: going past last points\n";
		exit(1);
	}
	if (currentpoint)	{
		for (int i=0; i<every-1; i++)	{
			model->FromStream(*chain_is);
		}
	}
	model->FromStream(*chain_is);
	currentpoint++;
}
