# Supplementary material for: A mixed relaxed clock model
Source: Philos Trans R Soc Lond B Biol Sci. 2016 Jul 19;371(1699):20150132. doi: 10.1098/rstb.2015.0132 (PMC4920333; doi:10.1098/rstb.2015.0132)
Supplement: Source code [file rstb20150132supp3.gz › coevolmixedclock/sources/Makefile]

#To compile with gsl, reactivate the following line (remove '#')
USE_GSL=-DGSL

#To statically build the executables, uncomment the following line
#STATIC=-static

ifdef USE_GSL
#GSLLIB=-lgsl -lgslcblas
else
GSLLIB=
endif

#LIBS=$(GSLLIB)
LIBS=$(GSLLIB) -lboost_regex

CC=mpic++
OMP=-fopenmp
#CC=g++
SYSLIB=
INCLUDES=
#CPPFLAGS= $(USE_GSL) $(INCLUDES)
#CPPFLAGS= -g -Wall -O3 $(USE_GSL) $(INCLUDES)
CPPFLAGS= -w -O3 -c -g $(OMP)
#LDFLAGS=$(STATIC)
LDFLAGS= $(OMP)
INSTALL_DIR=
INSTALL_LIB=
SRCS= ConjugateGTRModel.cpp Chrono.cpp BaseType.cpp Chain.cpp DrawTree.cpp GTRSubMatrix.cpp linalg.cpp PhyloProcess.cpp ProbModel.cpp Random.cpp RandomBranchSitePath.cpp RandomTypes.cpp DAGnode.cpp Sample.cpp SequenceAlignment.cpp SiteMapping.cpp BranchSitePath.cpp StateSpace.cpp SubMatrix.cpp TaxonSet.cpp Tree.cpp CodonSubMatrix.cpp MG3OmegaCodonSubMatrix.cpp CodonStateSpace.cpp CodonSequenceAlignment.cpp Move.cpp AminoAcidOmegaSubMatrix.cpp SimilarityMatrix.cpp MGAAProfileMutSelCodonSubMatrix.cpp MGCodonProfileMutSelCodonSubMatrix.cpp MGCodonAAProfileMutSelCodonSubMatrix.cpp BrownianBridge.cpp  PureBrownianProcess.cpp BrownianProcess.cpp BrownianModel.cpp CovMatrix.cpp stabledistribution.cpp

OBJS=$(patsubst %.cpp,%.o,$(SRCS))
ALL_SRCS=$(wildcard *.cpp)
ALL_OBJS=$(patsubst %.cpp,%.o,$(ALL_SRCS))

PROGSDIR=../data
ALL= tip readtip drawtree tipcoevol readtipcoevol coevol readcoevol sitemg drawtree simucodon biclock matinfmixmg mixmg matmixmg mutsel siteom structstat simucodon brownian readbrownian coevol ic ancov readancov coevol readcoevol normalontology readnormalontology branchmodel readbranchmodel simucont ancov readancov redcomp coevol readcoevol fourfold 
#ALL= brownian readbrownian coevol ic ancov readancov coevol readcoevol mpimixomega readmpimixomega normalontology readnormalontology mpiunimixomega readmpiunimixomega branchmodel readbranchmodel simucont ancov readancov redcomp coevol readcoevol fourfold 
PROGS=$(addprefix $(PROGSDIR)/, $(ALL))

# If we are on a windows platform, executables are .exe files
# [S.Bigaret] we assume here that we are compiling w/ MinGW, not Cygwin
EXEEXT=
uname := $(shell uname -s 2>/dev/null)
ifeq (MINGW,$(findstring MINGW,$(uname)))
	EXEEXT=.exe
	PROGS=$(addsuffix $(EXEEXT), $(ALL))
endif

.PHONY: all clean
all: $(PROGS)

# Rules for generate the dependencies automatically

%.d: %.cpp
	@echo "Generating dependencies for $<..."; \
	 set -e; rm -f $@; $(CC) -MM $(CPPFLAGS) $< > $@.$$$$; \
	 sed 's,\($*\)\.o[ :]*,\1.o $@ : ,g' < $@.$$$$ > $@; rm -f $@.$$$$


# Rules to create .o files from .cpp files
%.o: %.cpp %.d
	$(CC) -c $(CPPFLAGS) $*.cpp

# Include the dependencies unless the request was to clean eveything up
ifneq ($(MAKECMDGOALS),clean)
-include $(ALL_OBJS:.o=.d)
endif

# Targets

sitemg$(EXEEXT): $(PROGSDIR)/sitemg$(EXEEXT)
$(PROGSDIR)/sitemg$(EXEEXT): SiteMG.o $(OBJS)
	$(CC) SiteMG.o $(OBJS) $(LDFLAGS) $(LIBS) -o $@

mixmg$(EXEEXT): $(PROGSDIR)/mixmg$(EXEEXT)
$(PROGSDIR)/mixmg$(EXEEXT): MixMG.o $(OBJS)
	$(CC) MixMG.o $(OBJS) $(LDFLAGS) $(LIBS) -o $@

matmixmg$(EXEEXT): $(PROGSDIR)/matmixmg$(EXEEXT)
$(PROGSDIR)/matmixmg$(EXEEXT): MatMixMG.o $(OBJS)
	$(CC) MatMixMG.o $(OBJS) $(LDFLAGS) $(LIBS) -o $@

matinfmixmg$(EXEEXT): $(PROGSDIR)/matinfmixmg$(EXEEXT)
$(PROGSDIR)/matinfmixmg$(EXEEXT): MatInfMixMG.o $(OBJS)
	$(CC) MatInfMixMG.o $(OBJS) $(LDFLAGS) $(LIBS) -o $@

mutsel$(EXEEXT): $(PROGSDIR)/mutsel$(EXEEXT)
$(PROGSDIR)/mutsel$(EXEEXT): CodonAAProfileMutSelInfMix.o $(OBJS)
	$(CC) CodonAAProfileMutSelInfMix.o $(OBJS) $(LDFLAGS) $(LIBS) -o $@

siteom$(EXEEXT): $(PROGSDIR)/siteom$(EXEEXT)
$(PROGSDIR)/siteom$(EXEEXT): SiteOmega.o $(OBJS)
	$(CC) SiteOmega.o $(OBJS) $(LDFLAGS) $(LIBS) -o $@

brownian$(EXEEXT): $(PROGSDIR)/brownian$(EXEEXT)
$(PROGSDIR)/brownian$(EXEEXT): Brownian.o $(OBJS)
	$(CC) Brownian.o $(OBJS) $(LDFLAGS) $(LIBS) -o $@

readbrownian$(EXEEXT): $(PROGSDIR)/readbrownian$(EXEEXT)
$(PROGSDIR)/readbrownian$(EXEEXT): ReadBrownian.o $(OBJS)
	$(CC) ReadBrownian.o $(OBJS) $(LDFLAGS) $(LIBS) -o $@

readaaprofilemutsel$(EXEEXT): $(PROGSDIR)/readaaprofilemutsel$(EXEEXT)
$(PROGSDIR)/readaaprofilemutsel$(EXEEXT): ReadMutSelMix.o $(OBJS)
	$(CC) ReadMutSelMix.o $(OBJS) $(LDFLAGS) $(LIBS) -o $@

readaaprofilemutselinfmix$(EXEEXT): $(PROGSDIR)/readaaprofilemutselinfmix$(EXEEXT)
$(PROGSDIR)/readaaprofilemutselinfmix$(EXEEXT): ReadMutSelInfMix.o $(OBJS)
	$(CC) ReadMutSelInfMix.o $(OBJS) $(LDFLAGS) $(LIBS) -o $@

readcodonaaprofilemutselinfmix$(EXEEXT): $(PROGSDIR)/readcodonaaprofilemutselinfmix$(EXEEXT)
$(PROGSDIR)/readcodonaaprofilemutselinfmix$(EXEEXT): ReadCodonAAProfileMutSelInfMix.o $(OBJS)
	$(CC) ReadCodonAAProfileMutSelInfMix.o $(OBJS) $(LDFLAGS) $(LIBS) -o $@

readcodonprofilemutselinfmix$(EXEEXT): $(PROGSDIR)/readcodonprofilemutselinfmix$(EXEEXT)
$(PROGSDIR)/readcodonprofilemutselinfmix$(EXEEXT): ReadCodonProfileMutSelInfMix.o $(OBJS)
	$(CC) ReadCodonProfileMutSelInfMix.o $(OBJS) $(LDFLAGS) $(LIBS) -o $@

readneffmutsel$(EXEEXT): $(PROGSDIR)/readneffmutsel$(EXEEXT)
$(PROGSDIR)/readneffmutsel$(EXEEXT): ReadNeffMutSel.o $(OBJS)
	$(CC) ReadNeffMutSel.o $(OBJS) $(LDFLAGS) $(LIBS) -o $@

readneffinfmix$(EXEEXT): $(PROGSDIR)/readneffinfmix$(EXEEXT)
$(PROGSDIR)/readneffinfmix$(EXEEXT): ReadNeffInfMix.o $(OBJS)
	$(CC) ReadNeffInfMix.o $(OBJS) $(LDFLAGS) $(LIBS) -o $@

neffaaprofileinfmixmutsel$(EXEEXT): $(PROGSDIR)/neffaaprofileinfmixmutsel$(EXEEXT)
$(PROGSDIR)/neffaaprofileinfmixmutsel$(EXEEXT): NeffAAProfileInfMixMutSel.o $(OBJS)
	$(CC) NeffAAProfileInfMixMutSel.o $(OBJS) $(LDFLAGS) $(LIBS) -o $@

aaprofilemutselinfmix$(EXEEXT): $(PROGSDIR)/aaprofilemutselinfmix$(EXEEXT)
$(PROGSDIR)/aaprofilemutselinfmix$(EXEEXT): AAProfileMutSelInfMix.o $(OBJS)
	$(CC) AAProfileMutSelInfMix.o $(OBJS) $(LDFLAGS) $(LIBS) -o $@

codonprofilemutselinfmix$(EXEEXT): $(PROGSDIR)/codonprofilemutselinfmix$(EXEEXT)
$(PROGSDIR)/codonprofilemutselinfmix$(EXEEXT): CodonProfileMutSelInfMix.o $(OBJS)
	$(CC) CodonProfileMutSelInfMix.o $(OBJS) $(LDFLAGS) $(LIBS) -o $@

codonaaprofilemutselinfmix$(EXEEXT): $(PROGSDIR)/codonaaprofilemutselinfmix$(EXEEXT)
$(PROGSDIR)/codonaaprofilemutselinfmix$(EXEEXT): CodonAAProfileMutSelInfMix.o $(OBJS)
	$(CC) CodonAAProfileMutSelInfMix.o $(OBJS) $(LDFLAGS) $(LIBS) -o $@

neffaaprofilemutsel$(EXEEXT): $(PROGSDIR)/neffaaprofilemutsel$(EXEEXT)
$(PROGSDIR)/neffaaprofilemutsel$(EXEEXT): NeffAAProfileMutSel.o $(OBJS)
	$(CC) NeffAAProfileMutSel.o $(OBJS) $(LDFLAGS) $(LIBS) -o $@

aaprofilemutsel$(EXEEXT): $(PROGSDIR)/aaprofilemutsel$(EXEEXT)
$(PROGSDIR)/aaprofilemutsel$(EXEEXT): AAProfileMutSel.o $(OBJS)
	$(CC) AAProfileMutSel.o $(OBJS) $(LDFLAGS) $(LIBS) -o $@

combo$(EXEEXT): $(PROGSDIR)/combo$(EXEEXT)
$(PROGSDIR)/combo$(EXEEXT): CombiCompo.o $(OBJS)
	$(CC) CombiCompo.o $(OBJS) $(LDFLAGS) $(LIBS) -o $@

readcombo$(EXEEXT): $(PROGSDIR)/readcombo$(EXEEXT)
$(PROGSDIR)/readcombo$(EXEEXT): ReadCombiCompo.o $(OBJS)
	$(CC) ReadCombiCompo.o $(OBJS) $(LDFLAGS) $(LIBS) -o $@

redcomp$(EXEEXT): $(PROGSDIR)/redcomp$(EXEEXT)
$(PROGSDIR)/redcomp$(EXEEXT): ReduceCompo.o $(OBJS)
	$(CC) ReduceCompo.o $(OBJS) $(LDFLAGS) $(LIBS) -o $@

ic$(EXEEXT): $(PROGSDIR)/ic$(EXEEXT)
$(PROGSDIR)/ic$(EXEEXT): IC.o $(OBJS)
	$(CC) IC.o $(OBJS) $(LDFLAGS) $(LIBS) -o $@

compo$(EXEEXT): $(PROGSDIR)/compo$(EXEEXT)
$(PROGSDIR)/compo$(EXEEXT): Compo.o $(OBJS)
	$(CC) Compo.o $(OBJS) $(LDFLAGS) $(LIBS) -o $@

readcompo$(EXEEXT): $(PROGSDIR)/readcompo$(EXEEXT)
$(PROGSDIR)/readcompo$(EXEEXT): ReadCompo.o $(OBJS)
	$(CC) ReadCompo.o $(OBJS) $(LDFLAGS) $(LIBS) -o $@

coevol$(EXEEXT): $(PROGSDIR)/coevol$(EXEEXT)
$(PROGSDIR)/coevol$(EXEEXT): BranchOmegaMultivariate.o $(OBJS)
	$(CC) BranchOmegaMultivariate.o $(OBJS) $(LDFLAGS) $(LIBS) -o $@

readcoevol$(EXEEXT): $(PROGSDIR)/readcoevol$(EXEEXT)
$(PROGSDIR)/readcoevol$(EXEEXT): ReadBranchOmegaMultivariate.o $(OBJS)
	$(CC) ReadBranchOmegaMultivariate.o $(OBJS) $(LDFLAGS) $(LIBS) -o $@

gtr$(EXEEXT): $(PROGSDIR)/gtr$(EXEEXT)
$(PROGSDIR)/gtr$(EXEEXT): GTR.o $(OBJS)
	$(CC) GTR.o $(OBJS) $(LDFLAGS) $(LIBS) -o $@

dollo$(EXEEXT): $(PROGSDIR)/dollo$(EXEEXT)
$(PROGSDIR)/dollo$(EXEEXT): Dollo.o $(OBJS)
	$(CC) Dollo.o $(OBJS) $(LDFLAGS) $(LIBS) -o $@

simplereadcoevol$(EXEEXT): $(PROGSDIR)/simplereadcoevol$(EXEEXT)
$(PROGSDIR)/simplereadcoevol$(EXEEXT): ReadSimpleBranchOmegaMultivariate.o $(OBJS)
	$(CC) ReadSimpleBranchOmegaMultivariate.o $(OBJS) $(LDFLAGS) $(LIBS) -o $@

biclock$(EXEEXT): $(PROGSDIR)/biclock$(EXEEXT)
$(PROGSDIR)/biclock$(EXEEXT): SimpleBiBranchOmegaMultivariate.o $(OBJS)
	$(CC) SimpleBiBranchOmegaMultivariate.o $(OBJS) $(LDFLAGS) $(LIBS) -o $@

simplecoevol$(EXEEXT): $(PROGSDIR)/simplecoevol$(EXEEXT)
$(PROGSDIR)/simplecoevol$(EXEEXT): SimpleBranchOmegaMultivariate.o $(OBJS)
	$(CC) SimpleBranchOmegaMultivariate.o $(OBJS) $(LDFLAGS) $(LIBS) -o $@

divbd$(EXEEXT): $(PROGSDIR)/divbd$(EXEEXT)
$(PROGSDIR)/divbd$(EXEEXT): DivBD.o $(OBJS)
	$(CC) DivBD.o $(OBJS) $(LDFLAGS) $(LIBS) -o $@

readdivbd$(EXEEXT): $(PROGSDIR)/readdivbd$(EXEEXT)
$(PROGSDIR)/readdivbd$(EXEEXT): ReadDivBD.o $(OBJS)
	$(CC) ReadDivBD.o $(OBJS) $(LDFLAGS) $(LIBS) -o $@

simucont$(EXEEXT): $(PROGSDIR)/simucont$(EXEEXT)
$(PROGSDIR)/simucont$(EXEEXT): SimuCont.o $(OBJS)
	$(CC) SimuCont.o $(OBJS) $(LDFLAGS) $(LIBS) -o $@

simu$(EXEEXT): $(PROGSDIR)/simu$(EXEEXT)
$(PROGSDIR)/simu$(EXEEXT): Simu.o $(OBJS)
	$(CC) Simu.o $(OBJS) $(LDFLAGS) $(LIBS) -o $@

simucodon$(EXEEXT): $(PROGSDIR)/simucodon$(EXEEXT)
$(PROGSDIR)/simucodon$(EXEEXT): SimuCodon.o $(OBJS)
	$(CC) SimuCodon.o $(OBJS) $(LDFLAGS) $(LIBS) -o $@

structstat$(EXEEXT): $(PROGSDIR)/structstat$(EXEEXT)
$(PROGSDIR)/structstat$(EXEEXT): StructStat.o $(OBJS)
	$(CC) StructStat.o $(OBJS) $(LDFLAGS) $(LIBS) -o $@

bgc$(EXEEXT): $(PROGSDIR)/bgc$(EXEEXT)
$(PROGSDIR)/bgc$(EXEEXT): BGC.o $(OBJS)
	$(CC) BGC.o $(OBJS) $(LDFLAGS) $(LIBS) -o $@

linbgc$(EXEEXT): $(PROGSDIR)/linbgc$(EXEEXT)
$(PROGSDIR)/linbgc$(EXEEXT): LinBGC.o $(OBJS)
	$(CC) LinBGC.o $(OBJS) $(LDFLAGS) $(LIBS) -o $@

normalontology$(EXEEXT): $(PROGSDIR)/normalontology$(EXEEXT)
$(PROGSDIR)/normalontology$(EXEEXT): NormalOntology.o $(OBJS)
	$(CC) NormalOntology.o $(OBJS) $(LDFLAGS) $(LIBS) -o $@

readnormalontology$(EXEEXT): $(PROGSDIR)/readnormalontology$(EXEEXT)
$(PROGSDIR)/readnormalontology$(EXEEXT): ReadNormalOntology.o $(OBJS)
	$(CC) ReadNormalOntology.o $(OBJS) $(LDFLAGS) $(LIBS) -o $@

mpiunimixomega$(EXEEXT): $(PROGSDIR)/mpiunimixomega$(EXEEXT)
$(PROGSDIR)/mpiunimixomega$(EXEEXT): UniformMixOmega.o $(OBJS)
	$(CC) UniformMixOmega.o $(OBJS) $(LDFLAGS) $(LIBS) -o $@

readmpiunimixomega$(EXEEXT): $(PROGSDIR)/readmpiunimixomega$(EXEEXT)
$(PROGSDIR)/readmpiunimixomega$(EXEEXT): ReadUniformMixOmega.o $(OBJS)
	$(CC) ReadUniformMixOmega.o $(OBJS) $(LDFLAGS) $(LIBS) -o $@

mpimixomega$(EXEEXT): $(PROGSDIR)/mpimixomega$(EXEEXT)
$(PROGSDIR)/mpimixomega$(EXEEXT): MixOmega.o $(OBJS)
	$(CC) MixOmega.o $(OBJS) $(LDFLAGS) $(LIBS) -o $@

readmpimixomega$(EXEEXT): $(PROGSDIR)/readmpimixomega$(EXEEXT)
$(PROGSDIR)/readmpimixomega$(EXEEXT): ReadMixOmega.o $(OBJS)
	$(CC) ReadMixOmega.o $(OBJS) $(LDFLAGS) $(LIBS) -o $@

mixbgc$(EXEEXT): $(PROGSDIR)/mixbgc$(EXEEXT)
$(PROGSDIR)/mixbgc$(EXEEXT): MixBGC.o $(OBJS)
	$(CC) MixBGC.o $(OBJS) $(LDFLAGS) $(LIBS) -o $@

readmixbgc$(EXEEXT): $(PROGSDIR)/readmixbgc$(EXEEXT)
$(PROGSDIR)/readmixbgc$(EXEEXT): ReadMixBGC.o $(OBJS)
	$(CC) ReadMixBGC.o $(OBJS) $(LDFLAGS) $(LIBS) -o $@

readbgc$(EXEEXT): $(PROGSDIR)/readbgc$(EXEEXT)
$(PROGSDIR)/readbgc$(EXEEXT): ReadBGC.o $(OBJS)
	$(CC) ReadBGC.o $(OBJS) $(LDFLAGS) $(LIBS) -o $@

life$(EXEEXT): $(PROGSDIR)/life$(EXEEXT)
$(PROGSDIR)/life$(EXEEXT): LifeHistoryRegression.o $(OBJS)
	$(CC) LifeHistoryRegression.o $(OBJS) $(LDFLAGS) $(LIBS) -o $@

readlife$(EXEEXT): $(PROGSDIR)/readlife$(EXEEXT)
$(PROGSDIR)/readlife$(EXEEXT): ReadLifeHistoryRegression.o $(OBJS)
	$(CC) ReadLifeHistoryRegression.o $(OBJS) $(LDFLAGS) $(LIBS) -o $@

bosom$(EXEEXT): $(PROGSDIR)/bosom$(EXEEXT)
$(PROGSDIR)/bosom$(EXEEXT): ConjugateOmega.o $(OBJS)
	$(CC) ConjugateOmega.o $(OBJS) $(LDFLAGS) $(LIBS) -o $@

branchmodel$(EXEEXT): $(PROGSDIR)/branchmodel$(EXEEXT)
$(PROGSDIR)/branchmodel$(EXEEXT): Branch.o $(OBJS)
	$(CC) Branch.o $(OBJS) $(LDFLAGS) $(LIBS) -o $@

readbranchmodel$(EXEEXT): $(PROGSDIR)/readbranchmodel$(EXEEXT)
$(PROGSDIR)/readbranchmodel$(EXEEXT): ReadBranch.o $(OBJS)
	$(CC) ReadBranch.o $(OBJS) $(LDFLAGS) $(LIBS) -o $@

fourfold$(EXEEXT): $(PROGSDIR)/fourfold$(EXEEXT)
$(PROGSDIR)/fourfold$(EXEEXT): FourFoldDegenerate.o $(OBJS)
	$(CC) FourFoldDegenerate.o $(OBJS) $(LDFLAGS) $(LIBS) -o $@

comp$(EXEEXT): $(PROGSDIR)/comp$(EXEEXT)
$(PROGSDIR)/comp$(EXEEXT): ThirdPositionComposition.o $(OBJS)
	$(CC) ThirdPositionComposition.o $(OBJS) $(LDFLAGS) $(LIBS) -o $@

splitdata$(EXEEXT): $(PROGSDIR)/splitdata$(EXEEXT)
$(PROGSDIR)/splitdata$(EXEEXT): SplitData.o $(OBJS)
	$(CC) SplitData.o $(OBJS) $(LDFLAGS) $(LIBS) -o $@

partpos$(EXEEXT): $(PROGSDIR)/partpos$(EXEEXT)
$(PROGSDIR)/partpos$(EXEEXT): PartitionCodonPosition.o $(OBJS)
	$(CC) PartitionCodonPosition.o $(OBJS) $(LDFLAGS) $(LIBS) -o $@

logcont$(EXEEXT): $(PROGSDIR)/logcont$(EXEEXT)
$(PROGSDIR)/logcont$(EXEEXT): LogCont.o $(OBJS)
	$(CC) LogCont.o $(OBJS) $(LDFLAGS) $(LIBS) -o $@

timeline$(EXEEXT): $(PROGSDIR)/timeline$(EXEEXT)
$(PROGSDIR)/timeline$(EXEEXT): TimeLineAncestralCovariance.o $(OBJS)
	$(CC) TimeLineAncestralCovariance.o $(OBJS) $(LDFLAGS) $(LIBS) -o $@

readtimeline$(EXEEXT): $(PROGSDIR)/readtimeline$(EXEEXT)
$(PROGSDIR)/readtimeline$(EXEEXT): ReadTimeLineAncestralCovariance.o $(OBJS)
	$(CC) ReadTimeLineAncestralCovariance.o $(OBJS) $(LDFLAGS) $(LIBS) -o $@

cont$(EXEEXT): $(PROGSDIR)/cont$(EXEEXT)
$(PROGSDIR)/cont$(EXEEXT): Cont.o $(OBJS)
	$(CC) Cont.o $(OBJS) $(LDFLAGS) $(LIBS) -o $@

readcont$(EXEEXT): $(PROGSDIR)/readcont$(EXEEXT)
$(PROGSDIR)/readcont$(EXEEXT): ReadCont.o $(OBJS)
	$(CC) ReadCont.o $(OBJS) $(LDFLAGS) $(LIBS) -o $@

ancov$(EXEEXT): $(PROGSDIR)/ancov$(EXEEXT)
$(PROGSDIR)/ancov$(EXEEXT): AncestralCovariance.o $(OBJS)
	$(CC) AncestralCovariance.o $(OBJS) $(LDFLAGS) $(LIBS) -o $@

readancov$(EXEEXT): $(PROGSDIR)/readancov$(EXEEXT)
$(PROGSDIR)/readancov$(EXEEXT): ReadAncestralCovariance.o $(OBJS)
	$(CC) ReadAncestralCovariance.o $(OBJS) $(LDFLAGS) $(LIBS) -o $@

tipcoevol$(EXEEXT): $(PROGSDIR)/tipcoevol$(EXEEXT)
$(PROGSDIR)/tipcoevol$(EXEEXT): TipCoevol.o $(OBJS)
	$(CC) TipCoevol.o $(OBJS) $(LDFLAGS) $(LIBS) -o $@

readtipcoevol$(EXEEXT): $(PROGSDIR)/readtipcoevol$(EXEEXT)
$(PROGSDIR)/readtipcoevol$(EXEEXT): ReadTipCoevol.o $(OBJS)
	$(CC) ReadTipCoevol.o $(OBJS) $(LDFLAGS) $(LIBS) -o $@

tip$(EXEEXT): $(PROGSDIR)/tip$(EXEEXT)
$(PROGSDIR)/tip$(EXEEXT): TipDating.o $(OBJS)
	$(CC) TipDating.o $(OBJS) $(LDFLAGS) $(LIBS) -o $@

readtip$(EXEEXT): $(PROGSDIR)/readtip$(EXEEXT)
$(PROGSDIR)/readtip$(EXEEXT): ReadTipDating.o $(OBJS)
	$(CC) ReadTipDating.o $(OBJS) $(LDFLAGS) $(LIBS) -o $@

logn$(EXEEXT): $(PROGSDIR)/logn$(EXEEXT)
$(PROGSDIR)/logn$(EXEEXT): LogN.o $(OBJS)
	$(CC) LogN.o $(OBJS) $(LDFLAGS) $(LIBS) -o $@

readlogn$(EXEEXT): $(PROGSDIR)/readlogn$(EXEEXT)
$(PROGSDIR)/readlogn$(EXEEXT): ReadLogN.o $(OBJS)
	$(CC) ReadLogN.o $(OBJS) $(LDFLAGS) $(LIBS) -o $@

bdlogn$(EXEEXT): $(PROGSDIR)/bdlogn$(EXEEXT)
$(PROGSDIR)/bdlogn$(EXEEXT): BDLogN.o $(OBJS)
	$(CC) BDLogN.o $(OBJS) $(LDFLAGS) $(LIBS) -o $@

drawtree$(EXEEXT): $(PROGSDIR)/drawtree$(EXEEXT)
$(PROGSDIR)/drawtree$(EXEEXT): DrawTreeMain.o $(OBJS)
	$(CC) DrawTreeMain.o $(OBJS) $(LDFLAGS) $(LIBS) -o $@

drawcomptree$(EXEEXT): $(PROGSDIR)/drawcomptree$(EXEEXT)
$(PROGSDIR)/drawcomptree$(EXEEXT): DrawCompTree.o $(OBJS)
	$(CC) DrawCompTree.o $(OBJS) $(LDFLAGS) $(LIBS) -o $@

simucoevol$(EXEEXT): $(PROGSDIR)/simucoevol$(EXEEXT)
$(PROGSDIR)/simucoevol$(EXEEXT): SimuBranchOmegaMultivariate.o $(OBJS)
	$(CC) SimuBranchOmegaMultivariate.o $(OBJS) $(LDFLAGS) $(LIBS) -o $@


clean:
	-rm -f *.o *.d *.d.*
	-rm -f $(PROGS)
