# Supplementary material for: A mixed relaxed clock model
Source: Philos Trans R Soc Lond B Biol Sci. 2016 Jul 19;371(1699):20150132. doi: 10.1098/rstb.2015.0132 (PMC4920333; doi:10.1098/rstb.2015.0132)
Supplement: Source code [file rstb20150132supp3.gz › coevolmixedclock/sources/orthomam_analysis/JCAlignment.h]

#include "SequenceAlignment.h"


class JCSequenceAlignment : public SequenceAlignment	{


	public:
	
	JCSequenceAlignment(string filename, bool pir = false);

	private:

	void ReadPIR(string filename);
	void ReadDataFromFile(string filename);
	
	void Convert();

	map<string,string> ali;
};

/*
class Concatenation : public SequenceAlignment	{

	public:

	Concatenation(SequenceAlignment** genelist, int Ngene)	{

		map<string,string> ali;
	}

};
*/
