# Supplementary material for: A mixed relaxed clock model
Source: Philos Trans R Soc Lond B Biol Sci. 2016 Jul 19;371(1699):20150132. doi: 10.1098/rstb.2015.0132 (PMC4920333; doi:10.1098/rstb.2015.0132)
Supplement: Source code [file rstb20150132supp3.gz › coevolmixedclock/sources/SimpleBranchOmegaMultivariate.cpp]

#include "Chain.h"
#include "SimpleBranchOmegaMultivariateModel.h"
#include "StringStreamUtils.h"

class BranchOmegaMultivariateChain : public Chain	{

	private:
	string modeltype;
	string datafile;
	string treefile;
	string contdatafile;
	string calibfile;

	double rootage;
	double rootstdev;

	bool clamptree;
	bool meanexp;

	GeneticCodeType type;

	double priorsigma;

	int contdatatype;
	int nrep;

	int df;

	public:

	string GetModelType() {return modeltype;}

	BranchOmegaMultivariateChain(string indata, string intree, string incontdata, string incalibfile, double inrootage, double inrootstdev, double inpriorsigma, int indf, GeneticCodeType intype, int incontdatatype,bool inclamptree, bool inmeanexp, int innrep, string filename, int force = 1)	{
		modeltype = "CONJUGATEBRANCHOMEGAMULTIVARIATE";

		type = intype;
		datafile = indata;
		treefile = intree;
		contdatafile = incontdata;
		calibfile = incalibfile;
		rootage = inrootage;
		rootstdev = inrootstdev;
		priorsigma = inpriorsigma;
		df = indf;
		contdatatype = incontdatatype;
		clamptree = inclamptree;
		meanexp = inmeanexp;
		nrep = innrep;
		name = filename;
		New(force);
	}

	BranchOmegaMultivariateChain(string filename)	{
		contdatatype = 0;
		name = filename;
		priorsigma = 1;
		df = 2;
		clamptree = false;
		meanexp = false;
		Open();
	}

	void New(int force)	{
		if (modeltype == "CONJUGATEBRANCHOMEGAMULTIVARIATE")	{
			model = new BranchOmegaMultivariateModel(datafile,treefile,contdatafile,calibfile,rootage,rootstdev,priorsigma,df,contdatatype,clamptree,meanexp,nrep,true,type);
		}
		else	{
			cerr << "error, does not recognise model type : " << modeltype << '\n';
			exit(1);
		}
		Reset(force);
		cerr << "ln prob = " << model->GetLogProb() << "\n";
	}

	void Open()	{
		ifstream is((name + ".param").c_str());
		if (!is)	{
			cerr << "error : cannot find file : " << name << ".param\n";
			exit(1);
		}
		is >> modeltype;
		is >> type;
		is >> datafile >> treefile >> contdatafile;
		is >> calibfile >> rootage >> rootstdev;
		is >> contdatatype;
		is >> meanexp;
		is >> nrep;
		is >> df;
		is >> priorsigma;
		is >> clamptree;

		int check;
		is >> check;
		if (check)	{
			cerr << "error when reading model\n";
			exit(1);
		}

		is >> every >> until >> size;

		if (modeltype == "CONJUGATEBRANCHOMEGAMULTIVARIATE")	{
			model = new BranchOmegaMultivariateModel(datafile,treefile,contdatafile,calibfile,rootage,rootstdev,priorsigma,df,contdatatype,clamptree,meanexp,nrep,true,type);
		}
		else	{
			cerr << "error when opening file "  << name << " : does not recognise model type : " << modeltype << '\n';
			exit(1);
		}
		model->FromStream(is);
		cerr << "update\n";
		model->Update();
		cerr << size << " points saved, current ln prob = " << GetModel()->GetLogProb() << "\n";
	}

	void Save()	{
		ofstream param_os((name + ".param").c_str());
		param_os << GetModelType() << '\n';
		param_os << type << '\n';
		param_os << datafile << '\t' << treefile << '\t' << contdatafile << '\n';
		param_os << calibfile << '\t' << rootage << '\t' << rootstdev << '\n';
		param_os << contdatatype << '\n';
		param_os << meanexp << '\n';
		param_os << nrep << '\n';
		param_os << df << '\n';
		param_os << priorsigma << '\n';
		param_os << clamptree << '\n';
		param_os << 0 << '\n';
		param_os << every << '\t' << until << '\t' << size << '\n';
		model->ToStream(param_os);
	}

	void Move()	{
		for (int i=0; i<every; i++)	{
			model->Move(1);
		}
		SavePoint();
		Save();
		Monitor();
	}
};

int main(int argc, char* argv[])	{

	if (argc == 2)	{
		string name = argv[1];
		BranchOmegaMultivariateChain* chain = new BranchOmegaMultivariateChain(name);
		cerr << "start\n";
		cerr << '\n';
		chain->Start();
		cerr << '\n';
		cerr << "exit\n";
		cerr << chain->GetSize() << " points saved, current ln prob = " << chain->GetModel()->GetLogProb() << "\n";
		cerr << '\n';
	}
	else	{

		string datafile = "";
		string treefile = "";
		string contdatafile = "None";
		string calibfile = "None";
		double rootage = 0;
		double rootstdev = 0;

		string name = "";
		bool clamptree = false;
		bool meanexp = false;
		GeneticCodeType type = Universal;

		double priorsigma = -1;
		int df = 0;

		int contdatatype = 0;

		int every = 1;
		int until = -1;

		int nrep = 0;

		int force = 0;
		try	{

			if (argc == 1)	{
				throw(0);
			}

			int i = 1;
			while (i < argc)	{
				string s = argv[i];

				if (s == "-d")	{
					i++;
					datafile = argv[i];
				}
				else if ((s == "-t") || (s == "-T"))	{
					i++;
					treefile = argv[i];
				}
				else if (s == "-c")	{
					i++;
					contdatafile = argv[i];
				}
				else if (s == "-f")	{
					force = 1;
				}
				else if (s == "-linear")	{
					contdatatype = 2;
				}
				else if (s == "-logit")	{
					contdatatype = 1;
				}
				else if (s == "-cal")	{
					i++;
					calibfile = argv[i];
					i++;
					if ((i == argc) || (! IsFloat(argv[i])))	{
						cerr << "error in command: -cal <mean> <stdev>\n";
						cerr << '\n';
						exit(1);
					}
					rootage = atof(argv[i]);
					i++;
					if ((i == argc) || (! IsFloat(argv[i])))	{
						cerr << "error in command: -cal <mean> <stdev>\n";
						cerr << '\n';
						exit(1);
					}
					rootstdev = atof(argv[i]);
				}
				else if ((s == "-priorsigma") || (s == "-priornu"))	{
					i++;
					if ((i == argc) || (! IsFloat(argv[i])))	{
						cerr << "error in command: -priorsigma <priorsigma>\n";
						cerr << '\n';
						exit(1);
					}
					priorsigma = atof(argv[i]);
				}
				else if (s == "-df")	{
					i++;
					df = atoi(argv[i]);
				}
				else if (s == "-nrep")	{
					i++;
					nrep = atoi(argv[i]);
				}
				else if (s == "-fixbl")	{
					clamptree = true;
				}
				else if (s == "-meanexp")	{
					meanexp = true;
				}
				else if (s == "-arith")	{
					meanexp = false;
				}
				else if (s == "-geod")	{
					meanexp = true;
				}
				else if (s == "-mtmam")	{
					type = MtMam;
				}
				else if (s == "-mtinv")	{
					type = MtInv;
				}
				else if (s == "-uni")	{
					type = Universal;
				}
				else if ( (s == "-x") || (s == "-extract") )	{
					i++;
					if (i == argc) throw(0);
					every = atoi(argv[i]);
					i++;
					if (i == argc) throw(0);
					until = atoi(argv[i]);
				}
				else	{
					if (i != (argc -1))	{
						throw(0);
					}
					name = argv[i];
				}
				i++;
			}
			if (contdatafile == "")	{
				contdatafile = "None";
			}
		}
		catch(...)	{
			cerr << "coevol -d <alignment> -t <tree> [-c <phenodata>] [-uni -mtmam -mtinv] [-x <every> <until>] <chainname> \n";
			cerr << '\n';
			exit(1);
		}

		BranchOmegaMultivariateChain* chain = new BranchOmegaMultivariateChain(datafile,treefile,contdatafile,calibfile,rootage,rootstdev,priorsigma,df,type,contdatatype,clamptree,meanexp,nrep,name,force);
		chain->SetEvery(every);
		chain->SetUntil(until);
		cerr << "start\n";
		cerr << '\n';
		chain->Start();
		cerr << '\n';
		cerr << "exit\n";
		cerr << chain->GetSize() << " points saved, current ln prob = " << chain->GetModel()->GetLogProb() << "\n";
		cerr << '\n';
	}
}
