# Supplementary material for: A mixed relaxed clock model
Source: Philos Trans R Soc Lond B Biol Sci. 2016 Jul 19;371(1699):20150132. doi: 10.1098/rstb.2015.0132 (PMC4920333; doi:10.1098/rstb.2015.0132)
Supplement: Source code [file rstb20150132supp3.gz › coevolmixedclock/sources/newLinalgRandom/Random.cpp]

#include "Random.h"
#include <sys/time.h>


// -------------------------------------------------
// just a trick for random number initialisation
// function to be called before entering main()

class random_init	{

	public:
	random_init()	{
		cerr << '\n';
		cerr << "initialising random\n";
		Random::InitRandom();
		// Random::InitRandom(964670);
		cerr << "seed was : " << Random::GetSeed() << '\n';
		cerr << '\n';
	}

};

static random_init init;

int Random::Seed = 0;
int Random::mt_index = 0;
unsigned long Random::mt_buffer[MT_LEN];


// ---------------------------------------------------------------------------------
//		¥ Random()
// ---------------------------------------------------------------------------------

void Random::InitRandom(int seed)	{

	if (seed == -1)	{
		struct timeval tod;
		gettimeofday(&tod, NULL);
		seed = tod.tv_usec;
	}
	Seed = seed;
	srand(seed);
   	int i;
    	for (i = 0; i < MT_LEN; i++){
		mt_buffer[i] = rand();
	}
	mt_index = 0;
}


Random::Random(int seed)	{
	InitRandom(seed);
}

int Random::GetSeed()	{
	return Seed;
}

// ---------------------------------------------------------------------------------
//		¥ Uniform()
// ---------------------------------------------------------------------------------


double Random::Uniform() {

    // Mersenne twister 
    // Matsumora and Nishimora 1996
    // 32-bit generator

    // implementation adapted from 
    // Michael Brundage
    // copyright 1995-2005 
    // creative commons 

    // check that number belongs to (0,1), boundaries excluded
    double ret = 0;
    while ((ret == 0) || (ret == 1))	{
	    unsigned long * b = mt_buffer;
	    int idx = mt_index;
	    unsigned long s;
	    int i;
		
	    if (idx == MT_LEN*sizeof(unsigned long))
	    {
		idx = 0;
		i = 0;
		for (; i < MT_IB; i++) {
		    s = TWIST(b, i, i+1);
		    b[i] = b[i + MT_IA] ^ (s >> 1) ^ MAGIC(s);
		}
		for (; i < MT_LEN-1; i++) {
		    s = TWIST(b, i, i+1);
		    b[i] = b[i - MT_IB] ^ (s >> 1) ^ MAGIC(s);
		}
		
		s = TWIST(b, MT_LEN-1, 0);
		b[MT_LEN-1] = b[MT_IA-1] ^ (s >> 1) ^ MAGIC(s);
	    }
	    mt_index = idx + sizeof(unsigned long);
	    unsigned long r =  *(unsigned long *)((unsigned char *)b + idx);

	    // counfounding the bits returned to the caller is done here
	    // as  in Matsumoto and Nishimura, and
	    // unlike in the initial implementation of Brundage (see below)
	    r ^= (r >> 11);
	    r ^= (r << 7) & 0x9D2C5680;
	    r ^= (r << 15) & 0xEFC60000;
	    r ^= (r >> 18);
	    // ret =  ((double) r) / 4294967296;
	    ret =  ((double) r) / 65536;
	    ret /= 65536;
    }
    return ret;


    // Matsumoto and Nishimura additionally confound the bits returned to the caller
    // but this doesn't increase the randomness, and slows down the generator by
    // as much as 25%.  So I omit these operations here.
    
    // r ^= (r >> 11);
    // r ^= (r << 7) & 0x9D2C5680;
    // r ^= (r << 15) & 0xEFC60000;
    // r ^= (r >> 18);
}


// ---------------------------------------------------------------------------------
//		¥ Gamma()
// ---------------------------------------------------------------------------------

double Random::Gamma(double alpha, double beta)	{

    	return sGamma(alpha) /beta;
}


// ---------------------------------------------------------------------------------
//		¥ DrawFromDiscreteDistribution()
// ---------------------------------------------------------------------------------


int Random::DrawFromDiscreteDistribution(double* prob, int nstate)	{
	try	{
		double total = 0;
		for (int k=0; k<nstate; k++)	{
			total += prob[k];
		}
		double p = total * Random::Uniform();
		double tot = 0;
		int k = -1;
		do	{
			k++;
			tot += prob[k];
		} while ((k<nstate) && (tot<p));
		if (k==nstate)	{
			cerr << "finite discrete overflow\n";
			for (int k=0; k<nstate; k++)	{
				cerr << prob[k] << '\n';
			}
			throw;
		}
		return k;
	}
	catch(...)	{
		cerr << "error in draw from \n";
		throw;
	}
}

// ---------------------------------------------------------------------------------
//		¥ DrawFromUrn()
// ---------------------------------------------------------------------------------

void Random::DrawFromUrn (int* tab , int n, int N)	{	// draw n out of N

	// assumes that tab is an Int16[n]
	for (int i=0; i<n; i++)	{
		tab[i] =0;
	}
	int* index = new int[N];
	for (int i=0; i<N; i++)	{
		index[i] = 0;
	}
	for (int i=0; i<n; i++)	{
		int trial = (int) (Random::Uniform() * (N-i));
		for (int k=0; k<N; k++)	{
			if (index[k])	{
				if (trial >= k) trial++;
			}
		}
		if (trial == N)	{
			cerr << "error in draw from urn: overflow\n";
			exit(1);
		}
		tab[i] = trial;	
		if (index[trial])	{
			cerr << "error in draw from urn: chose twice the same\n";
			exit(1);
		}
		index[trial] = 1;
	}
	delete[] index;
}

// ---------------------------------------------------------------------------------
//		¥ Choose()
// ---------------------------------------------------------------------------------


int Random::Choose(int scale)	{
	return (int) (Random::Uniform() * scale);
}


int Random::FiniteDiscrete(int n, const double* probarray)	{

	double total = 0;
	double* cumul = new double[n];
	for (int k=0; k<n; k++)	{
		total += probarray[k];
		cumul[k] = total;
	}
	double u = total * Random::Uniform();
	int k = 0;
	while ((k<n) && (u > cumul[k])) k++;
	if (k == n)	{
		cerr << "error in Random::FiniteDiscrete\n";
		exit(1);
	}
	delete[] cumul;
	return k;
}

// ---------------------------------------------------------------------------------
//		¥ sNormal()
// ---------------------------------------------------------------------------------


double Random::sNormal(void)	{

	double u = Random::Uniform();
	if (u <= 0.8638)	{
		double v = 2 * Random::Uniform() - 1;
		double w = 2 * Random::Uniform() - 1;
		return 2.3153508 * u - 1 + v + w;
	}	
	else if ((0.8638 < u) && (u <= 0.9745))	{
		double v = Random::Uniform();
		return 1.5 * (v - 1 + 9.0334237 * (u - 0.8638));
	}
	else if ((0.9973002 < u) && (u <= 1))	{
		double x,v;
		do	{
			v = Random::Uniform();
			double w = Random::Uniform();
			x = 4.5 - log(w);
		} while (x * v * v > 4.5);
		// double ret = (u - 0.9986501) > 0 ? sqrt(2 * x) : - sqrt(2 * x);
		double ret = sqrt(2*x);
		if (u-0.9986501 > 0)	{
			ret = -ret;
		}
		return ret;
	}
	double x,v,w,tot;
	do	{
		x = 6 * Random::Uniform() - 3;
		u = Random::Uniform();
		v = (x>0) ? x : -x;
		w = 6.6313339 * (3 - v) * (3 - v);
		tot = 0;
		if (v<1.5)	{
			tot += 6.0432809 * (1.5 - v);
		}
		if (v <1)	{
			tot += 13.2626678 * (3 - v*v) - w;
		}
	} while (u > 49.0024445 * SAFE_EXP(-0.5 *v*v) - tot - w);
	return x;
}
		 

// ---------------------------------------------------------------------------------
//		¥ sExpo()
// ---------------------------------------------------------------------------------

double Random::sExpo() {
	return -log(Random::Uniform());
}


double fsign( double num, double sign )
/* Transfers sign of argument sign to argument num */
{
if ( ( sign>0.0f && num<0.0f ) || ( sign<0.0f && num>0.0f ) )
    return -num;
else return num;
}


// ---------------------------------------------------------------------------------
//		¥ sGamma()
// ---------------------------------------------------------------------------------

double Random::sGamma(double a) {

	if (a > 1)	{

	static double a1 = 0;
	static double a2 = 0;

	static double s2,s,d,t,x,u,q0,b,sigma,c,v,q,e;

	// step 1
	if (a != a1)	{
		a1 = a;
		s2 = a - 0.5;
		s = sqrt(s2);
		d = 4 * sqrt(2.0) - 12 * s;
	}

	// step 2
	t = sNormal();
	x = s + 0.5 * t;
	if (t>0)	{
		if (!x)	{
			cerr << "1\n";
		}
		return x * x;
	}

	// step 3
	u = Uniform();
	if (d*u < t*t*t)	{
		if (!x)	{
			cerr << "2\n";
		}
		return x * x;
	}

	// step 4
	if (a != a2)	{
		a2 = a;
		q0 = log(sqrt(2 * Pi)) 	- logGamma(a) - s2 + s2 * log(s2);
		if (a<3.686)	{
			b = 0.463 + s + 0.178*s2;
			sigma = 1.235;
			c = 0.195 / s - 0.079 + 0.16 * s;
		}
		else if (a<13.022)	{
			b = 1.654 + 0.0076 * s2;
			sigma = 1.68 / s + 0.275;
			c = 0.062 /s + 0.024;
		}
		else {
			b = 1.77;
			sigma = 0.75;
			c = 0.1515/s;
		}
	}

	// step 5-7
	if (x>0)	{
		v = 0.5 * t / s;
		q = q0 - s*t+ 0.25*t*t + 2*s2*log(1.0 + v);
		if (log(1-u) < q)	{
			if (!x)	{
				cerr << "3\n";
			}
			return x * x;
		}
	}

	do {
		do {
			e = sExpo();
			u = Uniform();
			u = u+u-1;
			t = fabs(e * sigma);
			if (u<0)	{
				t = -t;
			}
			t += b;
		} 
		while (t <= -0.71874483771719);

		v = 0.5 * t / s;
		q = q0 - s*t+ 0.25*t*t + 2*s2*log(1.0 + v);
	}

	while ((q<0) || (c * fabs(u) > (exp(q)-1) * exp(e - 0.5 * t*t)));

	x = s + 0.5 * t;
	/*
	if (!x)	{
		cerr << "4\n";
		cerr << s << '\t' << t << '\n';
		cerr << e << '\t' << sigma << '\t' << u << '\n';
		cerr << b << '\n';
	}
	*/
	return x * x;

	}

	else	{

		double x,y;
		do	{
			double u = Random::Uniform();
			double v = Random::Uniform();
			x = SAFE_EXP(log(u)/a);
			y = SAFE_EXP(log(v) / (1-a));
		} while (x+y > 1);

		double e = -log(Random::Uniform());
		
		return e*x/(x+y);
	}

}
		
// ---------------------------------------------------------------------------------
//		* logGamma()
// ---------------------------------------------------------------------------------


double Random::logGamma(double alpha) {

	// adapted from statlib
	if (alpha < 0)	{
		cerr << "error in loggamma: only positive argument\n";
		exit(1);
	}

	double tot= gammacoefs[0];
	double f = alpha;
	for (int i=1; i<8; i++)	{
		tot += gammacoefs[i] / (f++);
	}
	return log(tot * sqrt(2 * Pi)) - alpha - 6.5 + (alpha-0.5) * log(alpha + 6.5);
}
